# Supplementary material for: Korea4K: whole genome sequences of 4,157 Koreans with 107 phenotypes derived from extensive health check-ups
Source: Gigascience. 2024 Apr 16;13:giae014. doi: 10.1093/gigascience/giae014 (PMC11020240; doi:10.1093/gigascience/giae014)
Supplement: giae014_Supplemental_Files [file giae014_supplemental_files.zip]

Archive with 15 entries (15 files):
- Korea4K_Figures_Supplementary_Material.docx
- Korea4K_TableS10_Supplementary_Material.xlsx
- Korea4K_TableS11_Supplementary_Material.xlsx
- Korea4K_TableS12_Supplementary_Material.xlsx
- Korea4K_TableS13_Supplementary_Material.xlsx
- Korea4K_TableS14_Supplementary_Material.xlsx
- Korea4K_TableS1_Supplementary_Material.xlsx
- Korea4K_TableS2_Supplementary_Material.xlsx
- Korea4K_TableS3_Supplementary_Material.xlsx
- Korea4K_TableS4_Supplementary_Material.xlsx
- Korea4K_TableS5_Supplementary_Material.xlsx
- Korea4K_TableS6_Supplementary_Material.xlsx
- Korea4K_TableS7_Supplementary_Material.xlsx
- Korea4K_TableS8_Supplementary_Material.xlsx
- Korea4K_TableS9_Supplementary_Material.xlsx
