# Supplementary material for: Korea4K: whole genome sequences of 4,157 Koreans with 107 phenotypes derived from extensive health check-ups
Source: Gigascience. 2024 Apr 16;13:giae014. doi: 10.1093/gigascience/giae014 (PMC11020240; doi:10.1093/gigascience/giae014)
Supplement: giae014_Supplemental_Files [file giae014_supplemental_files.zip › Korea4K_TableS10_Supplementary_Material.xlsx]

## Sheet: Sheet1
Supplementary Table S10. Pleiotropic variants
CHR	BP	Minor_Allele	Major_Allele	rsID	Gene	Annotation_Type	Trait
1	20140334	A	G	rs567263259	PLA2G2F	genic	Globulin,U_RBC
1	27572920	T	C	rs190293476	AHDC1	genic	LDL,T_cholesterol
1	91602897	A	AT	rs112071395	AL714022.1,HSP90B3P	intergenic	WHtR,Waist
1	103358641	T	G	rs1032849685	SOD2P1,AC095032.2	intergenic	Amylase,CA125
1	103362305	C	T	rs898522225	SOD2P1,AC095032.2	intergenic	Amylase,CA125
1	103377270	C	T	rs11185347	SOD2P1,AC095032.2	intergenic	Amylase,CA125
1	103379166	T	G	rs4276952	SOD2P1,AC095032.2	intergenic	Amylase,CA125
1	103379464	C	T	rs4408185	SOD2P1,AC095032.2	intergenic	Amylase,CA125
1	103381317	C	A	rs28850409	SOD2P1,AC095032.2	intergenic	Amylase,CA125
1	103383619	A	G	rs201486053	SOD2P1,AC095032.2	intergenic	Amylase,CA125
1	103387197	G	A	rs989025568	SOD2P1,AC095032.2	intergenic	Amylase,CA125
1	103388077	G	T	rs1002301281	SOD2P1,AC095032.2	intergenic	Amylase,CA125
1	103399383	C	T	rs995406526	SOD2P1,AC095032.2	intergenic	Amylase,CA125
1	103400030	T	C	rs12081344	SOD2P1,AC095032.2	intergenic	Amylase,CA125
1	103409812	T	C	rs6586432	SOD2P1,AC095032.2	intergenic	Amylase,CA125
1	103425794	T	G	rs149950824	AC095032.1	genic	Amylase,CA125
1	103431666	A	T	rs1035709384	AC095032.1	genic	Amylase,CA125
1	103431667	TCAC	T	novel	AC095032.1	genic	Amylase,CA125
1	148448334	G	A	rs1183982424	LINC01138	genic	WHtR,Waist
2	34355771	A	G	rs59601678	LINC01320	genic	AG_Ratio,Globulin
2	34356348	T	C	rs56734546	LINC01320	genic	AG_Ratio,Globulin
2	63021833	A	C	rs2710644	EHBP1	genic	LDL,T_cholesterol
2	186259316	C	T	rs185733142	LINC01473	genic	WHtR,Waist
2	186728985	T	TA	rs138886041	FAM171B	genic	WHtR,Waist
2	186802653	G	T	rs141619293	FAM171B,ZSWIM2	intergenic	WHtR,Waist
2	187010896	G	A	rs79976872	AC007319.1	genic	WHtR,Waist
2	187150697	G	A	rs117265762	AC007319.1	genic	WHtR,Waist
2	187369467	G	C	rs143684264	AC007319.1	genic	WHtR,Waist
2	209127069	C	T	rs201566522	HSPA8P6,CRYGFP	intergenic	WHtR,Waist
2	233577524	A	G	rs1840142	PPFIA1P1,UGT1A12P	intergenic	D_bilirubin,T_bilirubin
2	233595452	C	T	rs1597944	UGT1A12P,UGT1A11P	intergenic	D_bilirubin,T_bilirubin
2	233595694	A	T	rs1840144	UGT1A12P,UGT1A11P	intergenic	D_bilirubin,T_bilirubin
2	233596639	T	C	rs1115381	UGT1A12P,UGT1A11P	intergenic	D_bilirubin,T_bilirubin
2	233598275	A	T	rs12618259	UGT1A12P,UGT1A11P	intergenic	D_bilirubin,T_bilirubin
2	233600317	T	C	rs2741012	UGT1A12P,UGT1A11P	intergenic	D_bilirubin,T_bilirubin
2	233601265	T	C	rs2741013	UGT1A12P,UGT1A11P	intergenic	D_bilirubin,T_bilirubin
2	233603237	T	C	rs2741021	UGT1A12P,UGT1A11P	intergenic	D_bilirubin,T_bilirubin
2	233603359	C	G	rs2219067	UGT1A12P,UGT1A11P	intergenic	D_bilirubin,T_bilirubin
2	233604172	T	C	rs2269351	UGT1A11P	genic	D_bilirubin,T_bilirubin
2	233604330	T	C	rs2269352	UGT1A11P	genic	D_bilirubin,T_bilirubin
2	233605074	A	C	rs4663754	UGT1A11P,UGT1A8	intergenic	D_bilirubin,T_bilirubin
2	233605627	T	C	rs2741022	UGT1A11P,UGT1A8	intergenic	D_bilirubin,T_bilirubin
2	233606892	T	C	rs2602361	UGT1A11P,UGT1A8	intergenic	D_bilirubin,T_bilirubin
2	233607902	C	A	rs2602362	UGT1A11P,UGT1A8	intergenic	D_bilirubin,T_bilirubin
2	233608068	A	G	rs2741023	UGT1A11P,UGT1A8	intergenic	D_bilirubin,T_bilirubin
2	233609099	A	G	rs2741024	UGT1A11P,UGT1A8	intergenic	D_bilirubin,T_bilirubin
2	233609136	C	G	rs4047192	UGT1A11P,UGT1A8	intergenic	D_bilirubin,T_bilirubin
2	233609365	A	G	rs2741027	UGT1A11P,UGT1A8	intergenic	D_bilirubin,T_bilirubin
2	233610268	A	G	rs2741028	UGT1A11P,UGT1A8	intergenic	D_bilirubin,T_bilirubin
2	233611879	C	T	rs2602363	UGT1A11P,UGT1A8	intergenic	D_bilirubin,T_bilirubin
2	233612023	T	G	rs4281899	UGT1A11P,UGT1A8	intergenic	D_bilirubin,T_bilirubin
2	233616709	C	T	rs10210058	UGT1A11P,UGT1A8	intergenic	D_bilirubin,T_bilirubin
2	233618225	C	G	rs1042597	UGT1A8	genic	D_bilirubin,T_bilirubin
2	233618751	G	A	rs13027376	UGT1A8	genic	D_bilirubin,T_bilirubin
2	233620745	A	G	rs13400017	UGT1A8	genic	D_bilirubin,T_bilirubin
2	233620997	C	T	rs6431558	UGT1A8	genic	D_bilirubin,T_bilirubin
2	233621514	G	T	rs2741029	UGT1A8	genic	D_bilirubin,T_bilirubin
2	233622979	A	G	rs4300821	UGT1A8	genic	D_bilirubin,T_bilirubin
2	233624066	A	G	rs28969676	UGT1A8	genic	D_bilirubin,T_bilirubin
2	233626002	G	A	rs1597941	UGT1A8	genic	D_bilirubin,T_bilirubin
2	233626223	C	T	rs9677829	UGT1A8	genic	D_bilirubin,T_bilirubin
2	233626361	T	A	rs9678241	UGT1A8	genic	D_bilirubin,T_bilirubin
2	233627506	T	C	rs2741030	UGT1A8	genic	D_bilirubin,T_bilirubin
2	233627991	A	G	rs1377460	UGT1A8	genic	D_bilirubin,T_bilirubin
2	233628291	C	G	rs28969973	UGT1A8	genic	D_bilirubin,T_bilirubin
2	233628333	CTG	C	rs35538734	UGT1A8	genic	D_bilirubin,T_bilirubin
2	233628801	G	T	rs13394704	UGT1A8	genic	D_bilirubin,T_bilirubin
2	233630070	T	C	rs2741031	UGT1A8	genic	D_bilirubin,T_bilirubin
2	233630465	C	T	rs1823803	UGT1A8	genic	D_bilirubin,T_bilirubin
2	233630735	T	A	rs28969975	UGT1A8	genic	D_bilirubin,T_bilirubin
2	233631918	T	G	rs2602371	UGT1A8	genic	D_bilirubin,T_bilirubin
2	233635253	G	C	rs2741032	UGT1A8	genic	D_bilirubin,T_bilirubin
2	233639688	C	T	rs6738678	UGT1A8,UGT1A10	genic	D_bilirubin,T_bilirubin
2	233639930	T	C	rs2018609	UGT1A8,UGT1A10	genic	D_bilirubin,T_bilirubin
2	233640168	G	A	rs2741034	UGT1A8,UGT1A10	genic	D_bilirubin,T_bilirubin
2	233640580	C	T	rs28969691	UGT1A8,UGT1A10	genic	D_bilirubin,T_bilirubin
2	233642324	G	A	rs4663272	UGT1A8,UGT1A10	genic	D_bilirubin,T_bilirubin
2	233643646	G	A	rs1121395	UGT1A8,UGT1A10	genic	D_bilirubin,T_bilirubin
2	233647163	G	A	rs2741035	UGT1A8,UGT1A10	genic	D_bilirubin,T_bilirubin
2	233647680	C	G	rs12327959	UGT1A8,UGT1A10	genic	D_bilirubin,T_bilirubin
2	233648440	TTTA	T	novel	UGT1A8,UGT1A10,UGT1A13P	genic	D_bilirubin,T_bilirubin
2	233648768	T	C	rs28444828	UGT1A8,UGT1A10,UGT1A13P	genic	D_bilirubin,T_bilirubin
2	233650156	A	G	rs2741036	UGT1A8,UGT1A10	genic	D_bilirubin,T_bilirubin
2	233651945	C	A	rs1817154	UGT1A8,UGT1A10	genic	D_bilirubin,T_bilirubin
2	233653307	C	T	rs2602373	UGT1A8,UGT1A10	genic	D_bilirubin,T_bilirubin
2	233655352	A	G	rs2741038	UGT1A8,UGT1A10	genic	D_bilirubin,T_bilirubin
2	233655758	C	A	rs2924451	UGT1A8,UGT1A10	genic	D_bilirubin,T_bilirubin
2	233655759	C	G	rs2924450	UGT1A8,UGT1A10	genic	D_bilirubin,T_bilirubin
2	233656792	C	T	rs1453322	UGT1A8,UGT1A10	genic	D_bilirubin,T_bilirubin
2	233657271	T	C	rs2741042	UGT1A8,UGT1A10	genic	D_bilirubin,T_bilirubin
2	233657772	T	C	rs7571337	UGT1A8,UGT1A10	genic	D_bilirubin,T_bilirubin
2	233658955	G	A	rs2741043	UGT1A8,UGT1A10	genic	D_bilirubin,T_bilirubin
2	233659270	G	T	rs1112310	UGT1A8,UGT1A10	genic	D_bilirubin,T_bilirubin
2	233660318	T	C	rs2602374	UGT1A8,UGT1A10	genic	D_bilirubin,T_bilirubin
2	233664137	A	C	rs6760588	UGT1A8,UGT1A10	genic	D_bilirubin,T_bilirubin
2	233670116	T	C	rs13418420	UGT1A8,UGT1A10	genic	D_bilirubin,T_bilirubin
2	233670722	A	G	rs2741044	UGT1A8,UGT1A10	genic	D_bilirubin,T_bilirubin
2	233671246	C	A	rs3806598	UGT1A8,UGT1A10	genic	D_bilirubin,T_bilirubin
2	233671494	T	C	rs2741045	UGT1A8,UGT1A10	genic	D_bilirubin,T_bilirubin
2	233671603	C	T	rs2741046	UGT1A8,UGT1A10	genic	D_bilirubin,T_bilirubin
2	233673008	T	A	rs2741047	UGT1A8,UGT1A10	genic	D_bilirubin,T_bilirubin
2	233673102	A	C	rs2741048	UGT1A8,UGT1A10	genic	D_bilirubin,T_bilirubin
2	233673188	C	T	rs2741049	UGT1A8,UGT1A10	genic	D_bilirubin,T_bilirubin
2	233673274	G	A	rs7349250	UGT1A8,UGT1A10	genic	D_bilirubin,T_bilirubin
2	233673405	T	C	rs2602376	UGT1A8,UGT1A10	genic	D_bilirubin,T_bilirubin
2	233673566	A	G	rs2602377	UGT1A8,UGT1A10	genic	D_bilirubin,T_bilirubin
2	233673858	T	A	rs2602378	UGT1A8,UGT1A10	genic	D_bilirubin,T_bilirubin
2	233674416	A	G	rs2602379	UGT1A8,UGT1A10	genic	D_bilirubin,T_bilirubin
2	233674537	A	T	rs2741050	UGT1A8,UGT1A10	genic	D_bilirubin,T_bilirubin
2	233674844	T	C	rs10189426	UGT1A8,UGT1A10	genic	D_bilirubin,T_bilirubin
2	233675200	A	G	rs12615708	UGT1A8,UGT1A10	genic	D_bilirubin,T_bilirubin
2	233675660	C	T	rs2602380	UGT1A8,UGT1A10	genic	D_bilirubin,T_bilirubin
2	233677928	A	G	rs7571915	UGT1A8,UGT1A10	genic	D_bilirubin,T_bilirubin
2	233678168	G	A	rs7587916	UGT1A8,UGT1A10	genic	D_bilirubin,T_bilirubin
2	233678328	T	A	rs7588138	UGT1A8,UGT1A10	genic	D_bilirubin,T_bilirubin
2	233678335	G	C	rs7582907	UGT1A8,UGT1A10	genic	D_bilirubin,T_bilirubin
2	233678337	A	T	rs12477979	UGT1A8,UGT1A10	genic	D_bilirubin,T_bilirubin
2	233678562	G	A	rs11692664	UGT1A8,UGT1A10	genic	D_bilirubin,T_bilirubin
2	233678796	T	G	rs10190976	UGT1A8,UGT1A10	genic	D_bilirubin,T_bilirubin
2	233679061	T	C	rs10202865	UGT1A8,UGT1A10	genic	D_bilirubin,T_bilirubin
2	233679201	C	T	rs77070100	UGT1A8,UGT1A10	genic	D_bilirubin,T_bilirubin
2	233679202	A	G	rs75444879	UGT1A8,UGT1A10	genic	D_bilirubin,T_bilirubin
2	233679206	A	G	rs35984508	UGT1A8,UGT1A10	genic	D_bilirubin,T_bilirubin
2	233679399	C	T	rs7595138	UGT1A8,UGT1A10	genic	D_bilirubin,T_bilirubin
2	233679939	A	G	rs7579530	UGT1A8,UGT1A10	genic	D_bilirubin,T_bilirubin
2	233680544	T	G	rs10197460	UGT1A8,UGT1A10	genic	D_bilirubin,T_bilirubin
2	233680666	C	T	rs10167119	UGT1A8,UGT1A10	genic	D_bilirubin,T_bilirubin
2	233680858	C	T	rs10199293	UGT1A8,UGT1A10	genic	D_bilirubin,T_bilirubin
2	233681395	G	A	rs4530361	UGT1A8,UGT1A10	genic	D_bilirubin,T_bilirubin
2	233681556	C	T	rs565161721	UGT1A8,UGT1A10	genic	D_bilirubin,T_bilirubin
2	233681881	G	T	rs7586110	UGT1A8,UGT1A10	genic	D_bilirubin,T_bilirubin
2	233681970	A	C	rs7577677	UGT1A8,UGT1A10	genic	D_bilirubin,T_bilirubin
2	233682328	A	C	rs17863778	UGT1A8,UGT1A10	genic	D_bilirubin,T_bilirubin
2	233682329	A	G	rs17868324	UGT1A8,UGT1A10	genic	D_bilirubin,T_bilirubin
2	233682559	C	T	rs11692021	UGT1A8,UGT1A10	genic	D_bilirubin,T_bilirubin
2	233683341	A	G	rs4663888	UGT1A8,UGT1A10	genic	D_bilirubin,T_bilirubin
2	233683988	T	C	rs28898568	UGT1A8,UGT1A10	genic	D_bilirubin,T_bilirubin
2	233683989	T	G	rs4433994	UGT1A8,UGT1A10	genic	D_bilirubin,T_bilirubin
2	233684170	A	G	rs6724485	UGT1A8,UGT1A10	genic	D_bilirubin,T_bilirubin
2	233684395	C	T	rs4347832	UGT1A8,UGT1A10	genic	D_bilirubin,T_bilirubin
2	233684471	T	G	rs4261716	UGT1A8,UGT1A10	genic	D_bilirubin,T_bilirubin
2	233684728	T	G	rs4583459	UGT1A8,UGT1A10	genic	D_bilirubin,T_bilirubin
2	233684956	T	TGAAAA	rs72373468	UGT1A8,UGT1A10	genic	D_bilirubin,T_bilirubin
2	233685060	A	G	rs13002774	UGT1A8,UGT1A10	genic	D_bilirubin,T_bilirubin
2	233685285	G	C	rs4338954	UGT1A8,UGT1A10	genic	D_bilirubin,T_bilirubin
2	233685437	G	A	rs4553819	UGT1A8,UGT1A10	genic	D_bilirubin,T_bilirubin
2	233685623	T	C	rs11902131	UGT1A8,UGT1A10	genic	D_bilirubin,T_bilirubin
2	233686969	C	A	rs6753320	UGT1A8,UGT1A10	genic	D_bilirubin,T_bilirubin
2	233687101	A	G	rs6736508	UGT1A8,UGT1A10	genic	D_bilirubin,T_bilirubin
2	233687171	C	A	rs6753569	UGT1A8,UGT1A10	genic	D_bilirubin,T_bilirubin
2	233687304	A	G	rs6736743	UGT1A8,UGT1A10	genic	D_bilirubin,T_bilirubin
2	233687568	C	A	rs6754100	UGT1A8,UGT1A10	genic	D_bilirubin,T_bilirubin
2	233687722	C	G	rs10203266	UGT1A8,UGT1A10	genic	D_bilirubin,T_bilirubin
2	233688190	T	C	rs10168155	UGT1A8,UGT1A10	genic	D_bilirubin,T_bilirubin
2	233688219	A	T	rs10175809	UGT1A8,UGT1A10	genic	D_bilirubin,T_bilirubin
2	233688342	T	C	rs10168333	UGT1A8,UGT1A10	genic	D_bilirubin,T_bilirubin
2	233688441	G	C	rs10168416	UGT1A8,UGT1A10	genic	D_bilirubin,T_bilirubin
2	233688675	T	A	rs10173355	UGT1A8,UGT1A10	genic	D_bilirubin,T_bilirubin
2	233688837	C	T	rs11680450	UGT1A8,UGT1A10	genic	D_bilirubin,T_bilirubin
2	233689021	G	C	rs10171367	UGT1A8,UGT1A10	genic	D_bilirubin,T_bilirubin
2	233689179	A	T	rs10179094	UGT1A8,UGT1A10	genic	D_bilirubin,T_bilirubin
2	233689269	C	T	rs6707947	UGT1A8,UGT1A10	genic	D_bilirubin,T_bilirubin
2	233690345	G	T	rs7563561	UGT1A8,UGT1A10	genic	D_bilirubin,T_bilirubin
2	233690443	G	C	rs7608175	UGT1A8,UGT1A10	genic	D_bilirubin,T_bilirubin
2	233690650	C	T	rs45615240	UGT1A8,UGT1A10	genic	D_bilirubin,T_bilirubin
2	233691295	G	C	rs12623271	UGT1A8,UGT1A10	genic	D_bilirubin,T_bilirubin
2	233691628	A	G	rs10445704	UGT1A8,UGT1A10	genic	D_bilirubin,T_bilirubin
2	233691689	C	CAGGAG	rs45549435	UGT1A8,UGT1A10	genic	D_bilirubin,T_bilirubin
2	233692353	A	G	rs13015720	UGT1A8,UGT1A10	genic	D_bilirubin,T_bilirubin
2	233693023	G	T	rs6759892	UGT1A8,UGT1A10	genic	D_bilirubin,T_bilirubin
2	233693319	G	A	rs1105880	UGT1A8,UGT1A10	genic	D_bilirubin,T_bilirubin
2	233693545	G	A	rs2070959	UGT1A8,UGT1A10	genic	D_bilirubin,T_bilirubin
2	233693556	C	A	rs1105879	UGT1A8,UGT1A10	genic	D_bilirubin,T_bilirubin
2	233693995	T	G	rs7592281	UGT1A8,UGT1A10	genic	D_bilirubin,T_bilirubin
2	233694260	A	G	rs7592624	UGT1A8,UGT1A10	genic	D_bilirubin,T_bilirubin
2	233694707	T	C	rs45531144	UGT1A8,UGT1A10	genic	D_bilirubin,T_bilirubin
2	233694793	C	A	rs6761246	UGT1A8,UGT1A10	genic	D_bilirubin,T_bilirubin
2	233695422	C	CCTT	rs34487948	UGT1A8,UGT1A10	genic	D_bilirubin,T_bilirubin
2	233695584	A	C	rs28899170	UGT1A8,UGT1A10	genic	D_bilirubin,T_bilirubin
2	233698748	C	A	rs12988520	UGT1A8,UGT1A10	genic	D_bilirubin,T_bilirubin
2	233701893	G	A	rs17862865	UGT1A8,UGT1A10	genic	D_bilirubin,T_bilirubin
2	233702266	G	A	rs17862866	UGT1A8,UGT1A10	genic	D_bilirubin,T_bilirubin
2	233702448	G	T	rs17863787	UGT1A8,UGT1A10	genic	D_bilirubin,T_bilirubin
2	233703807	C	CTCTG	rs34781889	UGT1A8,UGT1A10	genic	D_bilirubin,T_bilirubin
2	233703893	A	C	rs7567229	UGT1A8,UGT1A10	genic	D_bilirubin,T_bilirubin
2	233704044	C	A	rs4521035	UGT1A8,UGT1A10	genic	D_bilirubin,T_bilirubin
2	233705031	T	G	rs10929285	UGT1A8,UGT1A10	genic	D_bilirubin,T_bilirubin
2	233705061	A	G	rs10180090	UGT1A8,UGT1A10	genic	D_bilirubin,T_bilirubin
2	233706754	T	C	rs6725478	UGT1A8,UGT1A10	genic	D_bilirubin,T_bilirubin
2	233708590	A	G	rs7572563	UGT1A8,UGT1A10	genic	D_bilirubin,T_bilirubin
2	233711626	A	G	rs1104892	UGT1A8,UGT1A10	genic	D_bilirubin,T_bilirubin
2	233713783	C	T	rs2012734	UGT1A8,UGT1A10	genic	D_bilirubin,T_bilirubin
2	233715640	C	T	rs6749496	UGT1A8,UGT1A10	genic	D_bilirubin,T_bilirubin
2	233716651	T	C	rs6744284	UGT1A8,UGT1A10	genic	D_bilirubin,T_bilirubin
2	233716976	T	C	rs1875263	UGT1A8,UGT1A10	genic	D_bilirubin,T_bilirubin
2	233717290	T	C	rs3806592	UGT1A8,UGT1A10	genic	D_bilirubin,T_bilirubin
2	233717641	A	G	rs869283	UGT1A8,UGT1A10	genic	D_bilirubin,T_bilirubin
2	233719883	C	T	rs871514	UGT1A8,UGT1A10	genic	D_bilirubin,T_bilirubin
2	233720033	G	T	rs13401281	UGT1A8,UGT1A10	genic	D_bilirubin,T_bilirubin
2	233721797	G	A	rs7597496	UGT1A8,UGT1A10	genic	D_bilirubin,T_bilirubin
2	233726270	G	A	rs6711351	UGT1A8,UGT1A10	genic	D_bilirubin,T_bilirubin
2	233726595	C	T	rs6715325	UGT1A8,UGT1A10	genic	D_bilirubin,T_bilirubin
2	233726821	G	A	rs4294999	UGT1A8,UGT1A10	genic	D_bilirubin,T_bilirubin
2	233728369	G	A	rs2008584	UGT1A8,UGT1A10	genic	D_bilirubin,T_bilirubin
2	233728376	C	T	rs1983023	UGT1A8,UGT1A10	genic	D_bilirubin,T_bilirubin
2	233728546	T	C	rs2008595	UGT1A8,UGT1A10	genic	D_bilirubin,T_bilirubin
2	233728923	G	A	rs3806597	UGT1A8,UGT1A10	genic	D_bilirubin,T_bilirubin
2	233729061	C	T	rs3806596	UGT1A8,UGT1A10	genic	D_bilirubin,T_bilirubin
2	233729207	A	G	rs6706232	UGT1A8,UGT1A10	genic	D_bilirubin,T_bilirubin
2	233729266	C	T	rs6431625	UGT1A8,UGT1A10	genic	D_bilirubin,T_bilirubin
2	233729603	G	A	rs7574296	UGT1A8,UGT1A10	genic	D_bilirubin,T_bilirubin
2	233730044	T	A	rs2361501	UGT1A8,UGT1A10	genic	D_bilirubin,T_bilirubin
2	233730664	A	G	rs11891311	UGT1A8,UGT1A10	genic	D_bilirubin,T_bilirubin
2	233732958	G	C	rs75520741	UGT1A8,UGT1A10	genic	D_bilirubin,T_bilirubin
2	233733262	A	T	rs11685892	UGT1A8,UGT1A10	genic	D_bilirubin,T_bilirubin
2	233733369	G	T	rs13410335	UGT1A8,UGT1A10	genic	D_bilirubin,T_bilirubin
2	233734192	T	C	rs7567468	UGT1A8,UGT1A10	genic	D_bilirubin,T_bilirubin
2	233734914	G	A	rs7576166	UGT1A8,UGT1A10	genic	D_bilirubin,T_bilirubin
2	233735091	T	A	rs4477910	UGT1A8,UGT1A10	genic	D_bilirubin,T_bilirubin
2	233735103	T	C	rs4467260	UGT1A8,UGT1A10	genic	D_bilirubin,T_bilirubin
2	233735775	G	C	rs2363116	UGT1A8,UGT1A10	genic	D_bilirubin,T_bilirubin
2	233736540	T	G	rs7564935	UGT1A8,UGT1A10	genic	D_bilirubin,T_bilirubin
2	233738076	C	A	rs17862873	UGT1A8,UGT1A10	genic	D_bilirubin,T_bilirubin
2	233738671	A	G	rs6722076	UGT1A8,UGT1A10	genic	D_bilirubin,T_bilirubin
2	233738832	G	A	rs6431628	UGT1A8,UGT1A10	genic	D_bilirubin,T_bilirubin
2	233740214	G	A	rs2018985	UGT1A8,UGT1A10	genic	D_bilirubin,T_bilirubin
2	233740656	A	G	rs17862875	UGT1A8,UGT1A10	genic	D_bilirubin,T_bilirubin
2	233741547	G	T	rs4663963	UGT1A8,UGT1A10	genic	D_bilirubin,T_bilirubin
2	233741916	C	T	rs34352510	UGT1A8,UGT1A10	genic	D_bilirubin,T_bilirubin
2	233741958	C	T	rs4663965	UGT1A8,UGT1A10	genic	D_bilirubin,T_bilirubin
2	233743701	G	C	rs13009407	UGT1A8,UGT1A10	genic	D_bilirubin,T_bilirubin
2	233744071	T	C	rs17864701	UGT1A8,UGT1A10	genic	D_bilirubin,T_bilirubin
2	233744538	C	A	rs4663967	UGT1A8,UGT1A10	genic	D_bilirubin,T_bilirubin
2	233744546	G	A	rs6741669	UGT1A8,UGT1A10	genic	D_bilirubin,T_bilirubin
2	233745803	G	A	rs11695484	UGT1A8,UGT1A10	genic	D_bilirubin,T_bilirubin
2	233746657	T	G	rs4663333	UGT1A8,UGT1A10	genic	D_bilirubin,T_bilirubin
2	233746667	A	C	rs4663969	UGT1A8,UGT1A10	genic	D_bilirubin,T_bilirubin
2	233747994	C	T	rs11888459	UGT1A8,UGT1A10	genic	D_bilirubin,T_bilirubin
2	233749231	A	T	rs10178992	UGT1A8,UGT1A10	genic	D_bilirubin,T_bilirubin
2	233749337	C	T	rs10179091	UGT1A8,UGT1A10	genic	D_bilirubin,T_bilirubin
2	233749470	T	C	rs7604115	UGT1A8,UGT1A10	genic	D_bilirubin,T_bilirubin
2	233749604	G	A	rs7556676	UGT1A8,UGT1A10	genic	D_bilirubin,T_bilirubin
2	233749977	A	G	rs2221198	UGT1A8,UGT1A10	genic	D_bilirubin,T_bilirubin
2	233750066	A	G	rs12987866	UGT1A8,UGT1A10	genic	D_bilirubin,T_bilirubin
2	233750415	C	A	rs2885296	UGT1A8,UGT1A10	genic	D_bilirubin,T_bilirubin
2	233751840	T	C	rs55891750	UGT1A8,UGT1A10	genic	D_bilirubin,T_bilirubin
2	233755003	G	C	rs10929301	UGT1A8,UGT1A10	genic	D_bilirubin,T_bilirubin
2	233755708	A	G	rs6747843	UGT1A8,UGT1A10	genic	D_bilirubin,T_bilirubin
2	233755940	A	ATC	rs35754645	UGT1A8,UGT1A10	genic	D_bilirubin,T_bilirubin
2	233756119	C	T	rs6714634	UGT1A8,UGT1A10	genic	D_bilirubin,T_bilirubin
2	233757013	G	T	rs4124874	UGT1A8,UGT1A10	genic	D_bilirubin,T_bilirubin
2	233757136	A	G	rs10929302	UGT1A8,UGT1A10	genic	D_bilirubin,T_bilirubin
2	233757815	G	T	rs4399719	UGT1A8,UGT1A10	genic	D_bilirubin,T_bilirubin
2	233758936	C	A	rs3755319	UGT1A8,UGT1A10	genic	D_bilirubin,T_bilirubin
2	233759924	T	C	rs887829	UGT1A8,UGT1A10	genic	D_bilirubin,T_bilirubin
2	233760498	A	G	rs4148323	UGT1A8,UGT1A10	genic	D_bilirubin,T_bilirubin
2	233762816	T	G	rs28946889	UGT1A8,UGT1A10	genic	D_bilirubin,T_bilirubin
2	233763993	T	G	rs6742078	UGT1A8,UGT1A10	genic	D_bilirubin,T_bilirubin
2	233764076	G	T	rs4148324	UGT1A8,UGT1A10	genic	D_bilirubin,T_bilirubin
2	233764593	A	G	rs3771341	UGT1A8,UGT1A10	genic	D_bilirubin,T_bilirubin
2	233764663	T	C	rs4148325	UGT1A8,UGT1A10	genic	D_bilirubin,T_bilirubin
2	233764816	C	T	rs4148326	UGT1A8,UGT1A10	genic	D_bilirubin,T_bilirubin
2	233765606	G	C	rs4663971	UGT1A8,UGT1A10	genic	D_bilirubin,T_bilirubin
2	233765830	G	A	rs929596	UGT1A8,UGT1A10	genic	D_bilirubin,T_bilirubin
2	233766257	A	AGTGGCCCGGGCTCG	rs36213637	UGT1A8,UGT1A10	genic	D_bilirubin,T_bilirubin
2	233772033	C	A	rs33979061	UGT1A8,UGT1A10	genic	D_bilirubin,T_bilirubin
2	233780897	G	C	rs6722064	MROH2A	genic	D_bilirubin,T_bilirubin
2	233783971	T	C	rs11690786	MROH2A	genic	D_bilirubin,T_bilirubin
2	233786081	A	G	rs7581102	MROH2A	genic	D_bilirubin,T_bilirubin
2	233790144	C	T	rs2361502	MROH2A	genic	D_bilirubin,T_bilirubin
2	233790330	A	G	rs12986677	MROH2A	genic	D_bilirubin,T_bilirubin
2	233791739	C	A	rs10207194	MROH2A	genic	D_bilirubin,T_bilirubin
3	18154400	G	A	rs140443774	TBC1D5	genic	AG_Ratio,Globulin
3	44182904	C	T	rs4682940	AC006058.1,TOPAZ1	intergenic	AG_Ratio,Globulin
3	44184840	A	G	rs4682718	AC006058.1,TOPAZ1	intergenic	AG_Ratio,Globulin
3	44188243	C	T	rs4682944	AC006058.1,TOPAZ1	intergenic	AG_Ratio,Globulin
3	44188929	C	A	rs4682947	AC006058.1,TOPAZ1	intergenic	AG_Ratio,Globulin
3	44189578	G	T	rs1488631	AC006058.1,TOPAZ1	intergenic	AG_Ratio,Globulin
3	44200103	A	T	rs4682725	AC006058.1,TOPAZ1	intergenic	AG_Ratio,Globulin
3	44202115	G	T	rs6808448	AC006058.1,TOPAZ1	intergenic	AG_Ratio,Globulin
3	44203663	T	C	rs4682949	AC006058.1,TOPAZ1	intergenic	AG_Ratio,Globulin
3	44203982	G	T	rs4682950	AC006058.1,TOPAZ1	intergenic	AG_Ratio,Globulin
3	44207534	G	C	rs2129957	AC006058.1,TOPAZ1	intergenic	AG_Ratio,Globulin
3	44209212	A	G	rs9861600	AC006058.1,TOPAZ1	intergenic	AG_Ratio,Globulin
3	44209863	A	G	rs34953201	AC006058.1,TOPAZ1	intergenic	AG_Ratio,Globulin
3	44210671	A	G	rs7651005	AC006058.1,TOPAZ1	intergenic	AG_Ratio,Globulin
3	44210729	G	A	rs1488635	AC006058.1,TOPAZ1	intergenic	AG_Ratio,Globulin
3	44210730	C	T	rs1488636	AC006058.1,TOPAZ1	intergenic	AG_Ratio,Globulin
3	44212337	G	C	rs4682952	AC006058.1,TOPAZ1	intergenic	AG_Ratio,Globulin
3	44212949	C	A	rs12715399	AC006058.1,TOPAZ1	intergenic	AG_Ratio,Globulin
3	44217371	G	A	rs6793863	AC006058.1,TOPAZ1	intergenic	AG_Ratio,Globulin
3	44217744	C	T	rs1873048	AC006058.1,TOPAZ1	intergenic	AG_Ratio,Globulin
3	44219743	G	A	rs1601907	AC006058.1,TOPAZ1	intergenic	AG_Ratio,Globulin
3	44220041	A	G	rs4325903	AC006058.1,TOPAZ1	intergenic	AG_Ratio,Globulin
3	44222702	G	A	rs10510741	AC006058.1,TOPAZ1	intergenic	AG_Ratio,Globulin
3	44231474	G	A	rs4392391	AC006058.1,TOPAZ1	intergenic	AG_Ratio,Globulin
3	44231825	G	A	rs4392392	AC006058.1,TOPAZ1	intergenic	AG_Ratio,Globulin
3	44236785	CT	C	rs11306816	AC006058.1,TOPAZ1	intergenic	AG_Ratio,Globulin
3	44236807	T	C	rs4682959	AC006058.1,TOPAZ1	intergenic	AG_Ratio,Globulin
3	44239777	A	G	rs4682732	AC006058.1,TOPAZ1	intergenic	AG_Ratio,Globulin
3	44240855	C	T	rs4682733	AC006058.1,TOPAZ1	intergenic	AG_Ratio,Globulin
3	44241348	A	G	rs9846155	AC006058.1,TOPAZ1	intergenic	AG_Ratio,Globulin
3	44243092	G	A	rs9284879	TOPAZ1	genic	AG_Ratio,Globulin
3	44249093	T	G	rs9842445	TOPAZ1	genic	AG_Ratio,Globulin
3	44250358	C	T	rs1488623	TOPAZ1	genic	AG_Ratio,Globulin
3	44251783	T	C	rs13067367	TOPAZ1	genic	AG_Ratio,Globulin
3	44252055	A	G	rs13092122	TOPAZ1	genic	AG_Ratio,Globulin
3	44252589	G	A	rs9839422	TOPAZ1	genic	AG_Ratio,Globulin
3	44253682	G	T	rs4682734	TOPAZ1	genic	AG_Ratio,Globulin
3	44253692	T	C	rs4682735	TOPAZ1	genic	AG_Ratio,Globulin
3	44254378	G	A	rs4682736	TOPAZ1	genic	AG_Ratio,Globulin
3	44255374	TA	T	rs11344605	TOPAZ1	genic	AG_Ratio,Globulin
3	44257713	C	T	rs7631790	TOPAZ1	genic	AG_Ratio,Globulin
3	44261693	A	G	rs12630752	TOPAZ1	genic	AG_Ratio,Globulin
3	44264581	A	T	rs2129955	TOPAZ1	genic	AG_Ratio,Globulin
3	44264815	A	G	rs6441827	TOPAZ1	genic	AG_Ratio,Globulin
3	44266396	A	G	rs11130023	TOPAZ1	genic	AG_Ratio,Globulin
3	44274715	C	A	rs12637930	TOPAZ1	genic	AG_Ratio,Globulin
3	44278202	G	A	rs1906574	TOPAZ1	genic	AG_Ratio,Globulin
3	44282622	C	G	rs1387046	TOPAZ1	genic	AG_Ratio,Globulin
3	44283073	G	A	rs12486452	TOPAZ1	genic	AG_Ratio,Globulin
3	44283979	G	C	rs7649004	TOPAZ1	genic	AG_Ratio,Globulin
3	44284090	T	C	rs7641332	TOPAZ1	genic	AG_Ratio,Globulin
3	44284832	A	C	rs9859565	TOPAZ1	genic	AG_Ratio,Globulin
3	44287902	TG	T	rs11294162	TOPAZ1	genic	AG_Ratio,Globulin
3	44290025	A	G	rs9311353	TOPAZ1	genic	AG_Ratio,Globulin
3	44291587	C	T	rs6788404	TOPAZ1	genic	AG_Ratio,Globulin
3	44291661	T	A	rs6803491	TOPAZ1	genic	AG_Ratio,Globulin
3	44292551	TC	T	rs11309286	TOPAZ1	genic	AG_Ratio,Globulin
3	44293002	A	G	rs1565212	TOPAZ1	genic	AG_Ratio,Globulin
3	44295420	G	C	rs6776788	TOPAZ1	genic	AG_Ratio,Globulin
3	44296750	G	A	rs6780605	TOPAZ1	genic	AG_Ratio,Globulin
3	44297152	C	CAA	novel	TOPAZ1	genic	AG_Ratio,Globulin
3	44301162	A	C	rs1488638	TOPAZ1	genic	AG_Ratio,Globulin
3	44301228	T	A	rs4411863	TOPAZ1	genic	AG_Ratio,Globulin
3	44301870	T	C	rs2372598	TOPAZ1	genic	AG_Ratio,Globulin
3	44303587	A	G	rs13081044	TOPAZ1	genic	AG_Ratio,Globulin
3	44309589	G	C	rs6788890	TOPAZ1	genic	AG_Ratio,Globulin
3	44311653	T	G	rs9853705	TOPAZ1	genic	AG_Ratio,Globulin
3	44315854	T	C	rs34710336	TOPAZ1	genic	AG_Ratio,Globulin
3	44318155	C	CTTAAA	novel	TOPAZ1	genic	AG_Ratio,Globulin
3	44318229	A	G	rs36051440	TOPAZ1	genic	AG_Ratio,Globulin
3	44325315	T	A	rs1488622	TOPAZ1	genic	AG_Ratio,Globulin
3	44335133	T	A	rs4682742	TOPAZ1,AC104187.1	intergenic	AG_Ratio,Globulin
3	44342327	G	T	rs9812457	TCAIM	genic	AG_Ratio,Globulin
3	44344813	G	A	rs10865934	TCAIM	genic	AG_Ratio,Globulin
3	44349937	G	A	rs6807410	TCAIM	genic	AG_Ratio,Globulin
3	44353237	TAGTATC	T	rs55737449	TCAIM	genic	AG_Ratio,Globulin
3	44355246	TA	T	rs11293734	TCAIM	genic	AG_Ratio,Globulin
3	44356653	G	C	rs4074328	TCAIM	genic	AG_Ratio,Globulin
3	44356923	G	A	rs4076082	TCAIM	genic	AG_Ratio,Globulin
3	44357129	G	C	rs7429879	TCAIM	genic	AG_Ratio,Globulin
3	44359763	C	T	rs13575	TCAIM	genic	AG_Ratio,Globulin
3	44360772	A	C	rs7612349	TCAIM	genic	AG_Ratio,Globulin
3	44366905	T	G	rs11719686	TCAIM	genic	AG_Ratio,Globulin
3	44370083	ATTC	A	rs5848696	TCAIM	genic	AG_Ratio,Globulin
3	44375535	G	C	rs4682972	TCAIM	genic	AG_Ratio,Globulin
3	44378459	C	G	rs11707182	TCAIM	genic	AG_Ratio,Globulin
3	44380391	A	T	rs6779938	TCAIM	genic	AG_Ratio,Globulin
3	44382873	A	G	rs7634748	TCAIM	genic	AG_Ratio,Globulin
3	44386738	T	A	rs9637423	TCAIM	genic	AG_Ratio,Globulin
3	44386945	C	T	rs9311355	TCAIM	genic	AG_Ratio,Globulin
3	44386954	G	A	rs9637424	TCAIM	genic	AG_Ratio,Globulin
3	44386993	C	T	rs9637419	TCAIM	genic	AG_Ratio,Globulin
3	44395396	A	C	rs4682743	TCAIM	genic	AG_Ratio,Globulin
3	44395935	C	T	rs4130227	TCAIM	genic	AG_Ratio,Globulin
3	44397752	A	G	rs4682976	TCAIM	genic	AG_Ratio,Globulin
3	44397909	T	G	rs4682977	TCAIM	genic	AG_Ratio,Globulin
3	44398279	A	T	rs7433407	TCAIM	genic	AG_Ratio,Globulin
3	44398511	C	T	rs13080889	TCAIM	genic	AG_Ratio,Globulin
3	44403849	C	T	rs7653843	TCAIM	genic	AG_Ratio,Globulin
3	44405844	TG	T	rs67881371	TCAIM	genic	AG_Ratio,Globulin
3	44410402	C	T	rs12488257	TCAIM,C3orf86	intergenic	AG_Ratio,Globulin
3	44415081	C	G	rs13076052	TCAIM,C3orf86	intergenic	AG_Ratio,Globulin
3	44416048	A	G	rs12386385	TCAIM,C3orf86	intergenic	AG_Ratio,Globulin
3	51979867	G	A	rs13099450	ABHD14B,ABHD14A,ABHD14A-ACY1	genic	LDL,T_cholesterol
3	130100505	C	T	rs113445496	ALG1L2	genic	LDL,T_cholesterol
3	130102263	T	C	rs112185971	ALG1L2	genic	LDL,T_cholesterol
3	130111600	G	A	rs116262605	ALG1L2	genic	LDL,T_cholesterol
3	130116478	G	T	rs114104783	LINC02021	genic	LDL,T_cholesterol
3	130118402	T	A	rs112063482	LINC02021	genic	LDL,T_cholesterol
3	130120517	T	C	rs9757825	LINC02021	genic	LDL,T_cholesterol
3	130123164	A	G	rs111670455	LINC02021	genic	LDL,T_cholesterol
3	130132275	C	T	rs113108095	LINC02021	genic	LDL,T_cholesterol
3	130132854	T	C	rs59185343	LINC02021	genic	LDL,T_cholesterol
3	130134484	G	T	rs112813413	LINC02021	genic	LDL,T_cholesterol
3	130141397	C	T	rs72990399	LINC02021	genic	LDL,T_cholesterol
3	130141577	A	G	rs60728885	LINC02021	genic	LDL,T_cholesterol
3	130141739	A	C	rs6772204	LINC02021	genic	LDL,T_cholesterol
3	130174864	C	T	rs140024802	LINC02021	genic	LDL,T_cholesterol
3	130176934	C	T	rs147276922	LINC02021	genic	LDL,T_cholesterol
4	7017539	A	G	rs79326990	TBC1D14	genic	LDL,T_cholesterol
4	7033007	A	G	rs116842713	TBC1D14	genic	LDL,T_cholesterol
4	171301092	A	G	rs117565464	LINC02504,AC074254.2	intergenic	LDL,T_cholesterol
4	185315045	G	A	rs549317716	SNX25	genic	WHtR,Waist
5	18853857	C	T	rs77913154	LINC02100,UBE2V1P12	intergenic	AG_Ratio,ESR,Globulin
5	39231852	T	C	rs10512702	FYB1	genic	AG_Ratio,Globulin
5	133013940	C	T	rs137876247	ZCCHC10	genic	Height,Weight
5	175482299	C	T	rs267368	SFXN1	genic	AG_Ratio,Globulin
5	175483621	T	A	rs267371	SFXN1,AC091393.1	genic	AG_Ratio,Globulin
5	175485762	C	G	rs267389	SFXN1	genic	AG_Ratio,Globulin
5	175485967	C	T	rs267390	SFXN1	genic	AG_Ratio,Globulin
5	175489401	C	T	rs267373	SFXN1	genic	AG_Ratio,Globulin
5	175491007	T	C	rs267379	SFXN1	genic	AG_Ratio,Globulin
5	175491313	A	G	rs267381	SFXN1	genic	AG_Ratio,Globulin
6	3481153	T	C	rs57478596	AL445309.1,AL033523.1	intergenic	LDL,T_cholesterol
6	3481400	C	G	rs59273582	AL445309.1,AL033523.1	intergenic	LDL,T_cholesterol
6	21160190	A	G	rs7739596	CDKAL1	genic	AG_Ratio,Globulin
6	21160458	A	C	rs9295499	CDKAL1	genic	AG_Ratio,Globulin
6	137407223	T	C	rs9321602	IFNGR1,OLIG3	intergenic	LDL,T_cholesterol
6	137414771	A	G	rs737466	IFNGR1,OLIG3	intergenic	LDL,T_cholesterol
6	137422177	A	T	rs985221	IFNGR1,OLIG3	intergenic	LDL,T_cholesterol
6	137423949	A	G	rs9494759	IFNGR1,OLIG3	intergenic	LDL,T_cholesterol
6	143994547	T	C	rs144501355	PLAGL1	genic	Waist,Weight
7	119727577	T	G	rs118135555	LINC02476	genic	D_bilirubin,T_bilirubin
7	119840066	C	T	rs76645345	LINC02476	genic	D_bilirubin,T_bilirubin
8	19958045	G	A	rs287	LPL	genic	HDL,Neutral_fat
8	19958108	C	T	rs289	LPL	genic	HDL,Neutral_fat
8	19958341	C	T	rs291	LPL	genic	HDL,Neutral_fat
8	19958727	C	A	rs295	LPL	genic	HDL,Neutral_fat
8	19958860	C	T	rs297	LPL	genic	HDL,Neutral_fat
8	19959423	C	T	rs301	LPL	genic	HDL,Neutral_fat
8	19959850	G	T	rs304	LPL	genic	HDL,Neutral_fat
8	19959965	G	T	rs308	LPL	genic	HDL,Neutral_fat
8	19960531	A	G	rs314	LPL	genic	HDL,Neutral_fat
8	19961566	G	T	rs320	LPL	genic	HDL,Neutral_fat
8	19961706	C	A	rs322	LPL	genic	HDL,Neutral_fat
8	19961817	C	T	rs325	LPL	genic	HDL,Neutral_fat
8	19961928	G	A	rs326	LPL	genic	HDL,Neutral_fat
8	19962025	G	T	rs327	LPL	genic	HDL,Neutral_fat
8	19962213	G	C	rs328	LPL	genic	HDL,Neutral_fat
8	19962894	A	G	rs331	LPL	genic	HDL,Neutral_fat
8	19962922	C	T	rs12679834	LPL	genic	HDL,Neutral_fat
8	19963405	T	C	rs117199990	LPL	genic	HDL,Neutral_fat
8	19963422	C	A	rs145391587	LPL	genic	HDL,Neutral_fat
8	19963914	G	T	rs75278536	LPL	genic	HDL,Neutral_fat
8	19964271	G	T	rs77069344	LPL	genic	HDL,Neutral_fat
8	19965299	T	C	rs11570891	LPL	genic	HDL,Neutral_fat
8	19966137	T	A	rs3208305	LPL	genic	HDL,Neutral_fat
8	19966163	T	C	rs1803924	LPL	genic	HDL,Neutral_fat
8	19966534	A	C	rs3735964	LPL	genic	HDL,Neutral_fat
8	19966981	C	T	rs13702	LPL	genic	HDL,Neutral_fat
8	19967052	C	T	rs1059611	LPL	genic	HDL,Neutral_fat
8	19967115	CTT	C	novel	LPL	genic	HDL,Neutral_fat
8	19967156	T	C	rs15285	LPL	genic	HDL,Neutral_fat
8	19967357	A	G	rs3916027	LPL,AC100802.1	intergenic	HDL,Neutral_fat
8	19968791	C	G	rs77150190	LPL,AC100802.1	intergenic	HDL,Neutral_fat
8	19968807	G	A	rs77729186	LPL,AC100802.1	intergenic	HDL,Neutral_fat
8	19969190	T	C	rs79108221	LPL,AC100802.1	intergenic	HDL,Neutral_fat
8	19970337	A	C	rs10105606	LPL,AC100802.1	intergenic	HDL,Neutral_fat
8	19973258	T	C	rs1011685	LPL,AC100802.1	intergenic	HDL,Neutral_fat
8	19973410	T	C	rs10096633	LPL,AC100802.1	intergenic	HDL,Neutral_fat
8	19975135	T	G	rs17482753	LPL,AC100802.1	intergenic	HDL,Neutral_fat
8	19979135	C	T	rs78963197	LPL,AC100802.1	intergenic	HDL,Neutral_fat
8	19979473	T	C	rs74855321	LPL,AC100802.1	intergenic	HDL,Neutral_fat
8	19980958	T	C	rs4464984	LPL,AC100802.1	intergenic	HDL,Neutral_fat
8	19982830	A	G	rs58946909	LPL,AC100802.1	intergenic	HDL,Neutral_fat
8	19982897	C	G	rs75551077	LPL,AC100802.1	intergenic	HDL,Neutral_fat
8	19985951	A	C	rs17410914	LPL,AC100802.1	intergenic	HDL,Neutral_fat
8	19986350	A	G	rs117227752	LPL,AC100802.1	intergenic	HDL,Neutral_fat
8	19986368	C	T	rs59147390	LPL,AC100802.1	intergenic	HDL,Neutral_fat
8	19986419	T	G	rs184371102	LPL,AC100802.1	intergenic	HDL,Neutral_fat
8	19986711	G	A	rs12678919	LPL,AC100802.1	intergenic	HDL,Neutral_fat
8	19986904	G	A	rs7819706	LPL,AC100802.1	intergenic	HDL,Neutral_fat
8	19986928	G	C	rs115129770	LPL,AC100802.1	intergenic	HDL,Neutral_fat
8	19986936	C	CT	rs149670831	LPL,AC100802.1	intergenic	HDL,Neutral_fat
8	19987865	T	C	rs7841189	LPL,AC100802.1	intergenic	HDL,Neutral_fat
8	19988803	G	T	rs78458743	LPL,AC100802.1	intergenic	HDL,Neutral_fat
8	19989549	A	G	rs12682115	LPL,AC100802.1	intergenic	HDL,Neutral_fat
8	19989712	C	T	rs78013771	LPL,AC100802.1	intergenic	HDL,Neutral_fat
8	19989930	A	C	rs76496571	LPL,AC100802.1	intergenic	HDL,Neutral_fat
8	19990179	A	C	rs10503669	LPL,AC100802.1	intergenic	HDL,Neutral_fat
8	19990569	A	G	rs17410962	LPL,AC100802.1	intergenic	HDL,Neutral_fat
8	19990885	A	G	rs117604010	LPL,AC100802.1	intergenic	HDL,Neutral_fat
8	19990988	C	G	rs17489185	LPL,AC100802.1	intergenic	HDL,Neutral_fat
8	19991182	T	C	rs17410983	LPL,AC100802.1	intergenic	HDL,Neutral_fat
8	19991367	T	A	rs17489226	LPL,AC100802.1	intergenic	HDL,Neutral_fat
8	19991761	G	T	rs17410996	LPL,AC100802.1	intergenic	HDL,Neutral_fat
8	19992159	G	T	rs75801420	LPL,AC100802.1	intergenic	HDL,Neutral_fat
8	19992246	A	G	rs17091905	LPL,AC100802.1	intergenic	HDL,Neutral_fat
8	19992478	G	A	rs114964604	LPL,AC100802.1	intergenic	HDL,Neutral_fat
8	19992481	C	T	rs73600084	LPL,AC100802.1	intergenic	HDL,Neutral_fat
8	19993997	A	C	rs76975037	LPL,AC100802.1	intergenic	HDL,Neutral_fat
8	19994534	A	T	rs17489268	LPL,AC100802.1	intergenic	HDL,Neutral_fat
8	19994645	T	G	rs17091909	LPL,AC100802.1	intergenic	HDL,Neutral_fat
8	19994665	T	TTC	rs147729680	LPL,AC100802.1	intergenic	HDL,Neutral_fat
8	19994799	G	C	rs17411031	LPL,AC100802.1	intergenic	HDL,Neutral_fat
8	19994851	C	T	rs17411045	LPL,AC100802.1	intergenic	HDL,Neutral_fat
8	19995007	T	C	rs17489282	LPL,AC100802.1	intergenic	HDL,Neutral_fat
8	19995075	C	T	rs4922117	LPL,AC100802.1	intergenic	HDL,Neutral_fat
8	19995318	T	G	rs1822200	LPL,AC100802.1	intergenic	HDL,Neutral_fat
8	19995428	T	A	rs1372344	LPL,AC100802.1	intergenic	HDL,Neutral_fat
8	19995878	C	A	rs1992442	LPL,AC100802.1	intergenic	HDL,Neutral_fat
8	19995989	A	G	rs2410618	LPL,AC100802.1	intergenic	HDL,Neutral_fat
8	19996076	A	G	rs1992443	LPL,AC100802.1	intergenic	HDL,Neutral_fat
8	19996756	T	C	rs920588	LPL,AC100802.1	intergenic	HDL,Neutral_fat
8	19996850	T	G	rs920589	LPL,AC100802.1	intergenic	HDL,Neutral_fat
8	19996989	T	C	rs4425772	LPL,AC100802.1	intergenic	HDL,Neutral_fat
8	19996998	T	C	rs4628269	LPL,AC100802.1	intergenic	HDL,Neutral_fat
8	19997042	A	C	rs2410619	LPL,AC100802.1	intergenic	HDL,Neutral_fat
8	19997126	A	C	rs4320561	LPL,AC100802.1	intergenic	HDL,Neutral_fat
8	19997149	T	C	rs2410620	LPL,AC100802.1	intergenic	HDL,Neutral_fat
8	19997171	C	T	rs2410621	LPL,AC100802.1	intergenic	HDL,Neutral_fat
8	19997378	G	A	rs2410623	LPL,AC100802.1	intergenic	HDL,Neutral_fat
8	19997495	G	C	rs17411113	LPL,AC100802.1	intergenic	HDL,Neutral_fat
8	19997519	T	C	rs79734126	LPL,AC100802.1	intergenic	HDL,Neutral_fat
8	19997710	T	C	rs34564316	LPL,AC100802.1	intergenic	HDL,Neutral_fat
8	19997761	C	T	rs17411126	LPL,AC100802.1	intergenic	HDL,Neutral_fat
8	19997820	A	T	rs17411133	LPL,AC100802.1	intergenic	HDL,Neutral_fat
8	19997833	A	G	rs17489373	LPL,AC100802.1	intergenic	HDL,Neutral_fat
8	19998089	C	T	rs17411168	LPL,AC100802.1	intergenic	HDL,Neutral_fat
8	19998150	G	A	rs34932218	LPL,AC100802.1	intergenic	HDL,Neutral_fat
8	19998333	G	GTATTTT	rs140426714	LPL,AC100802.1	intergenic	HDL,Neutral_fat
8	19998749	G	T	rs2165558	LPL,AC100802.1	intergenic	HDL,Neutral_fat
8	20000832	T	C	rs2103325	LPL,AC100802.1	intergenic	HDL,Neutral_fat
8	20000988	A	T	rs1581675	LPL,AC100802.1	intergenic	HDL,Neutral_fat
8	20002028	A	G	rs2119690	LPL,AC100802.1	intergenic	HDL,Neutral_fat
8	20002116	T	C	rs2165556	LPL,AC100802.1	intergenic	HDL,Neutral_fat
8	20002949	G	C	rs79236614	LPL,AC100802.1	intergenic	HDL,Neutral_fat
8	20003236	A	G	rs34818360	LPL,AC100802.1	intergenic	HDL,Neutral_fat
8	20003715	C	T	rs4083261	LPL,AC100802.1	intergenic	HDL,Neutral_fat
8	20003850	C	A	rs3844510	LPL,AC100802.1	intergenic	HDL,Neutral_fat
8	20004709	T	C	rs2410625	LPL,AC100802.1	intergenic	HDL,Neutral_fat
8	20005059	C	T	rs4644277	LPL,AC100802.1	intergenic	HDL,Neutral_fat
8	20005277	T	A	rs1441766	LPL,AC100802.1	intergenic	HDL,Neutral_fat
8	20005513	T	C	rs1441764	LPL,AC100802.1	intergenic	HDL,Neutral_fat
8	20005847	C	T	rs6586884	LPL,AC100802.1	intergenic	HDL,Neutral_fat
8	20005960	A	T	rs6999813	LPL,AC100802.1	intergenic	HDL,Neutral_fat
8	20005996	T	C	rs2119689	LPL,AC100802.1	intergenic	HDL,Neutral_fat
8	20006328	GA	G	novel	LPL,AC100802.1	intergenic	HDL,Neutral_fat
8	20007045	C	T	rs1441763	LPL,AC100802.1	intergenic	HDL,Neutral_fat
8	20007176	A	G	rs1441762	LPL,AC100802.1	intergenic	HDL,Neutral_fat
8	20007237	C	G	rs1441761	LPL,AC100802.1	intergenic	HDL,Neutral_fat
8	20007238	T	C	rs1441760	LPL,AC100802.1	intergenic	HDL,Neutral_fat
8	20007664	G	A	rs2083637	LPL,AC100802.1	intergenic	HDL,Neutral_fat
8	20007752	G	T	rs2083636	LPL,AC100802.1	intergenic	HDL,Neutral_fat
8	20007944	T	A	rs77237194	LPL,AC100802.1	intergenic	HDL,Neutral_fat
8	20007998	A	C	rs35495249	LPL,AC100802.1	intergenic	HDL,Neutral_fat
8	20008236	T	C	rs894211	LPL,AC100802.1	intergenic	HDL,Neutral_fat
8	20008763	A	G	rs765547	LPL,AC100802.1	intergenic	HDL,Neutral_fat
8	20009083	T	C	rs765548	LPL,AC100802.1	intergenic	HDL,Neutral_fat
8	20009120	G	A	rs765549	LPL,AC100802.1	intergenic	HDL,Neutral_fat
8	20009367	T	A	rs1441758	LPL,AC100802.1	intergenic	HDL,Neutral_fat
8	20009665	CT	C	novel	LPL,AC100802.1	intergenic	HDL,Neutral_fat
8	20009709	C	T	rs9644637	LPL,AC100802.1	intergenic	HDL,Neutral_fat
8	20009889	T	C	rs9644638	LPL,AC100802.1	intergenic	HDL,Neutral_fat
8	20009934	G	C	rs11986942	LPL,AC100802.1	intergenic	HDL,Neutral_fat
8	20009983	T	G	rs34327087	LPL,AC100802.1	intergenic	HDL,Neutral_fat
8	20010025	T	G	rs34345068	LPL,AC100802.1	intergenic	HDL,Neutral_fat
8	20010342	A	G	rs2009493	LPL,AC100802.1	intergenic	HDL,Neutral_fat
8	20010591	T	C	rs1837843	LPL,AC100802.1	intergenic	HDL,Neutral_fat
8	20010779	C	T	rs1837842	LPL,AC100802.1	intergenic	HDL,Neutral_fat
8	20010866	C	G	rs1441757	LPL,AC100802.1	intergenic	HDL,Neutral_fat
8	20010875	C	A	rs1441756	LPL,AC100802.1	intergenic	HDL,Neutral_fat
8	20011377	C	T	rs1441755	LPL,AC100802.1	intergenic	HDL,Neutral_fat
8	20011428	A	G	rs1441754	LPL,AC100802.1	intergenic	HDL,Neutral_fat
8	20011460	C	T	rs4406409	LPL,AC100802.1	intergenic	HDL,Neutral_fat
8	20011553	A	G	rs1441753	LPL,AC100802.1	intergenic	HDL,Neutral_fat
8	20011855	T	G	rs4126104	LPL,AC100802.1	intergenic	HDL,Neutral_fat
8	20012165	A	G	rs1919484	LPL,AC100802.1	intergenic	HDL,Neutral_fat
8	20012476	G	A	rs35687633	LPL,AC100802.1	intergenic	HDL,Neutral_fat
8	20012504	G	T	rs34942551	LPL,AC100802.1	intergenic	HDL,Neutral_fat
8	20012516	C	G	rs34499461	LPL,AC100802.1	intergenic	HDL,Neutral_fat
8	20012533	C	G	rs35369244	LPL,AC100802.1	intergenic	HDL,Neutral_fat
8	20012576	A	G	rs35739466	LPL,AC100802.1	intergenic	HDL,Neutral_fat
8	20012760	A	C	rs35237252	LPL,AC100802.1	intergenic	HDL,Neutral_fat
8	20013602	T	C	rs78810414	LPL,AC100802.1	intergenic	HDL,Neutral_fat
8	20014118	T	C	rs2410628	LPL,AC100802.1	intergenic	HDL,Neutral_fat
8	20014126	C	T	rs2410629	LPL,AC100802.1	intergenic	HDL,Neutral_fat
8	20017421	A	AAGAC	rs141287949	LPL,AC100802.1	intergenic	HDL,Neutral_fat
8	20018723	T	A	rs28675909	LPL,AC100802.1	intergenic	HDL,Neutral_fat
8	20019013	T	C	rs78300069	LPL,AC100802.1	intergenic	HDL,Neutral_fat
8	20019083	C	G	rs76737188	LPL,AC100802.1	intergenic	HDL,Neutral_fat
8	20019235	C	G	rs7016880	LPL,AC100802.1	intergenic	HDL,Neutral_fat
8	20019286	C	T	rs7007609	LPL,AC100802.1	intergenic	HDL,Neutral_fat
8	20019459	G	T	rs7007797	LPL,AC100802.1	intergenic	HDL,Neutral_fat
8	20019697	G	A	rs7004149	LPL,AC100802.1	intergenic	HDL,Neutral_fat
8	20019722	G	A	rs7004158	LPL,AC100802.1	intergenic	HDL,Neutral_fat
8	20019742	C	G	rs6983430	LPL,AC100802.1	intergenic	HDL,Neutral_fat
8	20019950	C	T	rs77219697	LPL,AC100802.1	intergenic	HDL,Neutral_fat
8	20020262	G	C	rs12678604	LPL,AC100802.1	intergenic	HDL,Neutral_fat
8	20021193	A	T	rs112994260	LPL,AC100802.1	intergenic	HDL,Neutral_fat
8	20021359	A	C	rs142117848	LPL,AC100802.1	intergenic	HDL,Neutral_fat
8	20022298	A	G	rs75082673	LPL,AC100802.1	intergenic	HDL,Neutral_fat
8	20022819	T	C	rs11989309	LPL,AC100802.1	intergenic	HDL,Neutral_fat
8	20023215	T	C	rs75675187	LPL,AC100802.1	intergenic	HDL,Neutral_fat
8	20023529	A	G	rs74511360	LPL,AC100802.1	intergenic	HDL,Neutral_fat
8	20023547	G	A	rs78404258	LPL,AC100802.1	intergenic	HDL,Neutral_fat
8	20023725	A	G	rs74615535	LPL,AC100802.1	intergenic	HDL,Neutral_fat
8	20024290	G	A	rs60223219	LPL,AC100802.1	intergenic	HDL,Neutral_fat
8	20025439	C	T	rs7816447	LPL,AC100802.1	intergenic	HDL,Neutral_fat
8	20026746	A	G	rs114650503	LPL,AC100802.1	intergenic	HDL,Neutral_fat
8	20027436	G	C	rs9644639	LPL,AC100802.1	intergenic	HDL,Neutral_fat
8	20028215	C	T	rs11984636	LPL,AC100802.1	intergenic	HDL,Neutral_fat
8	20029177	T	C	rs11995475	LPL,AC100802.1	intergenic	HDL,Neutral_fat
8	20029651	T	A	rs75469215	LPL,AC100802.1	intergenic	HDL,Neutral_fat
8	20031888	G	T	rs78358410	LPL,AC100802.1	intergenic	HDL,Neutral_fat
8	76157031	C	T	rs143978763	HNF4G,AC011029.1	intergenic	D_bilirubin,T_bilirubin
8	78979123	T	C	rs62517826	LINC02605,AC138646.1	intergenic	LDL,T_cholesterol
8	134392223	A	AT	rs375867665	AC105180.1,ZFAT	intergenic	WHtR,Waist
9	133241661	C	T	rs7466988	LCN1P1,ABO	intergenic	ALP,CEA
9	133241728	C	A	rs7466962	LCN1P1,ABO	intergenic	ALP,CEA
9	133241789	TA	T	novel	LCN1P1,ABO	intergenic	ALP,CEA
9	133242793	A	G	rs9411465	LCN1P1,ABO	intergenic	ALP,CEA
9	133242836	C	A	rs9411364	LCN1P1,ABO	intergenic	ALP,CEA
9	133242941	A	G	rs9411466	LCN1P1,ABO	intergenic	ALP,CEA
9	133245727	A	AAAAAACAAAAAAC	rs199599477	LCN1P1,ABO	intergenic	ALP,CEA
9	133246727	CGTGCA	C	novel	LCN1P1,ABO	intergenic	ALP,CEA
9	133247439	T	C	rs6597616	LCN1P1,ABO	intergenic	ALP,CEA
9	133247440	G	C	rs6597617	LCN1P1,ABO	intergenic	ALP,CEA
9	133247531	T	TA	rs10711851	LCN1P1,ABO	intergenic	ALP,CEA
9	133248453	G	A	rs4363269	LCN1P1,ABO	intergenic	ALP,CEA
9	133248803	A	G	rs7025839	LCN1P1,ABO	intergenic	ALP,CEA
9	133249012	A	G	rs9411473	LCN1P1,ABO	intergenic	ALP,CEA
9	133249045	G	A	rs9411370	LCN1P1,ABO	intergenic	ALP,CEA
9	133249942	T	A	rs7047076	LCN1P1,ABO	intergenic	ALP,CEA
9	133250329	G	C	rs9411474	LCN1P1,ABO	intergenic	ALP,CEA
9	133250607	A	G	rs61527302	ABO	genic	ALP,CEA
9	133251108	T	C	rs34266669	ABO	genic	ALP,CEA
9	133251111	A	G	rs199969472	ABO	genic	ALP,CEA
9	133251112	C	A	rs76700116	ABO	genic	ALP,CEA
9	133251152	ACT	A	novel	ABO	genic	ALP,CEA
9	133252214	A	G	rs9411476	ABO	genic	ALP,CEA
9	133256264	A	G	rs1053878	ABO	genic	ALP,CEA
9	133258677	A	G	rs9411372	ABO	genic	ALP,CEA
9	133264504	G	GAAACTGCC	novel	ABO	genic	ALP,CEA
9	133266456	T	C	rs2519093	ABO	genic	ALP,CEA
9	133273983	A	G	rs507666	ABO	genic	ALP,CEA
9	133274414	A	G	rs532436	ABO	genic	ALP,CEA
9	133276354	C	T	rs600038	ABO,ENSG00000201843	intergenic	ALP,CEA
9	133278431	T	C	rs651007	ABO,ENSG00000201843	intergenic	ALP,CEA
9	133278724	C	T	rs579459	ABO,ENSG00000201843	intergenic	ALP,CEA
9	133279294	T	G	rs495828	ABO,ENSG00000201843	intergenic	ALP,CEA
9	133279427	T	C	rs635634	ABO,ENSG00000201843	intergenic	ALP,CEA
9	133290774	T	C	rs7025162	ABO,ENSG00000201843	intergenic	ALP,CEA
9	136162493	A	G	rs576005816	AL138781.1,LHX3	intergenic	WHtR,Waist
10	66525729	C	T	rs80186042	CTNNA3	genic	Waist,Weight
10	66748125	T	C	rs141982242	CTNNA3	genic	Waist,Weight
10	66763764	C	T	rs192748045	CTNNA3	genic	Waist,Weight
11	20192121	G	A	rs535520166	DBX1,HTATIP2	intergenic	WHtR,Waist
11	116726178	T	C	rs75662937	LINC02702,BUD13	intergenic	HDL,Neutral_fat
11	116728819	A	G	rs76240380	LINC02702,BUD13	intergenic	HDL,Neutral_fat
11	116751583	A	G	rs74368849	BUD13	genic	HDL,Neutral_fat
11	116763109	T	C	rs918144	BUD13	genic	HDL,Neutral_fat
11	116779090	A	G	rs75198898	ZPR1	genic	HDL,Neutral_fat
11	116779922	T	C	rs113932726	ZPR1	genic	HDL,Neutral_fat
11	116786951	T	C	rs3741297	ZPR1	genic	HDL,Neutral_fat
11	116790676	A	C	rs2075291	APOA5	genic	HDL,Neutral_fat
11	116791863	C	T	rs651821	APOA5	genic	HDL,Neutral_fat
11	116792991	G	A	rs662799	APOA5,AP006216.2	intergenic	HDL,Neutral_fat
12	20871928	G	T	rs73233620	SLCO1B3,SLCO1B3-SLCO1B7	genic	D_bilirubin,T_bilirubin
12	20904717	T	C	rs74862125	SLCO1B3,SLCO1B3-SLCO1B7	genic	D_bilirubin,T_bilirubin
12	20905218	T	G	rs7957904	SLCO1B3,SLCO1B3-SLCO1B7	genic	D_bilirubin,T_bilirubin
12	20905668	T	G	rs58213259	SLCO1B3,SLCO1B3-SLCO1B7	genic	D_bilirubin,T_bilirubin
12	20905806	T	C	rs74746476	SLCO1B3,SLCO1B3-SLCO1B7	genic	D_bilirubin,T_bilirubin
12	20908187	T	TTAAA	rs112836316	SLCO1B3,SLCO1B3-SLCO1B7	genic	D_bilirubin,T_bilirubin
12	20910193	C	T	rs7956502	SLCO1B3,SLCO1B3-SLCO1B7	genic	D_bilirubin,T_bilirubin
12	20910608	A	T	rs6487176	SLCO1B3,SLCO1B3-SLCO1B7	genic	D_bilirubin,T_bilirubin
12	20911414	A	G	rs11045595	SLCO1B3,SLCO1B3-SLCO1B7	genic	D_bilirubin,T_bilirubin
12	20912060	A	G	rs10770759	SLCO1B3,SLCO1B3-SLCO1B7	genic	D_bilirubin,T_bilirubin
12	20912431	C	A	rs10841706	SLCO1B3,SLCO1B3-SLCO1B7	genic	D_bilirubin,T_bilirubin
12	20912683	G	C	rs7965180	SLCO1B3,SLCO1B3-SLCO1B7	genic	D_bilirubin,T_bilirubin
12	20912758	A	G	rs7964969	SLCO1B3,SLCO1B3-SLCO1B7	genic	D_bilirubin,T_bilirubin
12	20913675	T	A	rs7134708	SLCO1B3,SLCO1B3-SLCO1B7	genic	D_bilirubin,T_bilirubin
12	20914834	T	C	rs4762806	SLCO1B3,SLCO1B3-SLCO1B7	genic	D_bilirubin,T_bilirubin
12	20915248	G	A	rs2117031	SLCO1B3,SLCO1B3-SLCO1B7	genic	D_bilirubin,T_bilirubin
12	20915403	G	A	rs1549970	SLCO1B3,SLCO1B3-SLCO1B7	genic	D_bilirubin,T_bilirubin
12	20917203	T	A	rs10841707	SLCO1B3-SLCO1B7	genic	D_bilirubin,T_bilirubin
12	20917988	G	C	rs919840	SLCO1B3-SLCO1B7	genic	D_bilirubin,T_bilirubin
12	20918041	T	C	rs1549971	SLCO1B3-SLCO1B7	genic	D_bilirubin,T_bilirubin
12	20918044	A	G	rs919841	SLCO1B3-SLCO1B7	genic	D_bilirubin,T_bilirubin
12	20918325	G	A	rs1865159	SLCO1B3-SLCO1B7	genic	D_bilirubin,T_bilirubin
12	20918586	T	TAC	rs72279417	SLCO1B3-SLCO1B7	genic	D_bilirubin,T_bilirubin
12	20919330	A	G	rs10841708	SLCO1B3-SLCO1B7	genic	D_bilirubin,T_bilirubin
12	20919978	T	C	rs1075138	SLCO1B3-SLCO1B7	genic	D_bilirubin,T_bilirubin
12	20920001	G	T	rs1075139	SLCO1B3-SLCO1B7	genic	D_bilirubin,T_bilirubin
12	20922369	A	G	rs80267686	SLCO1B3-SLCO1B7	genic	D_bilirubin,T_bilirubin
12	20922396	T	C	rs4623954	SLCO1B3-SLCO1B7	genic	D_bilirubin,T_bilirubin
12	20922432	C	T	rs10841711	SLCO1B3-SLCO1B7	genic	D_bilirubin,T_bilirubin
12	20923211	G	T	rs2196019	SLCO1B3-SLCO1B7	genic	D_bilirubin,T_bilirubin
12	20924922	T	C	rs2117034	SLCO1B3-SLCO1B7	genic	D_bilirubin,T_bilirubin
12	20925668	C	T	rs1303772	SLCO1B3-SLCO1B7	genic	D_bilirubin,T_bilirubin
12	20926399	T	TCTAA	rs149713045	SLCO1B3-SLCO1B7	genic	D_bilirubin,T_bilirubin
12	20926877	G	A	rs6487177	SLCO1B3-SLCO1B7	genic	D_bilirubin,T_bilirubin
12	20927014	CTTGAG	C	rs147088801	SLCO1B3-SLCO1B7	genic	D_bilirubin,T_bilirubin
12	20935411	G	A	rs7137186	SLCO1B3-SLCO1B7	genic	D_bilirubin,T_bilirubin
12	20936884	T	G	rs73233671	SLCO1B3-SLCO1B7	genic	D_bilirubin,T_bilirubin
12	20938190	T	C	rs7312051	SLCO1B3-SLCO1B7	genic	D_bilirubin,T_bilirubin
12	20938848	A	G	rs56071009	SLCO1B3-SLCO1B7	genic	D_bilirubin,T_bilirubin
12	20941722	G	T	rs11524501	SLCO1B3-SLCO1B7	genic	D_bilirubin,T_bilirubin
12	20947058	C	T	rs7131990	SLCO1B3-SLCO1B7	genic	D_bilirubin,T_bilirubin
12	20947231	A	G	rs2082520	SLCO1B3-SLCO1B7	genic	D_bilirubin,T_bilirubin
12	20947413	A	G	rs2082521	SLCO1B3-SLCO1B7	genic	D_bilirubin,T_bilirubin
12	20949304	A	T	rs11513403	SLCO1B3-SLCO1B7	genic	D_bilirubin,T_bilirubin
12	20949571	A	G	rs11531033	SLCO1B3-SLCO1B7	genic	D_bilirubin,T_bilirubin
12	20950085	A	G	rs10770761	SLCO1B3-SLCO1B7	genic	D_bilirubin,T_bilirubin
12	20950236	T	G	rs7961906	SLCO1B3-SLCO1B7	genic	D_bilirubin,T_bilirubin
12	20950637	A	G	rs4762688	SLCO1B3-SLCO1B7	genic	D_bilirubin,T_bilirubin
12	20951055	T	C	rs4762807	SLCO1B3-SLCO1B7	genic	D_bilirubin,T_bilirubin
12	20951145	C	T	rs10841717	SLCO1B3-SLCO1B7	genic	D_bilirubin,T_bilirubin
12	20951436	A	G	rs11532257	SLCO1B3-SLCO1B7	genic	D_bilirubin,T_bilirubin
12	20952021	C	CCTGA	novel	SLCO1B3-SLCO1B7	genic	D_bilirubin,T_bilirubin
12	20952420	A	G	rs2196020	SLCO1B3-SLCO1B7	genic	D_bilirubin,T_bilirubin
12	20952439	A	G	rs2196021	SLCO1B3-SLCO1B7	genic	D_bilirubin,T_bilirubin
12	20952741	G	A	rs4762689	SLCO1B3-SLCO1B7	genic	D_bilirubin,T_bilirubin
12	20953025	C	T	rs2217692	SLCO1B3-SLCO1B7	genic	D_bilirubin,T_bilirubin
12	20953664	C	A	rs4322444	SLCO1B3-SLCO1B7	genic	D_bilirubin,T_bilirubin
12	20954442	A	G	rs2217693	SLCO1B3-SLCO1B7	genic	D_bilirubin,T_bilirubin
12	20956618	A	G	rs2417879	SLCO1B3-SLCO1B7	genic	D_bilirubin,T_bilirubin
12	20956801	G	T	rs4617642	SLCO1B3-SLCO1B7	genic	D_bilirubin,T_bilirubin
12	20957637	A	G	rs7975590	SLCO1B3-SLCO1B7	genic	D_bilirubin,T_bilirubin
12	20957758	C	CA	novel	SLCO1B3-SLCO1B7	genic	D_bilirubin,T_bilirubin
12	20957864	A	G	rs4258427	SLCO1B3-SLCO1B7	genic	D_bilirubin,T_bilirubin
12	20958175	A	G	rs55716862	SLCO1B3-SLCO1B7	genic	D_bilirubin,T_bilirubin
12	20958176	C	A	rs2417878	SLCO1B3-SLCO1B7	genic	D_bilirubin,T_bilirubin
12	20958578	TTAGA	T	rs57665964	SLCO1B3-SLCO1B7	genic	D_bilirubin,T_bilirubin
12	20958862	C	T	rs2217694	SLCO1B3-SLCO1B7	genic	D_bilirubin,T_bilirubin
12	20959857	A	G	rs4762809	SLCO1B3-SLCO1B7	genic	D_bilirubin,T_bilirubin
12	20961067	AAAG	A	rs56838900	SLCO1B3-SLCO1B7	genic	D_bilirubin,T_bilirubin
12	20961905	A	G	rs10743404	SLCO1B3-SLCO1B7	genic	D_bilirubin,T_bilirubin
12	20962321	C	G	rs2163906	SLCO1B3-SLCO1B7	genic	D_bilirubin,T_bilirubin
12	20962833	G	A	rs987868	SLCO1B3-SLCO1B7	genic	D_bilirubin,T_bilirubin
12	20963121	A	T	rs987869	SLCO1B3-SLCO1B7	genic	D_bilirubin,T_bilirubin
12	20963433	A	G	rs4762691	SLCO1B3-SLCO1B7	genic	D_bilirubin,T_bilirubin
12	20964067	G	A	rs7488975	SLCO1B3-SLCO1B7	genic	D_bilirubin,T_bilirubin
12	20964222	GA	G	rs71043226	SLCO1B3-SLCO1B7	genic	D_bilirubin,T_bilirubin
12	20964609	A	C	rs2196023	SLCO1B3-SLCO1B7	genic	D_bilirubin,T_bilirubin
12	20964762	C	G	rs4762810	SLCO1B3-SLCO1B7	genic	D_bilirubin,T_bilirubin
12	20964901	C	T	rs78757926	SLCO1B3-SLCO1B7	genic	D_bilirubin,T_bilirubin
12	20965092	G	A	rs55680345	SLCO1B3-SLCO1B7	genic	D_bilirubin,T_bilirubin
12	20966399	T	C	rs73233699	SLCO1B3-SLCO1B7	genic	D_bilirubin,T_bilirubin
12	20966763	G	GTAAA	rs145446716	SLCO1B3-SLCO1B7	genic	D_bilirubin,T_bilirubin
12	20968252	C	A	rs57817350	SLCO1B3-SLCO1B7	genic	D_bilirubin,T_bilirubin
12	20968389	T	TAAC	rs148854810	SLCO1B3-SLCO1B7	genic	D_bilirubin,T_bilirubin
12	20969956	C	T	rs73235713	SLCO1B3-SLCO1B7	genic	D_bilirubin,T_bilirubin
12	20970151	A	AATATATATATTTATATAAATATATATGTATATATATTTATATAAAT	rs762253983	SLCO1B3-SLCO1B7	genic	D_bilirubin,T_bilirubin
12	20970338	G	T	rs61273824	SLCO1B3-SLCO1B7	genic	D_bilirubin,T_bilirubin
12	20970643	C	A	rs7956656	SLCO1B3-SLCO1B7	genic	D_bilirubin,T_bilirubin
12	20970724	A	AT	rs11357697	SLCO1B3-SLCO1B7	genic	D_bilirubin,T_bilirubin
12	20970781	A	G	rs7957106	SLCO1B3-SLCO1B7	genic	D_bilirubin,T_bilirubin
12	20970838	T	G	rs6487182	SLCO1B3-SLCO1B7	genic	D_bilirubin,T_bilirubin
12	20970839	T	G	rs6487183	SLCO1B3-SLCO1B7	genic	D_bilirubin,T_bilirubin
12	20970958	T	C	rs7136226	SLCO1B3-SLCO1B7	genic	D_bilirubin,T_bilirubin
12	20971205	T	A	rs7294380	SLCO1B3-SLCO1B7	genic	D_bilirubin,T_bilirubin
12	20971263	A	G	rs7294718	SLCO1B3-SLCO1B7	genic	D_bilirubin,T_bilirubin
12	20971763	A	G	rs7961100	SLCO1B3-SLCO1B7	genic	D_bilirubin,T_bilirubin
12	20971883	A	T	rs7975949	SLCO1B3-SLCO1B7	genic	D_bilirubin,T_bilirubin
12	20972489	T	G	rs7964690	SLCO1B3-SLCO1B7	genic	D_bilirubin,T_bilirubin
12	20972619	C	T	rs7979737	SLCO1B3-SLCO1B7	genic	D_bilirubin,T_bilirubin
12	20972767	A	G	rs58068627	SLCO1B3-SLCO1B7	genic	D_bilirubin,T_bilirubin
12	20973296	A	G	rs2007379	SLCO1B3-SLCO1B7	genic	D_bilirubin,T_bilirubin
12	20973548	T	A	rs2900475	SLCO1B3-SLCO1B7	genic	D_bilirubin,T_bilirubin
12	20973605	G	A	rs4275671	SLCO1B3-SLCO1B7	genic	D_bilirubin,T_bilirubin
12	20973917	C	T	rs11045631	SLCO1B3-SLCO1B7	genic	D_bilirubin,T_bilirubin
12	20973937	G	A	rs7304009	SLCO1B3-SLCO1B7	genic	D_bilirubin,T_bilirubin
12	20974584	A	G	rs73235744	SLCO1B3-SLCO1B7	genic	D_bilirubin,T_bilirubin
12	20974852	T	C	rs6487184	SLCO1B3-SLCO1B7	genic	D_bilirubin,T_bilirubin
12	20974929	A	G	rs6487185	SLCO1B3-SLCO1B7	genic	D_bilirubin,T_bilirubin
12	20974979	G	C	rs6487186	SLCO1B3-SLCO1B7	genic	D_bilirubin,T_bilirubin
12	20975090	A	G	rs6487187	SLCO1B3-SLCO1B7	genic	D_bilirubin,T_bilirubin
12	20975121	A	C	rs6487188	SLCO1B3-SLCO1B7	genic	D_bilirubin,T_bilirubin
12	20975306	TC	T	novel	SLCO1B3-SLCO1B7	genic	D_bilirubin,T_bilirubin
12	20975344	T	C	rs6487189	SLCO1B3-SLCO1B7	genic	D_bilirubin,T_bilirubin
12	20975391	A	G	rs7312086	SLCO1B3-SLCO1B7	genic	D_bilirubin,T_bilirubin
12	20975400	T	C	rs112857783	SLCO1B3-SLCO1B7	genic	D_bilirubin,T_bilirubin
12	20975417	C	A	rs7311879	SLCO1B3-SLCO1B7	genic	D_bilirubin,T_bilirubin
12	20975572	C	G	rs73235755	SLCO1B3-SLCO1B7	genic	D_bilirubin,T_bilirubin
12	20975606	T	TA	rs144213101	SLCO1B3-SLCO1B7	genic	D_bilirubin,T_bilirubin
12	20975621	G	T	rs112995234	SLCO1B3-SLCO1B7	genic	D_bilirubin,T_bilirubin
12	20975640	C	T	rs9669610	SLCO1B3-SLCO1B7	genic	D_bilirubin,T_bilirubin
12	20976233	C	T	rs7301664	SLCO1B3-SLCO1B7	genic	D_bilirubin,T_bilirubin
12	20976238	G	T	rs7301666	SLCO1B3-SLCO1B7	genic	D_bilirubin,T_bilirubin
12	20976277	T	C	rs7316062	SLCO1B3-SLCO1B7	genic	D_bilirubin,T_bilirubin
12	20976313	C	G	rs7316379	SLCO1B3-SLCO1B7	genic	D_bilirubin,T_bilirubin
12	20976326	A	G	rs7316381	SLCO1B3-SLCO1B7	genic	D_bilirubin,T_bilirubin
12	20976746	C	A	rs7316590	SLCO1B3-SLCO1B7	genic	D_bilirubin,T_bilirubin
12	20976884	T	C	rs7316845	SLCO1B3-SLCO1B7	genic	D_bilirubin,T_bilirubin
12	20977100	T	C	rs60298405	SLCO1B3-SLCO1B7	genic	D_bilirubin,T_bilirubin
12	20977473	T	TTGGATTCCTAGGTA	rs57424490	SLCO1B3-SLCO1B7	genic	D_bilirubin,T_bilirubin
12	20977481	*	C	novel	SLCO1B3-SLCO1B7	genic	D_bilirubin,T_bilirubin
12	20977759	C	T	rs144735807	SLCO1B3-SLCO1B7	genic	D_bilirubin,T_bilirubin
12	20977806	A	G	rs6487192	SLCO1B3-SLCO1B7	genic	D_bilirubin,T_bilirubin
12	20978366	C	CTTTG	rs60131893	SLCO1B3-SLCO1B7	genic	D_bilirubin,T_bilirubin
12	20978436	G	A	rs7967148	SLCO1B3-SLCO1B7	genic	D_bilirubin,T_bilirubin
12	20978533	C	T	rs6487193	SLCO1B3-SLCO1B7	genic	D_bilirubin,T_bilirubin
12	20978834	G	A	rs7302525	SLCO1B3-SLCO1B7	genic	D_bilirubin,T_bilirubin
12	20978996	G	A	rs7302778	SLCO1B3-SLCO1B7	genic	D_bilirubin,T_bilirubin
12	20979142	C	G	rs7306309	SLCO1B3-SLCO1B7	genic	D_bilirubin,T_bilirubin
12	20979253	G	A	rs7306128	SLCO1B3-SLCO1B7	genic	D_bilirubin,T_bilirubin
12	20979324	A	C	rs58384619	SLCO1B3-SLCO1B7	genic	D_bilirubin,T_bilirubin
12	20979343	A	G	rs57918738	SLCO1B3-SLCO1B7	genic	D_bilirubin,T_bilirubin
12	20979364	G	T	rs58462775	SLCO1B3-SLCO1B7	genic	D_bilirubin,T_bilirubin
12	20979750	C	T	rs11836508	SLCO1B3-SLCO1B7	genic	D_bilirubin,T_bilirubin
12	20979769	G	T	rs11836510	SLCO1B3-SLCO1B7	genic	D_bilirubin,T_bilirubin
12	20980066	A	C	rs11834068	SLCO1B3-SLCO1B7	genic	D_bilirubin,T_bilirubin
12	20980307	G	T	rs7961899	SLCO1B3-SLCO1B7	genic	D_bilirubin,T_bilirubin
12	20980533	G	T	rs7962130	SLCO1B3-SLCO1B7	genic	D_bilirubin,T_bilirubin
12	20980573	C	A	rs7975344	SLCO1B3-SLCO1B7	genic	D_bilirubin,T_bilirubin
12	20980609	T	C	rs7975554	SLCO1B3-SLCO1B7	genic	D_bilirubin,T_bilirubin
12	20980689	C	T	rs7962262	SLCO1B3-SLCO1B7	genic	D_bilirubin,T_bilirubin
12	20981140	T	G	rs11835259	SLCO1B3-SLCO1B7	genic	D_bilirubin,T_bilirubin
12	20981249	G	A	rs73235782	SLCO1B3-SLCO1B7	genic	D_bilirubin,T_bilirubin
12	20981334	C	A	rs111651154	SLCO1B3-SLCO1B7	genic	D_bilirubin,T_bilirubin
12	20981439	G	A	rs111381975	SLCO1B3-SLCO1B7	genic	D_bilirubin,T_bilirubin
12	20981477	T	C	rs74202745	SLCO1B3-SLCO1B7	genic	D_bilirubin,T_bilirubin
12	20981503	A	G	rs11835351	SLCO1B3-SLCO1B7	genic	D_bilirubin,T_bilirubin
12	20981508	T	A	rs79896671	SLCO1B3-SLCO1B7	genic	D_bilirubin,T_bilirubin
12	20981529	C	T	rs11837833	SLCO1B3-SLCO1B7	genic	D_bilirubin,T_bilirubin
12	20981570	T	C	rs11835320	SLCO1B3-SLCO1B7	genic	D_bilirubin,T_bilirubin
12	20981801	G	A	rs11830716	SLCO1B3-SLCO1B7	genic	D_bilirubin,T_bilirubin
12	20981949	C	T	rs11837932	SLCO1B3-SLCO1B7	genic	D_bilirubin,T_bilirubin
12	20982274	T	C	rs58343583	SLCO1B3-SLCO1B7	genic	D_bilirubin,T_bilirubin
12	20982447	T	C	rs55714829	SLCO1B3-SLCO1B7	genic	D_bilirubin,T_bilirubin
12	20983160	T	G	rs73235796	SLCO1B3-SLCO1B7	genic	D_bilirubin,T_bilirubin
12	20983380	C	G	rs7959193	SLCO1B3-SLCO1B7	genic	D_bilirubin,T_bilirubin
12	20983390	A	G	rs7959198	SLCO1B3-SLCO1B7	genic	D_bilirubin,T_bilirubin
12	20983405	A	ATGTT	rs56893906	SLCO1B3-SLCO1B7	genic	D_bilirubin,T_bilirubin
12	20983530	C	T	rs6487194	SLCO1B3-SLCO1B7	genic	D_bilirubin,T_bilirubin
12	20984094	G	GT	rs59854763	SLCO1B3-SLCO1B7	genic	D_bilirubin,T_bilirubin
12	20984217	T	A	rs1827445	SLCO1B3-SLCO1B7	genic	D_bilirubin,T_bilirubin
12	20984309	C	T	rs60032173	SLCO1B3-SLCO1B7	genic	D_bilirubin,T_bilirubin
12	20984310	A	G	rs76165195	SLCO1B3-SLCO1B7	genic	D_bilirubin,T_bilirubin
12	20984374	C	T	rs73235801	SLCO1B3-SLCO1B7	genic	D_bilirubin,T_bilirubin
12	20984406	T	G	rs73237604	SLCO1B3-SLCO1B7	genic	D_bilirubin,T_bilirubin
12	20984523	G	C	rs58009165	SLCO1B3-SLCO1B7	genic	D_bilirubin,T_bilirubin
12	20984689	T	C	rs7297728	SLCO1B3-SLCO1B7	genic	D_bilirubin,T_bilirubin
12	20985289	G	A	rs61001638	SLCO1B3-SLCO1B7	genic	D_bilirubin,T_bilirubin
12	20985421	A	G	rs60549369	SLCO1B3-SLCO1B7	genic	D_bilirubin,T_bilirubin
12	20985474	T	A	rs59268129	SLCO1B3-SLCO1B7	genic	D_bilirubin,T_bilirubin
12	20985609	G	T	rs56043560	SLCO1B3-SLCO1B7	genic	D_bilirubin,T_bilirubin
12	20986183	A	G	rs57921509	SLCO1B3-SLCO1B7	genic	D_bilirubin,T_bilirubin
12	20986235	G	A	rs59953875	SLCO1B3-SLCO1B7	genic	D_bilirubin,T_bilirubin
12	20986356	A	T	rs61056071	SLCO1B3-SLCO1B7	genic	D_bilirubin,T_bilirubin
12	20986575	A	T	rs58267931	SLCO1B3-SLCO1B7	genic	D_bilirubin,T_bilirubin
12	20986942	G	A	rs57750898	SLCO1B3-SLCO1B7	genic	D_bilirubin,T_bilirubin
12	20987000	T	TA	rs61283823	SLCO1B3-SLCO1B7	genic	D_bilirubin,T_bilirubin
12	20987197	G	T	rs57609545	SLCO1B3-SLCO1B7	genic	D_bilirubin,T_bilirubin
12	20987551	G	C	rs6487195	SLCO1B3-SLCO1B7	genic	D_bilirubin,T_bilirubin
12	20987727	G	A	rs6487196	SLCO1B3-SLCO1B7	genic	D_bilirubin,T_bilirubin
12	20987757	C	T	rs6487197	SLCO1B3-SLCO1B7	genic	D_bilirubin,T_bilirubin
12	20987758	C	A	rs6487198	SLCO1B3-SLCO1B7	genic	D_bilirubin,T_bilirubin
12	20987876	C	T	rs6487199	SLCO1B3-SLCO1B7	genic	D_bilirubin,T_bilirubin
12	20987928	G	C	rs6487200	SLCO1B3-SLCO1B7	genic	D_bilirubin,T_bilirubin
12	20988073	G	A	rs6487201	SLCO1B3-SLCO1B7	genic	D_bilirubin,T_bilirubin
12	20988326	C	T	rs7131894	SLCO1B3-SLCO1B7	genic	D_bilirubin,T_bilirubin
12	20988443	A	G	rs1124251	SLCO1B3-SLCO1B7	genic	D_bilirubin,T_bilirubin
12	20988610	G	A	rs1316841	SLCO1B3-SLCO1B7	genic	D_bilirubin,T_bilirubin
12	20988909	C	T	rs7953675	SLCO1B3-SLCO1B7	genic	D_bilirubin,T_bilirubin
12	20988967	A	C	rs1910198	SLCO1B3-SLCO1B7	genic	D_bilirubin,T_bilirubin
12	20989120	T	C	rs1910199	SLCO1B3-SLCO1B7	genic	D_bilirubin,T_bilirubin
12	20989533	G	C	rs73237643	SLCO1B3-SLCO1B7	genic	D_bilirubin,T_bilirubin
12	20989978	A	G	rs57290786	SLCO1B3-SLCO1B7	genic	D_bilirubin,T_bilirubin
12	20990013	T	C	rs57395020	SLCO1B3-SLCO1B7	genic	D_bilirubin,T_bilirubin
12	20990226	CCTTAA	C	novel	SLCO1B3-SLCO1B7	genic	D_bilirubin,T_bilirubin
12	20990275	G	T	rs73237653	SLCO1B3-SLCO1B7	genic	D_bilirubin,T_bilirubin
12	20990304	A	ACTT	rs138989480	SLCO1B3-SLCO1B7	genic	D_bilirubin,T_bilirubin
12	20990516	A	G	rs11834518	SLCO1B3-SLCO1B7	genic	D_bilirubin,T_bilirubin
12	20990890	AT	A	novel	SLCO1B3-SLCO1B7	genic	D_bilirubin,T_bilirubin
12	20990893	T	C	rs115259743	SLCO1B3-SLCO1B7	genic	D_bilirubin,T_bilirubin
12	20991072	C	CT	rs149087853	SLCO1B3-SLCO1B7	genic	D_bilirubin,T_bilirubin
12	20991142	G	A	rs4423235	SLCO1B3-SLCO1B7	genic	D_bilirubin,T_bilirubin
12	20991178	GCT	G	novel	SLCO1B3-SLCO1B7	genic	D_bilirubin,T_bilirubin
12	20991268	A	C	rs4544054	SLCO1B3-SLCO1B7	genic	D_bilirubin,T_bilirubin
12	20991283	C	T	rs4551819	SLCO1B3-SLCO1B7	genic	D_bilirubin,T_bilirubin
12	20991350	CA	C	novel	SLCO1B3-SLCO1B7	genic	D_bilirubin,T_bilirubin
12	20991504	G	A	rs7314046	SLCO1B3-SLCO1B7	genic	D_bilirubin,T_bilirubin
12	20991524	G	A	rs4424716	SLCO1B3-SLCO1B7	genic	D_bilirubin,T_bilirubin
12	20991567	T	C	rs4544055	SLCO1B3-SLCO1B7	genic	D_bilirubin,T_bilirubin
12	20991704	T	A	rs7314316	SLCO1B3-SLCO1B7	genic	D_bilirubin,T_bilirubin
12	20992437	T	A	rs7953984	SLCO1B3-SLCO1B7	genic	D_bilirubin,T_bilirubin
12	20993441	T	C	rs11836466	SLCO1B3-SLCO1B7	genic	D_bilirubin,T_bilirubin
12	20993473	A	T	rs11829690	SLCO1B3-SLCO1B7	genic	D_bilirubin,T_bilirubin
12	20993551	A	C	rs73244197	SLCO1B3-SLCO1B7	genic	D_bilirubin,T_bilirubin
12	20993578	C	T	rs73244198	SLCO1B3-SLCO1B7	genic	D_bilirubin,T_bilirubin
12	20993903	TCTTA	T	novel	SLCO1B3-SLCO1B7	genic	D_bilirubin,T_bilirubin
12	20994425	A	G	rs11837229	SLCO1B3-SLCO1B7	genic	D_bilirubin,T_bilirubin
12	20994494	A	G	rs11837244	SLCO1B3-SLCO1B7	genic	D_bilirubin,T_bilirubin
12	20994523	T	A	rs11832474	SLCO1B3-SLCO1B7	genic	D_bilirubin,T_bilirubin
12	20994569	T	G	rs7296844	SLCO1B3-SLCO1B7	genic	D_bilirubin,T_bilirubin
12	20994802	A	G	rs7297193	SLCO1B3-SLCO1B7	genic	D_bilirubin,T_bilirubin
12	20994997	G	C	rs7297244	SLCO1B3-SLCO1B7	genic	D_bilirubin,T_bilirubin
12	20995021	C	T	rs7313423	SLCO1B3-SLCO1B7	genic	D_bilirubin,T_bilirubin
12	20995133	G	A	rs7300264	SLCO1B3-SLCO1B7	genic	D_bilirubin,T_bilirubin
12	20995374	C	T	rs75131487	SLCO1B3-SLCO1B7	genic	D_bilirubin,T_bilirubin
12	20995389	G	A	rs73245804	SLCO1B3-SLCO1B7	genic	D_bilirubin,T_bilirubin
12	20995513	A	G	rs7966346	SLCO1B3-SLCO1B7	genic	D_bilirubin,T_bilirubin
12	20995559	A	G	rs7966360	SLCO1B3-SLCO1B7	genic	D_bilirubin,T_bilirubin
12	20995685	G	C	rs7966287	SLCO1B3-SLCO1B7	genic	D_bilirubin,T_bilirubin
12	20995981	G	A	rs7966553	SLCO1B3-SLCO1B7	genic	D_bilirubin,T_bilirubin
12	20996000	C	T	rs7953489	SLCO1B3-SLCO1B7	genic	D_bilirubin,T_bilirubin
12	20996007	A	G	rs7966935	SLCO1B3-SLCO1B7	genic	D_bilirubin,T_bilirubin
12	20996127	T	C	rs73245805	SLCO1B3-SLCO1B7	genic	D_bilirubin,T_bilirubin
12	20996340	G	A	rs58431010	SLCO1B3-SLCO1B7	genic	D_bilirubin,T_bilirubin
12	20996727	C	T	rs11831644	SLCO1B3-SLCO1B7	genic	D_bilirubin,T_bilirubin
12	20997023	T	C	rs11829290	SLCO1B3-SLCO1B7	genic	D_bilirubin,T_bilirubin
12	20997030	G	A	rs11833871	SLCO1B3-SLCO1B7	genic	D_bilirubin,T_bilirubin
12	20997128	A	G	rs60276135	SLCO1B3-SLCO1B7	genic	D_bilirubin,T_bilirubin
12	20997169	G	A	rs58721649	SLCO1B3-SLCO1B7	genic	D_bilirubin,T_bilirubin
12	20997265	G	A	rs73245813	SLCO1B3-SLCO1B7	genic	D_bilirubin,T_bilirubin
12	20997331	G	A	rs73245815	SLCO1B3-SLCO1B7	genic	D_bilirubin,T_bilirubin
12	20997338	C	G	rs73245816	SLCO1B3-SLCO1B7	genic	D_bilirubin,T_bilirubin
12	20997427	A	T	rs73245817	SLCO1B3-SLCO1B7	genic	D_bilirubin,T_bilirubin
12	20997622	T	C	rs55637470	SLCO1B3-SLCO1B7	genic	D_bilirubin,T_bilirubin
12	20998523	C	T	rs73245820	SLCO1B3-SLCO1B7	genic	D_bilirubin,T_bilirubin
12	20998558	A	G	rs73245822	SLCO1B3-SLCO1B7	genic	D_bilirubin,T_bilirubin
12	20998693	A	AT	rs113817908	SLCO1B3-SLCO1B7	genic	D_bilirubin,T_bilirubin
12	20998701	C	T	rs77370528	SLCO1B3-SLCO1B7	genic	D_bilirubin,T_bilirubin
12	20999577	T	C	rs7961084	SLCO1B3-SLCO1B7	genic	D_bilirubin,T_bilirubin
12	21000014	A	G	rs58335850	SLCO1B3-SLCO1B7	genic	D_bilirubin,T_bilirubin
12	21000531	G	A	rs60785809	SLCO1B3-SLCO1B7	genic	D_bilirubin,T_bilirubin
12	21000767	T	C	rs61104454	SLCO1B3-SLCO1B7	genic	D_bilirubin,T_bilirubin
12	21001153	A	G	rs73245826	SLCO1B3-SLCO1B7	genic	D_bilirubin,T_bilirubin
12	21001281	T	G	rs73245828	SLCO1B3-SLCO1B7	genic	D_bilirubin,T_bilirubin
12	21001642	A	G	rs73245831	SLCO1B3-SLCO1B7	genic	D_bilirubin,T_bilirubin
12	21002731	A	G	rs73245834	SLCO1B3-SLCO1B7	genic	D_bilirubin,T_bilirubin
12	21003105	C	A	rs73245836	SLCO1B3-SLCO1B7	genic	D_bilirubin,T_bilirubin
12	21003128	A	G	rs73245838	SLCO1B3-SLCO1B7	genic	D_bilirubin,T_bilirubin
12	21003402	GA	G	novel	SLCO1B3-SLCO1B7	genic	D_bilirubin,T_bilirubin
12	21004127	C	T	rs7967187	SLCO1B3-SLCO1B7	genic	D_bilirubin,T_bilirubin
12	21004169	A	T	rs7967200	SLCO1B3-SLCO1B7	genic	D_bilirubin,T_bilirubin
12	21004424	ACT	A	novel	SLCO1B3-SLCO1B7	genic	D_bilirubin,T_bilirubin
12	21006364	C	T	rs7975503	SLCO1B3-SLCO1B7	genic	D_bilirubin,T_bilirubin
12	21006705	G	A	rs7960931	SLCO1B3-SLCO1B7	genic	D_bilirubin,T_bilirubin
12	21008181	C	T	rs7962090	SLCO1B3-SLCO1B7	genic	D_bilirubin,T_bilirubin
12	21008356	T	C	rs7975631	SLCO1B3-SLCO1B7	genic	D_bilirubin,T_bilirubin
12	21008934	G	A	rs7976250	SLCO1B3-SLCO1B7	genic	D_bilirubin,T_bilirubin
12	21010151	C	T	rs56131909	SLCO1B3-SLCO1B7	genic	D_bilirubin,T_bilirubin
12	21010665	C	T	rs7970681	SLCO1B3-SLCO1B7	genic	D_bilirubin,T_bilirubin
12	21010902	G	A	rs7955994	SLCO1B3-SLCO1B7	genic	D_bilirubin,T_bilirubin
12	21010930	T	C	rs7956094	SLCO1B3-SLCO1B7	genic	D_bilirubin,T_bilirubin
12	21011013	G	A	rs7956111	SLCO1B3-SLCO1B7	genic	D_bilirubin,T_bilirubin
12	21012287	G	A	rs6487202	SLCO1B3-SLCO1B7	genic	D_bilirubin,T_bilirubin
12	21014277	C	T	rs58987853	SLCO1B3-SLCO1B7	genic	D_bilirubin,T_bilirubin
12	21014712	G	T	rs57497899	SLCO1B3-SLCO1B7	genic	D_bilirubin,T_bilirubin
12	21015062	C	A	rs7307322	SLCO1B3-SLCO1B7	genic	D_bilirubin,T_bilirubin
12	21015278	C	T	rs7296267	SLCO1B3-SLCO1B7	genic	D_bilirubin,T_bilirubin
12	21100977	T	A	rs189753937	AC022335.1	genic	D_bilirubin,T_bilirubin
12	22418297	T	A	rs78552529	ST8SIA1	genic	WHtR,Waist
12	22480291	G	GCA	rs150841300	AC053513.1,C2CD5	genic	WHtR,Waist
12	22513669	C	T	rs78453664	AC053513.1,C2CD5	genic	WHtR,Waist
12	22528445	C	T	rs117109333	AC053513.1,C2CD5	genic	WHtR,Waist
12	22573540	T	A	rs149036386	AC053513.1	genic	WHtR,Waist
12	22591468	A	AT	rs147968278	AC053513.1	genic	WHtR,Waist
12	32020746	T	C	rs1260155	AC016957.1,AC048344.2	intergenic	D_bilirubin,T_bilirubin
12	32020856	TAATC	T	rs56148200	AC016957.1,AC048344.2	intergenic	D_bilirubin,T_bilirubin
12	32029788	C	A	rs1260165	AC016957.1,AC048344.2	intergenic	D_bilirubin,T_bilirubin
12	32030190	T	G	rs1260166	AC016957.1,AC048344.2	intergenic	D_bilirubin,T_bilirubin
12	32031376	C	G	rs901331	AC016957.1,AC048344.2	intergenic	D_bilirubin,T_bilirubin
12	32031856	C	G	rs901333	AC016957.1,AC048344.2	intergenic	D_bilirubin,T_bilirubin
12	32035358	C	T	rs61926348	AC016957.1,AC048344.2	intergenic	D_bilirubin,T_bilirubin
12	32035623	T	C	rs61926349	AC016957.1,AC048344.2	intergenic	D_bilirubin,T_bilirubin
12	32035726	A	T	rs61926350	AC016957.1,AC048344.2	intergenic	D_bilirubin,T_bilirubin
12	32035762	T	G	rs61926351	AC016957.1,AC048344.2	intergenic	D_bilirubin,T_bilirubin
12	32035817	G	A	rs61926352	AC016957.1,AC048344.2	intergenic	D_bilirubin,T_bilirubin
12	32035845	A	G	rs61926353	AC016957.1,AC048344.2	intergenic	D_bilirubin,T_bilirubin
12	32035859	ATATT	A	rs71445841	AC016957.1,AC048344.2	intergenic	D_bilirubin,T_bilirubin
12	32035884	G	A	rs59062440	AC016957.1,AC048344.2	intergenic	D_bilirubin,T_bilirubin
12	32036059	A	T	rs2388967	AC016957.1,AC048344.2	intergenic	D_bilirubin,T_bilirubin
12	32036072	A	G	rs2388966	AC016957.1,AC048344.2	intergenic	D_bilirubin,T_bilirubin
12	32036309	A	G	rs2683482	AC016957.1,AC048344.2	intergenic	D_bilirubin,T_bilirubin
12	32036548	T	C	rs2243419	AC016957.1,AC048344.2	intergenic	D_bilirubin,T_bilirubin
12	32036730	A	G	rs2630564	AC016957.1,AC048344.2	intergenic	D_bilirubin,T_bilirubin
12	32037226	T	G	rs2942082	AC016957.1,AC048344.2	intergenic	D_bilirubin,T_bilirubin
12	32037268	G	T	rs11609494	AC016957.1,AC048344.2	intergenic	D_bilirubin,T_bilirubin
12	32037419	T	C	rs12229060	AC016957.1,AC048344.2	intergenic	D_bilirubin,T_bilirubin
12	32037577	G	T	rs12227621	AC016957.1,AC048344.2	intergenic	D_bilirubin,T_bilirubin
12	32037603	G	A	rs12227639	AC016957.1,AC048344.2	intergenic	D_bilirubin,T_bilirubin
12	32037799	G	A	rs1798576	AC016957.1,AC048344.2	intergenic	D_bilirubin,T_bilirubin
12	32037848	C	A	rs1798577	AC016957.1,AC048344.2	intergenic	D_bilirubin,T_bilirubin
12	32038709	A	C	rs7295692	AC016957.1,AC048344.2	intergenic	D_bilirubin,T_bilirubin
12	32038912	C	T	rs7485882	AC016957.1,AC048344.2	intergenic	D_bilirubin,T_bilirubin
12	32038976	C	G	rs12582434	AC016957.1,AC048344.2	intergenic	D_bilirubin,T_bilirubin
12	32038989	T	C	rs4001872	AC016957.1,AC048344.2	intergenic	D_bilirubin,T_bilirubin
12	32039006	G	C	rs4001871	AC016957.1,AC048344.2	intergenic	D_bilirubin,T_bilirubin
12	32039222	T	C	rs2594033	AC016957.1,AC048344.2	intergenic	D_bilirubin,T_bilirubin
12	32039354	G	A	rs2652001	AC016957.1,AC048344.2	intergenic	D_bilirubin,T_bilirubin
12	32044311	A	G	rs1798258	AC016957.1,AC048344.2	intergenic	D_bilirubin,T_bilirubin
12	32045082	A	G	rs1798600	AC016957.1,AC048344.2	intergenic	D_bilirubin,T_bilirubin
12	32045830	A	C	rs1684125	AC016957.1,AC048344.2	intergenic	D_bilirubin,T_bilirubin
12	120982460	A	G	rs7979478	HNF1A	genic	GGT,T3
12	120985573	G	A	rs7970695	HNF1A	genic	GGT,T3
12	120985856	A	G	rs9738226	HNF1A	genic	GGT,T3
12	120986153	C	T	rs2393791	HNF1A	genic	GGT,T3
12	120986603	G	A	rs2393776	HNF1A	genic	GGT,T3
12	120986771	G	A	rs2393775	HNF1A	genic	GGT,T3
12	120987058	A	G	rs7310409	HNF1A	genic	GGT,T3
12	120993422	G	A	rs1169300	HNF1A	genic	GGT,T3
12	120993497	C	T	rs1169301	HNF1A	genic	GGT,T3
12	120994800	C	T	rs2264782	HNF1A	genic	GGT,T3
12	120997030	G	A	rs2259852	HNF1A	genic	GGT,T3
12	120997539	C	T	rs2259820	HNF1A	genic	GGT,T3
12	120997672	G	A	rs2464195	HNF1A	genic	GGT,T3
12	120997784	G	T	rs2259816	HNF1A	genic	GGT,T3
12	121000508	C	T	rs1169306	HNF1A,C12orf43	genic	GGT,T3
12	121001041	T	C	rs735396	HNF1A,C12orf43	genic	GGT,T3
12	121001630	G	A	rs1169310	HNF1A,C12orf43	genic	GGT,T3
12	121003658	G	T	rs1169312	C12orf43	genic	GGT,T3
12	121006638	CAT	C	rs34521980	C12orf43	genic	GGT,T3
12	121008005	T	C	rs2257962	C12orf43	genic	GGT,T3
12	121008643	A	T	rs2257764	C12orf43	genic	GGT,T3
12	121012362	C	T	rs2264750	C12orf43	genic	GGT,T3
12	121016819	C	T	rs1182933	C12orf43,OASL	intergenic	GGT,T3
13	44919746	G	A	rs17648246	LINC00330,NUFIP1	intergenic	WHtR,Waist
13	44927426	A	T	rs77464749	LINC00330,NUFIP1	intergenic	WHtR,Waist
13	44949948	C	A	rs1175384	NUFIP1	genic	WHtR,Waist
13	44956437	A	G	rs2780394	NUFIP1	genic	WHtR,Waist
13	44966001	A	G	rs1175392	NUFIP1	genic	WHtR,Waist
13	44970376	G	A	rs79692980	NUFIP1	genic	WHtR,Waist
13	44982732	T	C	rs78328410	NUFIP1,AL359706.1	genic	WHtR,Waist
13	44992834	G	T	rs4267210	AL359706.1,GPALPP1	genic	WHtR,Waist
13	45001923	T	C	rs144133390	AL359706.1,GPALPP1	genic	WHtR,Waist
13	113525413	A	G	rs60180382	TMCO3	genic	AG_Ratio,Globulin
13	113526845	A	G	rs11619423	TMCO3	genic	AG_Ratio,Globulin
13	113536899	G	A	rs76760541	TMCO3	genic	AG_Ratio,Globulin
13	113552097	G	A	rs12430651	TMCO3	genic	AG_Ratio,Globulin
14	57886539	T	G	rs144329902	SLC35F4	genic	AG_Ratio,Globulin
15	32703299	G	C	rs6494599	SCG5-AS1,AC090877.2	intergenic	WHtR,Waist
15	80155666	A	G	rs72478420	FAH	genic	WHtR,Waist
17	16934662	G	T	rs3751985	TBC1D27P,TNFRSF13B	genic	AG_Ratio,Globulin
17	16934670	T	C	rs3751984	TBC1D27P,TNFRSF13B	genic	AG_Ratio,Globulin
17	16936989	G	T	rs7226302	TNFRSF13B	genic	AG_Ratio,Globulin
17	16936994	G	A	rs62065434	TNFRSF13B	genic	AG_Ratio,Globulin
17	16936995	CT	C	novel	TNFRSF13B	genic	AG_Ratio,Globulin
17	16937297	G	C	rs11871721	TNFRSF13B	genic	AG_Ratio,Globulin
17	16937408	GC	G	novel	TNFRSF13B	genic	AG_Ratio,Globulin
17	16937548	A	G	rs4792798	TNFRSF13B	genic	AG_Ratio,Globulin
17	16937682	A	G	rs4792799	TNFRSF13B	genic	AG_Ratio,Globulin
17	16938289	C	G	rs58647797	TNFRSF13B	genic	AG_Ratio,Globulin
17	16938999	C	A	rs55672385	TNFRSF13B	genic	AG_Ratio,Globulin
17	16939133	T	C	rs55701306	TNFRSF13B	genic	AG_Ratio,Globulin
17	16939677	A	G	rs34562254	TNFRSF13B	genic	AG_Ratio,Globulin
17	16941853	G	A	rs4792800	TNFRSF13B	genic	AG_Ratio,Globulin
17	16945251	G	C	rs4500785	TNFRSF13B	genic	AG_Ratio,Globulin
17	16945436	T	C	rs4561508	TNFRSF13B	genic	AG_Ratio,Globulin
17	16945825	G	A	rs4273077	TNFRSF13B	genic	AG_Ratio,Globulin
17	16948136	A	G	rs57382045	TNFRSF13B	genic	AG_Ratio,Globulin
17	16951166	A	G	rs74892229	TNFRSF13B	genic	AG_Ratio,Globulin
17	16953548	T	A	rs57293260	TNFRSF13B	genic	AG_Ratio,Globulin
17	16953863	A	G	rs57166795	TNFRSF13B	genic	AG_Ratio,Globulin
17	16960324	G	C	rs4985726	TNFRSF13B	genic	AG_Ratio,Globulin
17	16963463	G	C	rs73292853	TNFRSF13B	genic	AG_Ratio,Globulin
17	16971667	C	T	rs6416870	TNFRSF13B	genic	AG_Ratio,Globulin
17	16971747	A	G	rs6502544	TNFRSF13B	genic	AG_Ratio,Globulin
17	16972322	A	C	rs4985754	TNFRSF13B,AC104024.1	intergenic	AG_Ratio,Globulin
19	5814665	T	C	rs2446203	DUS3L,NRTN	intergenic	CA19_9,CEA
19	5830291	G	A	rs778809	NRTN,FUT6	intergenic	CA19_9,CEA
19	5832198	G	A	rs778805	FUT6	genic	CA19_9,CEA
19	5833268	G	A	rs10420107	FUT6	genic	CA19_9,CEA
19	5834201	C	T	rs17271883	FUT6	genic	CA19_9,CEA
19	5840608	T	C	rs708686	FUT6,FUT3	intergenic	CA19_9,CEA
19	5840915	A	C	rs10409772	FUT6,FUT3	intergenic	CA19_9,CEA
19	5841345	T	G	rs3760775	FUT6,FUT3	intergenic	CA19_9,CEA
19	5841451	C	T	rs3760774	FUT6,FUT3	intergenic	CA19_9,CEA
19	5844332	T	C	rs3745635	FUT3	genic	CA19_9,CEA
19	5844781	C	A	rs28362459	FUT3	genic	CA19_9,CEA
19	5849655	T	C	rs28742587	FUT3,AC024592.2	genic	CA19_9,CEA
19	44886339	A	G	rs7254892	NECTIN2,AC011481.2	genic	LDL,T_cholesterol
19	44893972	A	G	rs1160983	TOMM40	genic	LDL,T_cholesterol
19	44897490	A	T	rs61679753	TOMM40	genic	LDL,T_cholesterol
19	44899005	G	T	rs111784051	TOMM40	genic	LDL,T_cholesterol
19	44905371	C	T	rs769446	TOMM40,APOE	intergenic	LDL,T_cholesterol
19	44908822	T	C	rs7412	APOE	genic	LDL,T_cholesterol
19	44911142	A	C	rs72654473	AC011481.3	genic	LDL,T_cholesterol
19	44921921	A	G	rs190712692	APOC1,APOC1P1	intergenic	LDL,T_cholesterol
19	44923535	A	G	rs141622900	APOC1,APOC1P1	intergenic	LDL,T_cholesterol
19	48649698	G	A	rs8111500	SEC1P	genic	CA19_9,CEA
19	48650105	T	C	rs140534128	SEC1P	genic	CA19_9,CEA
19	48651116	T	C	rs77575406	SEC1P	genic	CA19_9,CEA
19	48661695	A	G	rs281392	SEC1P,NTN5	genic	CA19_9,CEA
19	48663618	G	A	rs371690	SEC1P,NTN5	genic	CA19_9,CEA
19	48664973	C	T	rs448198	SEC1P,NTN5	genic	CA19_9,CEA
19	48672094	C	T	rs35761442	SEC1P,NTN5	genic	CA19_9,CEA
19	48674737	C	T	rs16982206	SEC1P	genic	CA19_9,CEA
19	48679969	A	G	rs3826837	SEC1P	genic	CA19_9,CEA
19	48680448	G	A	rs3826846	SEC1P	genic	CA19_9,CEA
19	48682911	A	G	rs10418488	NTN5,FUT2	intergenic	CA19_9,CEA
19	48684412	A	G	rs2098709	NTN5,FUT2	intergenic	CA19_9,CEA
19	48686406	C	T	rs77555637	NTN5,FUT2	intergenic	CA19_9,CEA
19	48693018	A	G	rs11665674	NTN5,FUT2	intergenic	CA19_9,CEA
19	48696547	G	C	rs418821	FUT2	genic	CA19_9,CEA
19	48697960	C	T	rs368565	FUT2	genic	CA19_9,CEA
19	48699602	A	G	rs16982241	FUT2	genic	CA19_9,CEA
19	48700331	TA	T	novel	FUT2	genic	CA19_9,CEA
19	48700403	T	C	rs111299903	FUT2	genic	CA19_9,CEA
19	48700476	G	A	rs111311275	FUT2	genic	CA19_9,CEA
19	48700482	G	A	rs137975940	FUT2	genic	CA19_9,CEA
19	48700533	A	G	rs78430926	FUT2	genic	CA19_9,CEA
19	48700621	A	G	rs58935689	FUT2	genic	CA19_9,CEA
19	48700735	A	G	rs60686256	FUT2	genic	CA19_9,CEA
19	48700764	C	A	rs57940795	FUT2	genic	CA19_9,CEA
19	48703346	C	T	rs281377	FUT2	genic	CA19_9,CEA
19	48703374	T	A	rs1047781	FUT2	genic	CA19_9,CEA
19	48708575	C	G	rs76226641	FUT2,MAMSTR	intergenic	CA19_9,CEA
19	48709897	T	C	rs78966440	FUT2,MAMSTR	intergenic	CA19_9,CEA
19	48710809	G	A	rs281378	FUT2,MAMSTR	intergenic	CA19_9,CEA
19	48717113	A	C	rs12611143	MAMSTR	genic	CA19_9,CEA
19	48727955	C	T	rs281406	RASIP1	genic	CA19_9,CEA
19	48730078	G	A	rs281407	RASIP1	genic	CA19_9,CEA
19	48731367	C	G	rs62132778	RASIP1	genic	CA19_9,CEA
19	48731435	A	G	rs463631	RASIP1	genic	CA19_9,CEA
19	48732756	T	C	rs77663553	RASIP1	genic	CA19_9,CEA
19	48733996	C	T	rs402900	RASIP1	genic	CA19_9,CEA
19	48736017	G	A	rs62132780	RASIP1	genic	CA19_9,CEA
19	48736359	T	C	rs1231282	RASIP1	genic	CA19_9,CEA
19	48736600	T	A	rs392775	RASIP1	genic	CA19_9,CEA
19	48743121	A	G	rs838148	IZUMO1	genic	CA19_9,CEA
19	48747415	T	C	rs28400013	IZUMO1,FUT1	intergenic	CA19_9,CEA
19	48747953	A	C	rs56151905	IZUMO1,FUT1	intergenic	CA19_9,CEA
19	48748498	A	G	rs838143	FUT1	genic	CA19_9,CEA
19	48748894	G	A	rs838142	FUT1	genic	CA19_9,CEA
19	48749422	T	C	rs12327653	FUT1	genic	CA19_9,CEA
19	48749441	T	C	rs838140	FUT1	genic	CA19_9,CEA
19	48750004	G	A	rs4021	FUT1	genic	CA19_9,CEA
19	48751247	A	G	rs2071699	FUT1	genic	CA19_9,CEA
19	48753131	C	T	rs838136	FUT1	genic	CA19_9,CEA
19	48758381	C	T	rs3745706	FGF21,RNU6-317P	intergenic	CA19_9,CEA
19	48758397	T	C	rs3826820	FGF21,RNU6-317P	intergenic	CA19_9,CEA
19	48758426	T	G	rs11665896	FGF21,RNU6-317P	intergenic	CA19_9,CEA
19	48758444	T	C	rs11665841	FGF21,RNU6-317P	intergenic	CA19_9,CEA
19	48758505	C	G	rs28405088	FGF21,RNU6-317P	intergenic	CA19_9,CEA
19	48759675	T	C	rs4802501	FGF21,RNU6-317P	intergenic	CA19_9,CEA
19	48759871	T	C	rs74458570	FGF21,RNU6-317P	intergenic	CA19_9,CEA
19	48776371	A	G	rs4802503	FGF21,RNU6-317P	intergenic	CA19_9,CEA
19	48788477	C	CAGAG	rs141210323	FGF21,RNU6-317P	intergenic	CA19_9,CEA
19	48816975	T	A	rs540241	HSD17B14	genic	CA19_9,CEA
19	48820678	C	T	rs61476702	HSD17B14	genic	CA19_9,CEA
19	48821144	C	G	rs10410853	HSD17B14	genic	CA19_9,CEA
22	35555019	T	C	rs5995118	RASD2,MB	intergenic	Height,Weight
X	15388613	T	C	rs4830940	PIR	genic	LDL,T_cholesterol
X	124299253	G	A	rs375971556	STAG2	genic	WHtR,Waist
X	143442501	C	T	rs138885527	AC239727.1	genic	Waist,Weight
