# Supplementary material for: Korea4K: whole genome sequences of 4,157 Koreans with 107 phenotypes derived from extensive health check-ups
Source: Gigascience. 2024 Apr 16;13:giae014. doi: 10.1093/gigascience/giae014 (PMC11020240; doi:10.1093/gigascience/giae014)
Supplement: giae014_Supplemental_Files [file giae014_supplemental_files.zip › Korea4K_TableS11_Supplementary_Material.xlsx]

## Sheet: Sheet1
Supplementary Table S11. Mendelian randomization results
Exposure	Outcome	IVW_Direction	MR_Egger_Direction	MRPRESSO_Direction	Relationship	Number_of_SNPs	Number_of_Outliers	I_squared	IVW_OR	IVW_OR_Upper_CI	IVW_OR_Lower_CI	IVW_P_value_adjusted	MR_Egger_OR	MR_Egger_OR_Upper_CI	MR_Egger_OR_Lower_CI	MR_Egger_P_value_adjusted	MRPRESSO_OR	MRPRESSO_OR_Upper_CI	MRPRESSO_OR_Lower_CI	MRPRESSO_P_value_adjusted	Egger_Intercept	Egger_Intercept_P_value	MRPRESSO_RSSobs	MRPRESSO_RSSobs_P_value
WHtR	Waist	Positive	Positive	Positive	BiDirectional	52	0	0	2.28242	2.42014	2.15253	1.25e-164	2.33954	2.59977	2.10536	5.99e-18	2.28242	2.36021	2.20719	4.12e-41	-0.00502107	0.583096	17.365	1
U_RBC	U_WBC	Positive	Positive	Positive	BiDirectional	146	0	0	1.45159	1.50806	1.39724	1.59e-79	1.4327	1.55931	1.31636	2.69e-11	1.45159	1.5156	1.39029	2.45e-33	0.00335434	0.724764	187.891	0.0923
Waist	WHtR	Positive	Positive	Positive	BiDirectional	42	0	0	2.30468	2.45295	2.16538	5.02e-149	2.49188	2.81238	2.20791	5.49e-15	2.30468	2.4037	2.20974	2.4e-31	-0.014562	0.14772	19.557	1
AG_Ratio	Globulin	Negative	Negative	Negative	BiDirectional	28	0	0	0.391861	0.424662	0.361595	7.63e-113	0.414623	0.503853	0.341195	4.19e-07	0.391861	0.407513	0.376811	6.94e-25	-0.0152007	0.538571	6.89477	1
Weight	Height	Positive	Positive	Positive	BiDirectional	50	0	0	2.45716	2.68059	2.25235	6.41e-89	2.01607	2.35623	1.72501	3.55e-09	2.45716	2.67458	2.25741	1.59e-23	0.0293568	0.00429837	48.3987	0.9424
LDL	T_cholesterol	Positive	Positive	Positive	BiDirectional	25	0	0	2.41101	2.61131	2.22608	3.51e-101	2.3683	2.79068	2.00985	8.35e-08	2.41101	2.50259	2.32279	1.24e-22	0.00503792	0.809172	6.00914	1
Waist	Weight	Positive	Positive	Positive	BiDirectional	42	0	0	1.67421	1.76892	1.58456	3.68e-73	1.70537	1.89758	1.53263	1.16e-09	1.67421	1.75718	1.59515	3.49e-21	-0.00343521	0.69498	33.2756	0.9872
Globulin	AG_Ratio	Negative	Negative	Negative	BiDirectional	20	0	0	0.412697	0.450572	0.378007	1.04e-84	0.427842	0.524739	0.348838	1.92e-05	0.412697	0.427446	0.398458	2.6e-19	-0.0102441	0.706	3.35746	1
Weight	Waist	Positive	Positive	Positive	BiDirectional	50	0	0	1.84286	1.97369	1.72071	2.46e-66	1.7095	1.95014	1.49856	5.24e-08	1.84286	1.9847	1.71116	4.24e-19	0.0111605	0.184125	59.7403	0.6186
Height	Weight	Positive	Positive	Positive	BiDirectional	23	0	0	1.69569	1.79746	1.59968	1.64e-68	1.61987	1.79806	1.45934	1.29e-06	1.69569	1.74616	1.64668	9.71e-19	0.009972	0.312143	6.07475	1
U_WBC	U_RBC	Positive	Positive	Positive	BiDirectional	77	0	0	1.34574	1.40302	1.29079	2.55e-42	1.20933	1.31586	1.11143	0.00263677	1.34574	1.4126	1.28204	3.86e-17	0.026672	0.00406538	105.531	0.0926
T_bilirubin	D_bilirubin	Positive	Positive	Positive	BiDirectional	22	0	0.791991	2.16121	2.32185	2.01169	2.91e-96	2.20039	2.57301	1.88174	5.73e-07	2.16121	2.26861	2.0589	5.12e-17	-0.0056633	0.802652	10.6346	0.9996
T_cholesterol	LDL	Positive	Positive	Positive	BiDirectional	22	0	0	2.6517	2.90132	2.42357	7.85e-98	2.78124	3.42905	2.25582	8.7e-07	2.6517	2.84009	2.47582	4.7e-16	-0.0120003	0.626393	13.7253	0.999
D_bilirubin	T_bilirubin	Positive	Positive	Positive	BiDirectional	20	0	0.579351	2.69461	2.94128	2.46862	1.76e-106	2.83622	3.61111	2.22762	1.22e-05	2.69461	2.98852	2.4296	9.6e-12	-0.0161218	0.649425	39.8888	0.4615
AG_Ratio	ESR	Negative	Negative	Negative	BiDirectional	28	0	0	0.645046	0.693068	0.600351	4.39e-31	0.691524	0.823014	0.581042	0.0189665	0.645046	0.692821	0.600565	2.09e-10	-0.0187321	0.397668	28.811	0.7318
Neutral_fat	HDL	Negative	Negative	Negative	BiDirectional	28	0	0.249386	0.602173	0.647746	0.559806	2.46e-40	0.583935	0.70666	0.482524	0.000746071	0.602173	0.654798	0.553777	2.67e-10	0.00763104	0.726821	39.386	0.3558
Waist	Height	Positive	Positive	Positive	BiDirectional	42	0	0	1.50286	1.62998	1.38565	5.68e-21	1.29065	1.51149	1.10209	0.131079	1.50286	1.6364	1.38022	7.28e-10	0.0283391	0.0333348	47.214	0.4714
WHtR	Fat_percentage	Positive	Positive	Positive	BiDirectional	52	0	0	1.28566	1.3639	1.21191	3.91e-15	1.11964	1.2453	1.00666	0.565362	1.28566	1.36048	1.21495	8.63e-10	0.0277387	0.00351762	48.6253	0.7321
CRP	ESR	Positive	Positive	Positive	BiDirectional	30	0	0	1.43184	1.54251	1.32911	2.05e-19	1.52877	1.79102	1.30492	0.00115055	1.43184	1.53838	1.33268	7.25e-09	-0.017708	0.366007	29.6009	0.7045
Globulin	ESR	Positive	Positive	Positive	BiDirectional	20	0	0	1.58184	1.71369	1.46014	2.35e-27	1.56904	1.88899	1.30328	0.0110283	1.58184	1.70176	1.47037	1.14e-08	0.00231736	0.925271	17.5422	0.8545
WHtR	Neutral_fat	Positive	Positive	Positive	Unidirectional	52	0	0	1.35677	1.51263	1.21696	1.27e-06	1.4765	1.79597	1.21386	0.0191869	1.35677	1.46291	1.25833	1.15e-08	-0.0171701	0.31381	25.4504	0.9996
CPK	LDH	Positive	Positive	Positive	BiDirectional	22	0	0	1.52764	1.67909	1.38986	8.25e-17	1.41363	1.69683	1.1777	0.0728059	1.52764	1.65947	1.40628	1.11e-07	0.024687	0.342139	17.6567	0.8741
Height	Waist	Positive	Positive	Positive	BiDirectional	23	0	0	1.35676	1.4519	1.26786	6.14e-17	1.22581	1.38393	1.08576	0.150247	1.35676	1.4426	1.27602	1.11e-07	0.0221553	0.0613369	19.6108	0.8403
WHtR	Height	Negative	Negative	Negative	BiDirectional	52	0	0	0.779523	0.839916	0.723473	2.45e-09	0.818127	0.935738	0.715299	0.194373	0.779523	0.833818	0.728764	1.22e-07	-0.00981692	0.400332	43.2252	0.8593
U_RBC	Globulin	Positive	Positive	Positive	Unidirectional	146	0	0	1.23049	1.31498	1.15142	3.53e-08	1.29544	1.47493	1.13779	0.010491	1.23049	1.31283	1.1533	2.03e-07	-0.013166	0.367307	139.92	0.667
Fat_percentage	WHtR	Positive	Positive	Positive	BiDirectional	24	0	0	1.47649	1.60915	1.35476	3.99e-17	1.26058	1.49555	1.06252	0.363179	1.47649	1.60717	1.35643	2.72e-07	0.0211809	0.0475984	24.3886	0.6682
ESR	Globulin	Positive	Positive	Positive	BiDirectional	21	0	0	1.74868	1.93671	1.57891	5.72e-25	1.71671	2.30342	1.27944	0.0901992	1.74868	1.97289	1.54995	7.71e-07	0.00424029	0.893544	30.9527	0.3091
ESR	AG_Ratio	Negative	Negative	Negative	BiDirectional	21	0	0	0.614279	0.678641	0.556021	5.84e-20	0.678413	0.888791	0.517832	0.30023	0.614279	0.687416	0.548923	2.18e-06	-0.0228076	0.43689	28.1816	0.3711
HDL	Neutral_fat	Negative	NoDirection	Negative	BiDirectional	27	1	0	0.673851	0.730315	0.621753	4.6e-20	0.808241	1.00066	0.652821	0.644956	0.673851	0.745007	0.609492	2.11e-06	-0.0584813	0.0741462	107.473	<1e-04
U_RBC	AG_Ratio	Negative	Negative	Negative	Unidirectional	146	0	0	0.832561	0.888182	0.780423	9.54e-07	0.78762	0.893802	0.694053	0.0194156	0.832561	0.886799	0.78164	3e-06	0.0142014	0.318639	140.063	0.6655
Neutral_fat	T_cholesterol	Positive	Positive	Positive	BiDirectional	28	0	0.232189	1.31866	1.42619	1.21924	2.13e-10	1.23276	1.47038	1.03354	0.491347	1.31866	1.42613	1.2193	8.37e-06	0.0167112	0.410008	29.093	0.5614
Waist	Fat_percentage	Positive	Positive	Positive	BiDirectional	42	0	0	1.18323	1.26126	1.11003	7.5e-06	1.19522	1.35301	1.05583	0.231103	1.18323	1.24792	1.1219	9.49e-06	-0.00186329	0.853424	29.9259	0.9446
WHtR	Weight	Positive	Positive	Positive	BiDirectional	52	0	0	1.19366	1.25564	1.13473	3.1e-10	1.31236	1.45439	1.18419	0.000372935	1.19366	1.26639	1.12511	1.34e-05	-0.0192534	0.0344135	72.3658	0.0644
Waist	HDL	Negative	Negative	Negative	Unidirectional	42	0	0	0.738652	0.829829	0.657493	9.99e-06	0.769243	0.96394	0.61387	0.485683	0.738652	0.814771	0.669645	1.42e-05	-0.00756125	0.682904	30.5544	0.9318
Neutral_fat	GGT	Positive	Positive	Positive	BiDirectional	28	0	0.239663	1.25307	1.33619	1.17512	2.57e-10	1.24448	1.44826	1.06937	0.264107	1.25307	1.33914	1.17253	1.46e-05	0.00170255	0.92165	32.0463	0.4226
T_bilirubin	CRP	Negative	NoDirection	Negative	BiDirectional	22	0	0.784714	0.817968	0.879617	0.76064	1.94e-06	0.859415	1.00692	0.733517	0.689012	0.817968	0.868358	0.770503	5.9e-05	-0.0154816	0.499168	15.9998	0.8774
Fat_percentage	Waist	Positive	NoDirection	Positive	BiDirectional	24	0	0	1.34955	1.47364	1.23592	9.95e-10	1.08479	1.29189	0.910898	0.920529	1.34955	1.48206	1.2289	7.61e-05	0.0292614	0.00962661	28.3146	0.4117
GGT	Neutral_fat	Positive	Positive	Positive	BiDirectional	27	0	0	1.32871	1.45438	1.2139	2.78e-08	1.4834	1.80169	1.22135	0.0305052	1.32871	1.45802	1.21087	8.67e-05	-0.0248249	0.219328	29.6124	0.4623
CRP	Lipoprotein_a	Positive	NoDirection	Positive	Unidirectional	30	0	0	1.18145	1.28497	1.08627	0.00189896	1.0444	1.24877	0.873468	0.97603	1.18145	1.25192	1.11495	0.000146112	0.0333001	0.136756	14.8578	0.9933
WHtR	GGT	Positive	NoDirection	Positive	BiDirectional	52	0	0	1.25846	1.38235	1.14567	4.53e-05	1.15161	1.3636	0.972576	0.725314	1.25846	1.37384	1.15277	0.000147936	0.018018	0.221502	46.2002	0.7671
LDH	CPK	Positive	Positive	Positive	BiDirectional	19	0	0.680443	1.40447	1.52415	1.2942	1.93e-14	1.24651	1.54664	1.00461	0.645295	1.40447	1.55803	1.26605	0.000157898	0.0343368	0.234997	41.1844	0.051
ALP	LDH	Positive	NoDirection	Positive	Unidirectional	26	0	0	1.22917	1.33516	1.1316	2.92e-05	1.11318	1.42505	0.869552	0.940759	1.22917	1.31931	1.14519	0.000188555	0.0220303	0.412079	19.8944	0.861
Neutral_fat	LDL	Positive	NoDirection	Positive	BiDirectional	28	0	0.233567	1.244	1.34719	1.14872	2.49e-06	1.15425	1.37963	0.965682	0.765777	1.244	1.34485	1.15071	0.000253911	0.0185625	0.366148	27.5187	0.5971
ESR	LDL	Positive	NoDirection	Positive	BiDirectional	21	0	0	1.2674	1.39781	1.14915	5.87e-05	1.24357	1.57108	0.984329	0.698357	1.2674	1.37087	1.17174	0.000262455	0.00434757	0.862727	14.1218	0.9048
CRP	T_bilirubin	Negative	Negative	Negative	BiDirectional	30	0	0	0.809939	0.877634	0.747466	8.01e-06	0.781403	0.926401	0.6591	0.25145	0.809939	0.874999	0.749717	0.00028597	0.00971377	0.643151	28.7154	0.6334
T_cholesterol	Neutral_fat	Positive	Positive	Positive	BiDirectional	22	1	0	1.36272	1.48692	1.24889	1.69e-10	1.37641	1.76643	1.0725	0.443149	1.36272	1.51237	1.22787	0.0003109	-0.00246179	0.931639	55.3611	0.0013
ESR	CRP	Positive	Positive	Positive	BiDirectional	21	0	0	1.32616	1.45552	1.20829	1e-07	1.33866	1.69319	1.05836	0.482863	1.32616	1.46005	1.20455	0.00035483	-0.00215183	0.932174	23.576	0.4742
T_bilirubin	ESR	Negative	NoDirection	Negative	Unidirectional	22	0	0.783868	0.811942	0.871805	0.756191	3.32e-07	0.869941	1.01919	0.742552	0.727817	0.811942	0.872988	0.755166	0.00037975	-0.0216147	0.347942	28.0133	0.3479
Weight	WHtR	Positive	Positive	Positive	BiDirectional	50	0	0	1.23195	1.3176	1.15186	4.38e-08	1.25623	1.46524	1.07704	0.199313	1.23195	1.34144	1.1314	0.000413488	-0.00290131	0.765704	81.8792	0.0076
U_RBC	WHtR	Negative	Negative	Negative	Unidirectional	146	0	0	0.932043	0.961563	0.903428	0.000243842	0.938723	0.997798	0.883146	0.55966	0.932043	0.961508	0.90348	0.000487879	-0.00183052	0.78988	146.444	0.5117
U_RBC	Homocysteine	Positive	Positive	Positive	Unidirectional	146	0	0	1.15403	1.22714	1.08528	0.00012917	1.19286	1.35307	1.05162	0.223039	1.15403	1.23073	1.0821	0.00063168	-0.00843404	0.550023	161.329	0.2151
ESR	T_cholesterol	Positive	Positive	Positive	Unidirectional	21	0	0	1.24097	1.3667	1.1268	0.000276546	1.2903	1.62475	1.0247	0.5685	1.24097	1.34424	1.14563	0.000900324	-0.00892407	0.719073	15.0697	0.8687
T3	TSH	Negative	NoDirection	Negative	Unidirectional	23	0	0.446193	0.86925	0.941914	0.802192	0.00848137	0.889674	1.06171	0.745516	0.853957	0.86925	0.917445	0.823587	0.00106614	-0.00733394	0.775402	10.7449	0.9882
WHtR	Diastolic_BP	Positive	NoDirection	Positive	Unidirectional	52	0	0	1.25053	1.38973	1.12528	0.000686072	1.17456	1.42032	0.97133	0.723445	1.25053	1.37906	1.13398	0.00104824	0.0127291	0.440478	45.5525	0.7761
Globulin	ALP	Positive	NoDirection	Positive	BiDirectional	20	0	0	1.159	1.26345	1.06319	0.0104849	1.13588	1.38776	0.929722	0.861928	1.159	1.22493	1.09663	0.00116007	0.00573597	0.829508	8.67068	0.99
CRP	AG_Ratio	Negative	Negative	Negative	Unidirectional	30	0	0	0.837423	0.908672	0.77176	0.000448754	0.82507	0.98134	0.693685	0.588068	0.837423	0.902804	0.776777	0.00170467	0.00402017	0.85042	26.4011	0.7312
Weight	HDL	Negative	Negative	Negative	BiDirectional	50	0	0	0.751426	0.852333	0.662465	0.000224792	0.711051	0.898441	0.562745	0.215117	0.751426	0.85511	0.660314	0.00169803	0.0081373	0.580126	53.6875	0.4067
U_RBC	LDH	Positive	NoDirection	Positive	Unidirectional	146	0	0	1.14416	1.22027	1.07279	0.000839382	1.09147	1.23949	0.961115	0.833185	1.14416	1.22082	1.07232	0.0017651	0.0120672	0.399531	149.018	0.4538
GGT	CRP	Positive	Positive	Positive	BiDirectional	27	2	0	1.21444	1.33635	1.10366	0.00134354	1.2699	1.55111	1.03967	0.48256	1.21444	1.31582	1.12088	0.00177143	-0.0107385	0.623137	47.2067	0.0203
Waist	Neutral_fat	Positive	NoDirection	Positive	Unidirectional	42	0	0	1.25361	1.41114	1.11365	0.00319553	1.08952	1.37054	0.866112	0.962563	1.25361	1.38868	1.13167	0.00208578	0.0261432	0.169599	32.0954	0.8911
U_RBC	ALP	Positive	Positive	Positive	BiDirectional	146	0	0	1.12533	1.19838	1.05672	0.00394699	1.16765	1.32072	1.03232	0.359242	1.12533	1.19276	1.0617	0.00240342	-0.00946848	0.495544	125.853	0.895
Height	WHtR	Negative	Negative	Negative	BiDirectional	23	0	0	0.861945	0.921091	0.806597	0.00027771	0.792606	0.892569	0.703838	0.0534074	0.861945	0.917992	0.80932	0.00283588	0.0183154	0.110023	21.5558	0.6407
LDL	ESR	Positive	NoDirection	Positive	BiDirectional	25	0	0	1.19497	1.28885	1.10793	0.000106155	1.14986	1.35239	0.977656	0.72929	1.19497	1.29166	1.10553	0.00323455	0.0108711	0.599614	27.4004	0.434
WHtR	HDL	Negative	Negative	Negative	Unidirectional	52	0	0	0.824689	0.917748	0.741066	0.00620758	0.75138	0.910948	0.619763	0.199554	0.824689	0.904714	0.751742	0.00330672	0.0189017	0.260043	39.778	0.9093
CPK	WHtR	Negative	Negative	Negative	Unidirectional	22	0	0	0.928921	0.97259	0.887212	0.0179388	0.892541	0.975096	0.816975	0.431283	0.928921	0.958977	0.899806	0.00367769	0.0127724	0.312672	11.0868	0.9807
Waist	CRP	Positive	NoDirection	Positive	Unidirectional	42	0	0	1.27551	1.44098	1.12904	0.00178061	1.19272	1.51152	0.941165	0.806465	1.27551	1.43287	1.13543	0.00384828	0.0123924	0.52084	39.1125	0.6578
CPK	Homocysteine	Positive	NoDirection	Positive	Unidirectional	22	0	0	1.15795	1.26601	1.05912	0.0151504	1.1327	1.34523	0.953746	0.827988	1.15795	1.23434	1.0863	0.00390996	0.00703437	0.771795	11.8132	0.9723
U_RBC	U_uric_acid	Positive	NoDirection	Positive	Unidirectional	146	0	0	1.10425	1.16473	1.0469	0.00440648	1.08462	1.20402	0.977068	0.773831	1.10425	1.1623	1.04909	0.00426102	0.0046004	0.696084	135.733	0.7444
LDL	U_uric_acid	Positive	NoDirection	Positive	Unidirectional	25	0	0	1.1648	1.24777	1.08735	0.000319219	1.09668	1.26402	0.951498	0.851605	1.1648	1.24799	1.08717	0.00435323	0.0170001	0.35094	26.1044	0.4969
MCH	HDL	Positive	NoDirection	Positive	BiDirectional	27	0	0	1.16676	1.2562	1.08369	0.000847006	1.16512	1.40909	0.963398	0.766174	1.16676	1.25243	1.08696	0.00442368	0.000376655	0.987582	25.8845	0.6175
ALP	ESR	Positive	NoDirection	Positive	BiDirectional	26	0	0	1.15168	1.24217	1.06778	0.00420979	1.08547	1.36252	0.864759	0.953937	1.15168	1.22974	1.07858	0.00526316	0.0131245	0.593261	20.7818	0.8112
ALP	U_RBC	Positive	NoDirection	Positive	BiDirectional	26	0	0	1.07672	1.12468	1.03081	0.0113221	1.09054	1.24303	0.956756	0.860114	1.07672	1.11465	1.04009	0.0056881	-0.00282781	0.841218	17.0366	0.9266
ALP	CEA	Positive	Positive	Positive	Unidirectional	26	1	0	1.17496	1.2776	1.08057	0.00293746	1.35947	1.73841	1.06313	0.459306	1.17496	1.26771	1.089	0.0064192	-0.031969	0.228694	59.8446	0.0012
LDL	Neutral_fat	Positive	Positive	Positive	BiDirectional	25	1	0	1.20139	1.30201	1.10854	0.000203409	1.22667	1.4793	1.01719	0.561518	1.20139	1.30984	1.10191	0.00678682	-0.00555985	0.807067	50.5728	0.006
WHtR	CRP	Positive	NoDirection	Positive	Unidirectional	52	0	0	1.28536	1.4392	1.14797	0.000314248	1.14516	1.44492	0.907587	0.846479	1.28536	1.46306	1.12925	0.00687756	0.0231583	0.247415	69.4369	0.0793
Waist	GGT	Positive	NoDirection	Positive	Unidirectional	42	0	0	1.16819	1.29417	1.05447	0.0280726	1.13482	1.38439	0.930239	0.860516	1.16819	1.26417	1.07949	0.00693692	0.0053919	0.74055	25.5726	0.9837
Neutral_fat	Diastolic_BP	Positive	NoDirection	Positive	BiDirectional	28	0	0.241575	1.13443	1.21936	1.05543	0.00845373	1.16894	1.37421	0.994327	0.668928	1.13443	1.20617	1.06697	0.00703346	-0.00741702	0.68837	21.129	0.8608
AG_Ratio	Amylase	Negative	Negative	Negative	Unidirectional	28	0	0	0.8681	0.942362	0.799691	0.00974137	0.725561	0.885769	0.594329	0.163894	0.8681	0.930374	0.809995	0.00752283	0.0482256	0.064164	20.7069	0.8754
T_cholesterol	U_uric_acid	Positive	NoDirection	Positive	Unidirectional	22	0	0	1.17885	1.27233	1.09223	0.000503202	1.12281	1.34937	0.934282	0.862225	1.17885	1.27418	1.09064	0.00771247	0.0122438	0.571533	23.8877	0.4634
CRP	Globulin	Positive	NoDirection	Positive	Unidirectional	30	0	0	1.1471	1.24736	1.0549	0.015503	1.14811	1.37193	0.96081	0.788575	1.1471	1.22815	1.07139	0.00784876	-0.000239292	0.991274	20.664	0.9241
Neutral_fat	D_bilirubin	Negative	NoDirection	Negative	Unidirectional	28	0	0.253347	0.852544	0.919388	0.790561	0.000704409	0.859975	1.03104	0.717292	0.734267	0.852544	0.923378	0.787145	0.00904632	-0.00216001	0.917278	33.4304	0.3129
ESR	ALP	Positive	NoDirection	Positive	BiDirectional	21	0	0	1.15724	1.27586	1.04964	0.0312635	1.20293	1.51701	0.953873	0.788837	1.15724	1.24095	1.07917	0.00907928	-0.00889795	0.722361	11.287	0.9661
ALP	T3	Positive	NoDirection	Positive	BiDirectional	26	0	0	1.21516	1.32762	1.11222	0.000360186	1.33588	1.78997	0.996981	0.648346	1.21516	1.33856	1.10313	0.00906509	-0.0210253	0.507294	32.1222	0.2718
MCH	ESR	Negative	Negative	Negative	Unidirectional	27	0	0	0.874242	0.941906	0.81144	0.0062767	0.821748	0.995623	0.678239	0.620798	0.874242	0.935216	0.817244	0.00944078	0.0166028	0.498883	22.9994	0.7539
Waist	Basophil	Negative	Negative	Negative	Unidirectional	42	0	0	0.774595	0.885439	0.677626	0.00322845	0.68487	0.889189	0.5275	0.222917	0.774595	0.886583	0.676752	0.00972703	0.022916	0.287007	43.8895	0.4556
Diastolic_BP	GGT	Positive	NoDirection	Positive	Unidirectional	18	0	0	1.15337	1.25735	1.05799	0.014339	1.15344	1.38849	0.95818	0.804026	1.15337	1.23427	1.07777	0.0109464	-1.84e-05	0.999444	11.7143	0.8907
Weight	PSA	Negative	Negative	Negative	Unidirectional	50	0	0	0.680587	0.839758	0.551586	0.00520662	0.528284	0.772385	0.361328	0.0921202	0.680587	0.840037	0.551403	0.0119363	0.0369513	0.123177	51.0761	0.4885
GGT	AG_Ratio	Positive	Positive	Positive	Unidirectional	27	0	0	1.24185	1.37123	1.12469	0.000407371	1.43357	1.81597	1.13169	0.219191	1.24185	1.3903	1.10926	0.0131945	-0.0321805	0.18965	36.7223	0.1655
GGT	U_uric_acid	Positive	Positive	Positive	BiDirectional	27	0	0	1.1554	1.25385	1.06468	0.0075905	1.23132	1.46406	1.03558	0.49265	1.1554	1.24617	1.07124	0.0134555	-0.014347	0.421391	24.0619	0.7002
U_WBC	T_bilirubin	Positive	NoDirection	Positive	Unidirectional	77	0	0	1.12722	1.21871	1.04259	0.0261784	1.11424	1.28512	0.966075	0.791921	1.12722	1.20761	1.05218	0.0153997	0.00288969	0.849764	60.7706	0.9288
Neutral_fat	ALP	Positive	NoDirection	Positive	Unidirectional	28	0	0.240205	1.15762	1.25289	1.06959	0.00454434	1.18597	1.41584	0.993411	0.664987	1.15762	1.25177	1.07054	0.0152987	-0.00603114	0.766885	28.379	0.5369
WHtR	Basophil	Negative	NoDirection	Negative	Unidirectional	52	0	0	0.799879	0.904523	0.707342	0.00574994	0.877065	1.10184	0.698146	0.849062	0.799879	0.907778	0.704805	0.0158222	-0.0186965	0.345949	56.2259	0.3857
CEA	CA125	Positive	NoDirection	Positive	BiDirectional	16	0	0.285449	1.3838	1.60862	1.19039	0.000504304	1.3861	2.27115	0.845945	0.851042	1.3838	1.62313	1.17975	0.016731	-0.000450189	0.994508	19.4433	0.3586
MCH	D_bilirubin	Positive	Positive	Positive	Unidirectional	27	0	0	1.14452	1.23506	1.06063	0.00730501	1.26671	1.54089	1.04132	0.489582	1.14452	1.23084	1.06426	0.0166854	-0.0272257	0.281279	25.5654	0.6184
T_cholesterol	ALP	Positive	NoDirection	Positive	Unidirectional	22	0	0	1.19132	1.3036	1.08871	0.00261186	1.01634	1.25316	0.824268	1.00815	1.19132	1.30601	1.0867	0.017036	0.0399231	0.115299	24.0383	0.4481
U_RBC	Waist	Negative	NoDirection	Negative	Unidirectional	146	0	0	0.949093	0.979819	0.919331	0.0154194	0.945054	1.00577	0.888002	0.691683	0.949093	0.979231	0.919883	0.0180922	0.00109297	0.876059	141.478	0.6227
Lipoprotein_a	Height	Negative	NoDirection	Negative	Unidirectional	32	0	0.602228	0.945565	0.984053	0.908581	0.0484443	0.98792	1.05837	0.922158	0.967158	0.945565	0.975536	0.916514	0.0186723	-0.0163295	0.136628	20.3309	0.9574
Lipoprotein_a	MCH	Positive	Positive	Positive	Unidirectional	32	0	0.603126	1.1128	1.18559	1.04447	0.011891	1.15988	1.29401	1.03964	0.333822	1.1128	1.18215	1.04751	0.0209777	-0.0154744	0.369934	29.8139	0.6348
T3	ALP	Positive	Positive	Positive	BiDirectional	23	0	0.44617	1.12257	1.2076	1.04354	0.019865	1.17458	1.37934	1.00022	0.646141	1.12257	1.19558	1.05403	0.0211477	-0.0143066	0.54186	17.7592	0.8135
Amylase	LDL	Negative	NoDirection	Negative	Unidirectional	28	0	0	0.890099	0.956249	0.828526	0.0164434	0.926195	1.14113	0.751746	0.957224	0.890099	0.950081	0.833905	0.0213829	-0.00955437	0.69421	24.7609	0.7081
PSA	Diastolic_BP	Positive	NoDirection	Positive	Unidirectional	21	0	0	1.10761	1.16764	1.05066	0.00273032	1.11247	1.27608	0.969842	0.794457	1.10761	1.17039	1.04819	0.0214074	-0.00163711	0.945954	24.1314	0.38
CA125	Amylase	Positive	NoDirection	Positive	BiDirectional	23	1	0	1.08809	1.15434	1.02565	0.0430829	1.04431	1.18221	0.922503	0.954836	1.08809	1.13933	1.03916	0.021755	0.0161073	0.468958	42.3589	0.0196
MCH	HBs_Ab_Quan	Negative	NoDirection	Negative	Unidirectional	27	0	0	0.884891	0.965868	0.810703	0.0496975	0.873626	1.09572	0.696546	0.848144	0.884891	0.947696	0.826248	0.0217612	0.00342703	0.905277	17.2545	0.9427
Fat_percentage	CRP	Positive	NoDirection	Positive	Unidirectional	24	0	0	1.3418	1.58209	1.138	0.00685863	1.21938	1.69278	0.878374	0.851287	1.3418	1.57919	1.14009	0.0221093	0.0128504	0.515287	24.556	0.5196
LDL	Lipoprotein_a	Positive	Positive	Positive	Unidirectional	25	0	0	1.21198	1.31979	1.11298	0.000241317	1.28405	1.60539	1.02703	0.584189	1.21198	1.34899	1.08889	0.0219117	-0.0163156	0.567464	41.4123	0.0452
ESR	D_bilirubin	Negative	NoDirection	Negative	Unidirectional	21	0	0	0.859632	0.943342	0.783349	0.0163235	0.932119	1.16225	0.747556	0.957369	0.859632	0.934141	0.791065	0.0238453	-0.0186238	0.437649	17.8235	0.7271
T_cholesterol	Fat_percentage	Positive	NoDirection	Positive	Unidirectional	22	0	0	1.08161	1.13113	1.03425	0.00823714	1.05493	1.17028	0.950938	0.898927	1.08161	1.1298	1.03547	0.0244411	0.00630681	0.606762	22.1982	0.5313
MCH	T_bilirubin	Positive	Positive	Positive	Unidirectional	27	0	0	1.16605	1.26357	1.07606	0.00319729	1.4245	1.76763	1.14798	0.149711	1.16605	1.27397	1.06728	0.0261007	-0.0537355	0.0595731	34.0187	0.2346
ESR	U_uric_acid	Positive	Positive	Positive	Unidirectional	21	0	0	1.13063	1.22812	1.04088	0.0332532	1.2532	1.52545	1.02954	0.571622	1.13063	1.21104	1.05557	0.026646	-0.0236512	0.272084	15.2086	0.8541
LDL	D_bilirubin	Negative	NoDirection	Negative	Unidirectional	25	0	0	0.866362	0.93603	0.80188	0.00451118	0.897889	1.06754	0.755195	0.866731	0.866362	0.941222	0.797457	0.0282978	-0.0100964	0.647414	29.9206	0.304
CRP	Basophil	Negative	Negative	Negative	Unidirectional	30	0	0	0.872439	0.94944	0.801684	0.0175192	0.820463	0.98184	0.68561	0.577873	0.872439	0.946627	0.804066	0.0315256	0.0166049	0.453553	28.9003	0.595
CRP	GGT	Positive	NoDirection	Positive	BiDirectional	30	0	0	1.10028	1.1737	1.03145	0.033635	1.07257	1.23027	0.935082	0.89555	1.10028	1.16564	1.03859	0.0338574	0.00688558	0.682655	24.7604	0.7752
WHtR	T_bilirubin	Negative	Negative	Negative	Unidirectional	52	0	0	0.827626	0.930671	0.735991	0.0173613	0.766841	0.950961	0.618369	0.421277	0.827626	0.93225	0.734744	0.0337562	0.0154545	0.407628	54.6297	0.4209
Lipoprotein_a	ESR	Positive	Positive	Positive	Unidirectional	32	0	0.605593	1.10695	1.1727	1.04489	0.00781661	1.14579	1.27704	1.02802	0.427502	1.10695	1.17825	1.03996	0.0357197	-0.0129011	0.450479	39.0555	0.2391
HDL	GGT	Negative	NoDirection	Negative	Unidirectional	27	0	0	0.904142	0.966616	0.845705	0.0296501	1.00126	1.16839	0.858046	1.00161	0.904142	0.961087	0.850571	0.036182	-0.0319006	0.163068	23.672	0.7148
Basophil	Homocysteine	Positive	NoDirection	Positive	Unidirectional	26	0	0	1.11655	1.20328	1.03607	0.0345972	1.08729	1.26636	0.933541	0.872145	1.11655	1.19391	1.0442	0.0378059	0.00792622	0.698631	21.6775	0.7558
ALP	Globulin	Positive	NoDirection	Positive	BiDirectional	26	0	0	1.13877	1.23979	1.04598	0.0265448	0.994868	1.2831	0.771386	1.00885	1.13877	1.23335	1.05144	0.0403427	0.0299837	0.28047	24.1971	0.6377
Amylase	CA125	Positive	NoDirection	Positive	BiDirectional	28	0	0	1.19161	1.33145	1.06645	0.0202269	1.32336	1.82217	0.961098	0.72444	1.19161	1.32832	1.06896	0.0405366	-0.0252459	0.499288	28.9456	0.4914
HDL	MCH	Positive	NoDirection	Positive	BiDirectional	27	0	0	1.1501	1.25125	1.05713	0.013884	1.13683	1.39324	0.927615	0.865164	1.1501	1.25382	1.05496	0.0402451	0.00363052	0.902289	29.2301	0.4203
U_uric_acid	GGT	Positive	NoDirection	Positive	BiDirectional	27	0	0.462034	1.12352	1.20447	1.04801	0.0127607	1.11805	1.27393	0.981245	0.722164	1.12352	1.20733	1.04552	0.0401134	0.00133393	0.930091	30.6779	0.362
CA125	CEA	Positive	NoDirection	Positive	BiDirectional	23	0	0	1.08271	1.14237	1.02617	0.0336184	1.07023	1.20078	0.953873	0.845037	1.08271	1.13705	1.03097	0.0443074	0.00447481	0.825532	20.0918	0.7013
HDL	Weight	Negative	NoDirection	Negative	BiDirectional	27	0	0	0.941604	0.976129	0.9083	0.0129121	0.951897	1.0407	0.870672	0.866979	0.941604	0.978023	0.906541	0.0459977	-0.0033954	0.793117	31.1405	0.3298
U_RBC	CRP	Positive	NoDirection	Positive	Unidirectional	146	0	0	1.09651	1.16454	1.03246	0.0266104	1.06936	1.20956	0.94541	0.865379	1.09651	1.16754	1.02981	0.0462533	0.00641152	0.64329	160.015	0.2265
GGT	WHtR	Positive	Positive	Positive	BiDirectional	27	0	0	1.08945	1.14287	1.03853	0.00675436	1.13639	1.27564	1.01234	0.571341	1.08945	1.15015	1.03196	0.0461596	-0.00948957	0.424836	35.7792	0.1732
Right_2000hz	LDL	Negative	Negative	Negative	Unidirectional	24	0	0	0.854721	0.953446	0.766219	0.0416713	0.747977	0.92719	0.603404	0.360908	0.854721	0.943743	0.774097	0.048805	0.0330576	0.171307	20.6143	0.725
HDL	T_cholesterol	Positive	Positive	Positive	Unidirectional	27	0	0	1.16655	1.26589	1.07501	0.00375687	1.45693	1.79898	1.17992	0.0909711	1.16655	1.28723	1.05719	0.0485595	-0.0694083	0.0306263	41.5188	0.0687
Diastolic_BP	Neutral_fat	Positive	Positive	Positive	BiDirectional	18	0	0	1.18204	1.30565	1.07012	0.0122273	1.33395	1.65425	1.07566	0.41561	1.18204	1.30904	1.06736	0.0490115	-0.0376249	0.231035	20.1411	0.426
