# Supplementary material for: Korea4K: whole genome sequences of 4,157 Koreans with 107 phenotypes derived from extensive health check-ups
Source: Gigascience. 2024 Apr 16;13:giae014. doi: 10.1093/gigascience/giae014 (PMC11020240; doi:10.1093/gigascience/giae014)
Supplement: giae014_Supplemental_Files [file giae014_supplemental_files.zip › Korea4K_TableS12_Supplementary_Material.xlsx]

## Sheet: clinical info summary table
Supplementary Table S12. Statistics of clinical information
Total subjects	Male	Female	Percentage of females	Mean age of the subjects	Standard deviation of the subjects' age
2685	1420	1265	47.1	45.966	14.529
Trait	Acronym	Number of subjects	Number of negative subjects	Number of positive subjects	Ratio of negative subjects	Ratio of positive subjects	Number of females	Percentage of females	Mean of the subjects' age	Standard deviation of the subjects' age
Hepatitis B virus Antigen (Binary)	HBs Ag Binary	1946	1890	56	0.971	0.029	959	49.3	45.395	14.946
Hepatitis B virus Antibody (Binary)	HBs Ab Binary	1941	571	1370	0.294	0.706	959	49.4	45.428	14.93
Hepatitis C virus Antibody (Binary)	HCV Ab Binary	1829	1823	6	0.997	0.003	912	49.9	45.47	15.144
Urine Leukocyte Response	U leukocyte response	1844	1661	183	0.901	0.099	914	49.6	45.394	15.031
Urine nitrate	U nitrate	2005	1992	13	0.994	0.006	962	48	45.571	14.768
Urine Protein	U protein	1816	1277	539	0.703	0.297	902	49.7	45.441	15.101
Urine sugar	U sugar	2035	1994	41	0.98	0.02	983	48.3	45.371	14.799
Urine ketone	U ketone	2008	1940	68	0.966	0.034	962	47.9	45.518	14.752
Urine urobilinogen	U urobilinogen	1990	91	1899	0.046	0.954	956	48	45.529	14.817
Urine occult blood	U occult blood	2007	1758	249	0.876	0.124	966	48.1	45.589	14.834
Urine bilirubin	U bilirubin	2011	2009	2	0.999	0.001	964	47.9	45.545	14.776
Rheumatoid Factor	RA Factor	1843	1736	107	0.942	0.058	912	49.5	45.463	15.116
Right eye fundus	R eye fundus	1887	1623	264	0.86	0.14	933	49.4	45.446	14.936
Left eye fundus	L eye fundus	1885	1612	273	0.855	0.145	930	49.3	45.415	14.895
Trait	Acronym	Number of subjects	Mean of the trait	Standard deviation of the trait	Unit	Skewness of the trait	Number of females	Percentage of females	Mean of the subjects' age	Standard deviation of the subjects' age
Height	Height	2615	166.091	8.707	cm	3.9e-05	1234	47.2	45.888	14.525
Weight	Weight	2619	66.062	12.776	kg	5.6e-05	1235	47.2	45.879	14.522
Degree of obesity	Degree of obesity	2615	111.107	15.818	%	2.3e-06	1234	47.2	45.888	14.525
Fat percentage	Fat percentage	1827	25.991	5.775	%	-2.7e-05	911	49.9	45.455	15.148
BMI	BMI	2615	23.81	3.409	NA	9.8e-06	1234	47.2	45.888	14.525
Waist	Waist	2554	83.287	9.389	cm	0.0013	1208	47.3	46.065	14.524
Waist/Height	WHtR	2551	0.502	0.055	NA	0.0056	1206	47.3	46.049	14.515
Waist/Weight	WWtR	2553	1.284	0.158	NA	0.001	1207	47.3	46.052	14.512
Systolic Blood Pressure	Systolic BP	2612	122.254	13.572	mmHg	0.0021	1232	47.2	45.933	14.541
Diastolic Blood Prssure	Diastolic BP	2612	74.056	9.638	mmHg	-0.00036	1232	47.2	45.933	14.541
Pulse Rate	Pulse rate	1906	70.94	10.901	counts/min	0.0025	937	49.2	45.632	15.028
Total Cholesterol	T cholesterol	2343	184.275	36.053	mg/dl	0.00022	1113	47.5	46.074	14.582
Neutral fat	Neutral fat	2321	120.198	83.365	mg/dl	0.00082	1102	47.5	46.208	14.551
High-density lipoprotein	HDL	2317	56.95	15.011	mg/dl	0.00097	1101	47.5	46.212	14.551
Low-density lipoprotein	LDL	2297	117.197	32.949	mg/dl	0.00025	1097	47.8	46.245	14.585
Lipoprotein(a)	Lipoprotein a	1818	13.56	17.343	mg/dl	0.38	908	49.9	45.473	15.154
Fasting Blood Sugar	FBS	2636	94.421	19.649	mg/dl	0.0017	1244	47.2	45.868	14.526
Hemoglobin A1c	HBa1c	1906	5.435	0.654	%	0.015	940	49.3	45.578	15.031
Forced Vital capacity (L)	FVC	1866	3.878	1.016	L	2.1e-05	912	48.9	45.527	14.974
Forced Vital capacity (%)	FVC pct	1815	93.447	12.697	%	0.00042	896	49.4	45.441	15.105
Forced Expiratory Volume(L)	FEV1	1866	3.135	0.822	L	0.00011	912	48.9	45.527	14.974
Forced Expiratory Volume(%)	FEV1 pct	1814	93.308	12.77	%	-0.00012	897	49.4	45.428	15.1
FEV1/FVC Ratio	FEV1 per FVC pct	1870	81.117	7.03	Ratio	-0.005	914	48.9	45.532	14.992
Left Hearing at 1000hz	Left 1000hz	1930	11.79	10.967	dB	0.67	943	48.9	45.548	14.977
Left Hearing at 2000hz	Left 2000hz	1918	12.227	12.379	dB	0.73	935	48.7	45.593	14.967
Left Hearing at 3000hz	Left 3000hz	1855	15.129	16.464	dB	0.79	911	49.1	45.495	15.072
Left Hearing at 4000hz	Left 4000hz	1905	19.748	20.087	dB	0.54	929	48.8	45.566	15.006
Right Hearing at 1000hz	Right 1000hz	1932	13.297	11.205	dB	0.52	945	48.9	45.543	14.98
Right Hearing at 2000hz	Right 2000hz	1919	13.088	12.301	dB	0.61	936	48.8	45.599	14.965
Right Hearing at 3000hz	Right 3000hz	1856	15.24	15.618	dB	0.67	912	49.1	45.502	15.07
Right Hearing at 4000hz	Right 4000hz	1906	18.468	18.795	dB	0.6	930	48.8	45.572	15.004
White Blood Cell	WBC	2014	5.564	1.523	K/ul	1.9e-05	977	48.5	45.579	14.866
Red Blood Cell	RBC	2022	4.597	0.445	M/ul	-3.8e-05	980	48.5	45.589	14.87
Hemoglobin	Hemoglobin	2631	14.197	1.464	g/dl	-0.0017	1239	47.1	45.928	14.525
Hematocrit	Hematocrit	2032	42.495	3.987	%	-6.7e-05	987	48.6	45.518	14.877
Rd cell distribution width (%)	RDW pct	1943	13.259	1.029	%	0.0069	954	49.1	45.573	14.934
Mean Corpuscular volume	MCV	1983	92.598	4.659	fl	-0.00015	968	48.8	45.626	14.946
Mean Corpuscular Hemoglobin	MCH	1982	30.858	1.863	pg	-0.00023	967	48.8	45.617	14.945
Mean Corpuscular Hemoglobin Concentration	MCHC	1982	33.312	0.85	g/dl	0.00029	967	48.8	45.625	14.95
Platelet	Platelet	2023	235.282	55.109	K/ul	9.1e-05	981	48.5	45.576	14.873
Neutrophil	Neutrophil	1998	55.565	9.087	%	0.0065	966	48.3	45.643	14.867
Lymphocyte	Lymphocyte	1989	33.772	7.772	%	-0.00013	962	48.4	45.613	14.88
Monocyte	Monocyte	2000	6.926	1.751	%	0.00057	967	48.4	45.622	14.873
Eosinophil	Eosinophil	1996	2.754	2.452	%	0.0096	964	48.3	45.613	14.872
Basophil	Basophil	1995	0.701	0.386	%	0.043	963	48.3	45.623	14.87
Total Protein	T protein	1971	7.125	0.377	g/dl	-0.0019	965	49	45.545	14.881
Albumin	Albumin	1975	4.598	0.264	g/dl	-0.0024	966	48.9	45.551	14.877
Albumin, Globulin Ratio	AG Ratio	1927	1.858	0.285	Ratio	0.014	947	49.1	45.436	14.914
Globulin	Globulin	1929	2.522	0.329	g/dl	0.0078	945	49	45.497	14.929
Total Bilirubin	T bilirubin	1974	0.719	0.337	mg/dl	0.069	967	49	45.523	14.889
Direct Bilirubin	D bilirubin	1917	0.269	0.105	mg/dl	0.2	944	49.2	45.5	14.947
Aspartate aminotransferase	AST	2639	22.589	12.127	IU/L	0.013	1243	47.1	45.885	14.518
Alanine aminotransferase	ALT	2621	23.522	19.795	U/L	0.011	1235	47.1	45.916	14.521
Alkaline phosphatase	ALP	1975	66.69	33.656	IU/L	0.0014	964	48.8	45.553	14.902
Gamma Glutamyl Transpeptidase	GGT	2629	29.992	32.358	IU/L	0.013	1243	47.3	45.905	14.509
Hepatitis B virus Antigen (Quantitative)	HBs Ag Quan	1785	95.322	652.342	IU/ml	0.013	894	50.1	45.394	15.221
Hepatitis B virus Antibody (Quantitative)	HBs Ab Quan	1785	195.266	304.157	IU/ml	-0.11	894	50.1	45.394	15.221
Hepatitis C virus Antibody (Quantitative)	HCV Ab Quan	1785	0.121	0.708	IU/ml	0.094	894	50.1	45.394	15.221
Alpha fetoprotein	AFP	1950	3.983	10.631	ng/ml	0.0044	952	48.8	45.657	14.907
Blood Urea Nitrogen	BUN	1982	12.761	4.085	mg/dl	0.0016	972	49	45.518	14.913
Creatine	Creatinine	2625	0.799	0.247	mg/dl	-1.7e-05	1239	47.2	45.938	14.509
Sodium	Na	1874	141.045	1.932	mM/L	-0.0015	926	49.4	45.636	15.084
Potassium	K	1875	4.178	0.303	mM/L	0.017	926	49.4	45.642	15.082
Calcium	Ca	1880	9.329	0.445	mg/dl	-0.0022	928	49.4	45.572	15.071
Phosphorus	P	1859	3.353	0.495	mg/dl	0.004	924	49.7	45.595	15.108
Urine uric Acid	U uric acid	1951	5.081	1.41	mg/dl	0.001	958	49.1	45.568	14.945
Urine pH	U pH	2002	6.268	0.792	NA	0.11	963	48.1	45.528	14.808
Urine Specific Gravity	U SG	2008	1.021	0.007	Ratio	0.00076	965	48.1	45.532	14.782
Urine White blood cell	U WBC	1927	1.016	1.992	X-Y (Range)	2.7	946	49.1	45.551	14.927
Urine Red blood cell	U RBC	1935	0.717	1.244	X-Y (Range)	3.8	949	49	45.564	14.913
Urine squamous	U squamous	1854	0.557	0.691	X-Y (Range)	7.5	923	49.8	45.465	15.002
Urine transitional	U transitional	1829	0.496	0.047	X-Y (Range)	-11	911	49.8	45.44	15.051
Urine Renal	U Renal	1816	0.499	0.017	X-Y (Range)	-30	905	49.8	45.449	15.094
Triiodothyronine	T3	1875	1.081	0.252	ng/ml	0.00017	925	49.3	45.614	15.03
Free thyroxine	Free T4	1937	1.271	0.257	ng/dl	0.0017	949	49	45.611	14.93
Thyroid Stimulating hormone	TSH	1945	2.397	2.181	uU/ml	0.0015	954	49	45.615	14.927
C-reactive protein	CRP	1892	0.113	0.323	mg/dl	0.28	938	49.6	45.558	15.045
Erythrocyte sedimentation rate	ESR	1890	10.77	9.386	mm/hr	0.22	936	49.5	45.617	15.079
Carcinoembryonic antigen	CEA	1916	1.937	1.231	ng/ml	0.012	939	49	45.569	14.966
Carbohydrate antigen 19-9	CA19-9	1920	10.011	10.193	IU/ml	0.11	942	49.1	45.639	14.97
Cancer Antigen 125	CA125	936	14.163	11.155	IU/ml	0.00074	935	99.9	45.23	14.976
Prostate-specific antigen	PSA	990	1.003	0.821	ng/ml	0.0075	0	0	45.934	14.93
Right naked eyesight	R naked eyesight	2295	0.667	0.448	NA	0.014	1075	46.8	46.287	14.604
Left naked eyesight	L naked eyesight	2296	0.659	0.427	NA	0.0069	1074	46.8	46.313	14.597
Right corrective eyesight	R corrective eyesight	908	0.9	0.239	NA	-0.11	388	42.7	43.901	14.018
Left Corrective eyesight	L corrective eyesight	910	0.904	0.378	NA	-0.13	388	42.6	43.901	13.987
Right eye prssure	R eye pressure	1914	13.925	3.014	mmHg	0.011	940	49.1	45.509	14.944
Left eye pressure	L eye pressure	1917	13.982	3.021	mmHg	0.0066	941	49.1	45.534	14.946
Amylase	Amylase	1854	65.004	21.878	IU/L	0.0011	920	49.6	45.468	15.094
Creatine phosphokinase	CPK	1831	127.711	228.164	IU/L	0.00068	908	49.6	45.41	15.117
Lactate dehydrogenase	LDH	1862	188.164	45.167	IU/L	0.00037	921	49.5	45.439	15.079
Homocysteine	Homocysteine	1804	9.715	4.884	nmol/ml	2.4e-05	898	49.8	45.438	15.182
Helicobacter	Helicobacter	127	2.557	2.824	U/ml	0.1	58	45.7	47.386	12.999
