# Supplementary material for: Korea4K: whole genome sequences of 4,157 Koreans with 107 phenotypes derived from extensive health check-ups
Source: Gigascience. 2024 Apr 16;13:giae014. doi: 10.1093/gigascience/giae014 (PMC11020240; doi:10.1093/gigascience/giae014)
Supplement: giae014_Supplemental_Files [file giae014_supplemental_files.zip › Korea4K_TableS13_Supplementary_Material.xlsx]

## Sheet: Sheet1
Supplementary Table S13. 26 traits with clinical calculations applied
Traits	Calculations
Body_Mass_Index	Weight/Height^2 (m)
e-GFR	CKD-EPI equation GFR = 141 × min(Scr/κ, 1)^(α) × max(Scr/κ, 1)^(-1.209) × 0.993^Age × 1.018 [if female] _ 1.159 [if black]
WHtR	Waist/Height
FEV1_per_FVC	FEV1/FVC
Albumin_Creatinine_Ratio	Albumin/Creatinine (mg/g)
LDL	Total_Cholesterol - (Neutral_Fat/5 + HDL)
LDL_HDL_Ratio	LDL/HDL
Standard_Weight	Height * Height * Body_Mass_Index (F=21, M=22)
Level_of_Obesity	Low Obesity:<80, Normal:80<=x<110, Overweight:≥110, Obesity:≥120, Severe Obesity:≥130
Degree_of_Obesity	Weight/Standard_Weight*100
HBa1c_eAG	(28.7*HBA1c)-46.7, r2=0.84.
HBa1c_IFCC	(10.93 x HBa1c) - 23.50
CRF	Total_Cholesterol/HDL
Fat_Percentage	Body_Fat_Mass/Weight*100
TIBC	Fe (serum) + UIBC (serum)
Transferrin	Serum Iron / TIBC * 100
Lymphocyte_Absolute_Count	WBC*Lymphocyte*10
Basophil_Absolute_Count	WBC*Basophil*10
Monocyte_Absolute_Count	WBC*Monocyte*10
Neutrophil_Absolute_Count	WBC*Neutrophil*10
Eosinophil_Absolute_Count	WBC*Eosinophil*10
PCT	Platelet*MPV/10000
MCH	Hemoglobin/RBC*10
MCHC	Hemoglobin/Hematocrit*100
Hematocrit (Measured or calculated)	RBC*MCV/10
MCV (Measured or Calculated)	Hematocrit/RBC*10
