# Supplementary material for: Korea4K: whole genome sequences of 4,157 Koreans with 107 phenotypes derived from extensive health check-ups
Source: Gigascience. 2024 Apr 16;13:giae014. doi: 10.1093/gigascience/giae014 (PMC11020240; doi:10.1093/gigascience/giae014)
Supplement: giae014_Supplemental_Files [file giae014_supplemental_files.zip › Korea4K_TableS14_Supplementary_Material.xlsx]

## Sheet: Sheet1
Supplementary Table S14. Statistical power measurement of 90 WGWAS tests
Trait	Statistical power
HBs_Ab_Binary	0.999993
U_RBC	0.999873
U_WBC	0.998022
ALT	0.927552
Degree_of_obesity	0.923215
BMI	0.922198
AST	0.922178
Hemoglobin	0.919532
WHtR	0.919179
GGT	0.91796
Weight	0.916734
Waist	0.91606
Creatinine	0.914732
Systolic_BP	0.913691
FBS	0.912708
Height	0.909847
Left_2000hz	0.909843
Diastolic_BP	0.909585
Left_1000hz	0.904779
WWtR	0.904579
R_naked_eyesight	0.902814
L_naked_eyesight	0.900032
Left_3000hz	0.897472
Right_2000hz	0.8929
Right_1000hz	0.890757
Right_4000hz	0.886034
Right_3000hz	0.883712
Left_4000hz	0.876448
T_cholesterol	0.875907
Neutral_fat	0.873585
LDL	0.871002
HDL	0.870373
D_bilirubin	0.870289
U_pH	0.863506
CRP	0.850509
Hematocrit	0.844675
RBC	0.8416
Albumin	0.839769
ESR	0.837515
T_protein	0.835501
T_bilirubin	0.835083
MCH	0.834013
U_SG	0.833484
Neutrophil	0.832797
MCV	0.83168
Platelet	0.831113
WBC	0.830209
AG_Ratio	0.829342
BUN	0.82897
AFP	0.828044
Basophil	0.827998
Lipoprotein_a	0.827487
Monocyte	0.826017
Eosinophil	0.825995
Globulin	0.825587
MCHC	0.825325
Na	0.823786
Lymphocyte	0.822597
CA19_9	0.822586
RDW_pct	0.821457
Pulse_rate	0.820123
U_uric_acid	0.818185
ALP	0.817819
Ca	0.817383
R_eye_pressure	0.816661
HBa1c	0.815829
CPK	0.815347
L_eye_pressure	0.815137
CEA	0.812501
TSH	0.810877
Free_T4	0.808041
FEV1	0.806229
FVC	0.804754
K	0.802839
T3	0.802445
Fat_percentage	0.801907
FEV1_per_FVC_pct	0.801713
LDH	0.799125
Amylase	0.798727
HCV_Ab_Quan	0.798296
P	0.794871
HBs_Ab_Quan	0.794125
FVC_pct	0.790984
Homocysteine	0.790967
FEV1_pct	0.789347
HBs_Ag_Quan	0.777907
L_corrective_eyesight	0.544265
PSA	0.532928
R_corrective_eyesight	0.52303
CA125	0.493034
