# Supplementary material for: Korea4K: whole genome sequences of 4,157 Koreans with 107 phenotypes derived from extensive health check-ups
Source: Gigascience. 2024 Apr 16;13:giae014. doi: 10.1093/gigascience/giae014 (PMC11020240; doi:10.1093/gigascience/giae014)
Supplement: giae014_Supplemental_Files [file giae014_supplemental_files.zip › Korea4K_TableS1_Supplementary_Material.xlsx]

## Sheet: Sheet1
Supplementary Table S1. Sample count in Korea4K.
Sample type	Count
Healthy Control (Total)	3071
Healthy Control from KGP	2753
Healthy Control from KGP with health-checkups	2685
Healthy Control from other database	318
Myocardial infarction	695
Diabetes	162
Depression	138
Suicide attempter	51
Rare diseases	40
Total	4157
