# Supplementary material for: Korea4K: whole genome sequences of 4,157 Koreans with 107 phenotypes derived from extensive health check-ups
Source: Gigascience. 2024 Apr 16;13:giae014. doi: 10.1093/gigascience/giae014 (PMC11020240; doi:10.1093/gigascience/giae014)
Supplement: giae014_Supplemental_Files [file giae014_supplemental_files.zip › Korea4K_TableS2_Supplementary_Material.xlsx]

## Sheet: Sheet1
Supplementary Table S2. Variant count in Korea4K before sample and variant filtering. SNV indicates single nucleotide variants.
Variant type	Count
Single Nucleotide Variant	64301272
Double Nucleotide Variant	86013
Triple Nucleotide Variant	49771
Insertion	2929487
Deletion	5847121
Others	213279
Total	73426943
