# Supplementary material for: Korea4K: whole genome sequences of 4,157 Koreans with 107 phenotypes derived from extensive health check-ups
Source: Gigascience. 2024 Apr 16;13:giae014. doi: 10.1093/gigascience/giae014 (PMC11020240; doi:10.1093/gigascience/giae014)
Supplement: giae014_Supplemental_Files [file giae014_supplemental_files.zip › Korea4K_TableS3_Supplementary_Material.xlsx]

## Sheet: Sheet1
Supplementary Table S3. Variant count based on variant categories and reported to dbSNP. Singleton, allele count = 1; doubleton, allele count = 2; very rare, allele count of > 2 and allele frequency of ≤ 0.001; rare, allele frequency of > 0.001 and allele frequency of ≤ 0.01; common, allele frequency of > 0.01 and allele frequency of ≤ 0.05; very common, allele frequency of > 0.05.
Variant category	Reported	Count	Percentage in the category
Singleton	Novel	10028286	0.599
	dbSNP	6714743	0.401
Doubleton	Novel	2317045	0.4457
	dbSNP	2881805	0.5543
Very rare	Novel	2178436	0.2902
	dbSNP	5327994	0.7098
Rare	Novel	478928	0.0686
	dbSNP	6497700	0.9314
Common	Novel	7066	0.003
	dbSNP	2316580	0.997
Very common	Novel	2007	0.0003
	dbSNP	6788669	0.9997
