# Supplementary material for: Korea4K: whole genome sequences of 4,157 Koreans with 107 phenotypes derived from extensive health check-ups
Source: Gigascience. 2024 Apr 16;13:giae014. doi: 10.1093/gigascience/giae014 (PMC11020240; doi:10.1093/gigascience/giae014)
Supplement: giae014_Supplemental_Files [file giae014_supplemental_files.zip › Korea4K_TableS4_Supplementary_Material.xlsx]

## Sheet: Sheet1
Supplementary Table S4. Allele frequency information of populations for 62 Korean-specific missense variants
Chromosome	pos	ref	alt	dbSNP_RS	Hugo_Symbol	AC_Korea4K_Final	AF_Korea4K_Final	AN_Korea4K_Final	1KGP_AFR_AC	1KGP_AMR_AC	1KGP_EUR_AC	1KGP_SAS_AC	1KGP_EAS_AC	1KGP_KHV_AC	1KGP_CDX_AC	1KGP_CHS_AC	1KGP_CHB_AC	1KGP_JPT_AC	1KGP_AFR_AF	1KGP_AMR_AF	1KGP_EUR_AF	1KGP_SAS_AF	1KGP_EAS_AF	1KGP_KHV_AF	1KGP_CDX_AF	1KGP_CHS_AF	1KGP_CHB_AF	1KGP_JPT_AF	1KGP_AFR_ChiSqPval	1KGP_AMR_ChiSqPval	1KGP_EUR_ChiSqPval	1KGP_SAS_ChiSqPval	1KGP_EAS_ChiSqPval	1KGP_KHV_ChiSqPval	1KGP_CDX_ChiSqPval	1KGP_CHS_ChiSqPval	1KGP_CHB_ChiSqPval	1KGP_JPT_ChiSqPval
chr1	13225068	A	G	rs983913117(PRAMEF18)	PRAMEF18	3109	0.43	7234	1309	635	932	908	843	163	158	186	170	166	0.990166	0.914986	0.926441	0.928425	0.83631	0.823232	0.849462	0.885714	0.825243	0.798077	4.01926e-307	1.10285e-131	3.65526e-191	5.15658e-188	4.51446e-129	8.22861e-28	1.1738e-29	6.99055e-39	3.98168e-29	1.07732e-25
chr1	13369329	C	G	rs12131695(PRAMEF19)	PRAMEF19	1812	0.251	7230	1304	692	988	973	1007	198	186	209	206	208	0.986384	0.997118	0.982107	0.994888	0.999008	1	1	0.995238	1	1	0	0	0	0	0	1.94036e-120	1.06904e-113	1.43347e-125	6.69587e-125	5.17895e-126
chr1	13369564	A	G	rs2359294(PRAMEF19)	PRAMEF19	1909	0.264	7234	1321	692	989	975	1007	198	186	209	206	208	0.999244	0.997118	0.983101	0.996933	0.999008	1	1	0.995238	1	1	0	0	0	0	0	4.98037e-113	1.11493e-106	7.64995e-118	3.10629e-117	2.78282e-118
chr1	44139047	T	G	rs12063601(KLF18)	KLF18	4	0.000561	7132	603	284	347	412	449	92	80	88	94	95	0.456127	0.409222	0.34493	0.421268	0.445437	0.464646	0.430108	0.419048	0.456311	0.456731	0	0	0	0	0	0	0	0	0	0
chr1	111414970	A	G	rs56294468(OVGP1)	OVGP1	6	0.000829	7234	263	119	278	298	160	37	34	34	24	31	0.198941	0.17147	0.276342	0.304703	0.15873	0.186869	0.182796	0.161905	0.116505	0.149038	0	5.39239e-258	0	0	2.52335e-243	3.52876e-247	3.34459e-238	6.02743e-211	5.88676e-141	8.71062e-191
chr1	121096142	G	C	rs199933131(FCGR1B)	FCGR1B	79	0.011	7234	1322	694	1006	978	983	190	176	204	205	208	1	1	1	1	0.975198	0.959596	0.946237	0.971429	0.995146	1	0	0	0	0	0	0	0	0	0	0
chr1	145608153	C	G	rs199540831(GPR89A)	GPR89A	31	0.004289	7228	1322	694	1006	978	1005	197	186	209	205	208	1	1	1	1	0.997024	0.994949	1	0.995238	0.995146	1	0	0	0	0	0	0	0	0	0	0
chr1	145687832	C	G	rs587669051(PDZK1)	PDZK1	33	0.004562	7234	1322	694	1006	978	1007	198	186	210	205	208	1	1	1	1	0.999008	1	1	1	0.995146	1	0	0	0	0	0	0	0	0	0	0
chr1	145936340	C	G	rs201790399(LIX1L)	LIX1L	10	0.001382	7234	1322	694	1006	978	1006	198	186	210	206	206	1	1	1	1	0.998016	1	1	1	1	0.990385	0	0	0	0	0	0	0	0	0	0
chr1	146068155	T	A	rs368600730(NBPF10)	NBPF10	5	0.000735	6804	1322	694	1006	978	999	197	181	209	204	208	1	1	1	1	0.991071	0.994949	0.973118	0.995238	0.990291	1	0	0	0	0	0	0	0	0	0	0
chr1	146994484	C	G	rs4028590(NBPF12)	NBPF12	3141	0.434	7232	125	103	43	19	97	12	15	22	27	21	0.0945537	0.148415	0.0427435	0.0194274	0.0962302	0.0606061	0.0806452	0.104762	0.131068	0.100962	1.38412e-120	3.18103e-48	7.44398e-126	7.39005e-138	6.93992e-94	1.92497e-25	1.20271e-21	3.3035e-21	7.44032e-18	1.77379e-21
chr1	148981379	A	T	rs587704932(PDE4DIP)	PDE4DIP	4	0.000553	7234	1322	694	1006	978	1007	198	185	210	206	208	1	1	1	1	0.999008	1	0.994624	1	1	1	0	0	0	0	0	0	0	0	0	0
chr1	149029878	A	T	rs151058495(PDE4DIP)	PDE4DIP	13	0.001798	7232	1322	693	1005	977	1006	198	186	210	206	206	1	0.998559	0.999006	0.998978	0.998016	1	1	1	1	0.990385	0	0	0	0	0	0	0	0	0	0
chr1	149082010	G	C	rs1553666789(NBPF9)	NBPF9	1	0.000139	7216	1320	694	1004	978	1004	197	185	209	205	208	0.998487	1	0.998012	1	0.996032	0.994949	0.994624	0.995238	0.995146	1	0	0	0	0	0	0	0	0	0	0
chr1	240208126	T	C	rs200640213(FMN2)	FMN2	5	0.000748	6688	80	34	98	64	73	14	14	23	15	7	0.0605144	0.0489914	0.0974155	0.0654397	0.0724206	0.0707071	0.0752688	0.109524	0.0728155	0.0336538	1.99392e-82	1.56264e-60	5.56317e-135	1.7437e-87	5.31163e-98	6.18327e-71	1.68281e-75	7.88527e-126	1.09e-74	3.43212e-25
chr10	17849736	G	C	rs71497225(MRC1)	MRC1	7205	0.999	7214	546	102	117	138	547	110	103	113	116	105	0.413011	0.146974	0.116302	0.141104	0.542659	0.555556	0.553763	0.538095	0.563107	0.504808	0	0	0	0	0	0	0	0	0	0
chr10	47310474	C	G	rs77524266(GDF10)	GDF10	16	0.002212	7234	1322	694	1006	978	1006	198	186	210	204	208	1	1	1	1	0.998016	1	1	1	0.990291	1	0	0	0	0	0	0	0	0	0	0
chr10	47324846	A	T	rs144456901(GDF2)	GDF2	33	0.004562	7234	1322	694	1006	978	991	193	182	208	203	205	1	1	1	1	0.983135	0.974747	0.978495	0.990476	0.985437	0.985577	0	0	0	0	0	0	0	0	0	0
chr10	47325234	G	C	rs369219783(GDF2)	GDF2	7	0.000968	7234	1322	694	1006	978	1007	198	186	209	206	208	1	1	1	1	0.999008	1	1	0.995238	1	1	0	0	0	0	0	0	0	0	0	0
chr10	47349817	G	C	rs569378041(RBP3)	RBP3	11	0.001521	7234	1322	694	1006	978	1005	196	186	209	206	208	1	1	1	1	0.997024	0.989899	1	0.995238	1	1	0	0	0	0	0	0	0	0	0	0
chr11	56376223	T	G	rs4990121(OR8U1)	OR8U1	3546	0.49	7234	170	112	132	119	163	39	23	43	27	31	0.128593	0.161383	0.131213	0.121677	0.161706	0.19697	0.123656	0.204762	0.131068	0.149038	4.64293e-131	1.40411e-61	7.62345e-102	1.20821e-104	1.39246e-85	6.79539e-16	1.07884e-22	5.96644e-16	5.40595e-24	5.49416e-22
chr11	56701078	A	C	rs12420076(OR9G1)	OR9G1	3570	0.494	7234	160	39	47	36	44	4	8	12	12	8	0.121029	0.056196	0.0467197	0.0368098	0.0436508	0.020202	0.0430108	0.0571429	0.0582524	0.0384615	7.7685e-139	7.9941e-108	2.64392e-157	2.81303e-160	9.26599e-160	4.35495e-39	1.59365e-33	2.42379e-35	1.52897e-34	5.8439e-38
chr12	40486785	T	A	rs2933363(MUC19)	MUC19	3944	0.549	7178	133	212	276	342	285	55	57	66	56	51	0.100605	0.305476	0.274354	0.349693	0.282738	0.277778	0.306452	0.314286	0.271845	0.245192	1.35064e-197	1.58906e-34	7.38199e-60	1.23723e-31	1.80633e-56	6.52616e-14	8.34749e-11	2.50993e-11	5.55823e-15	7.28248e-18
chr12	132857486	T	G	rs535313174(CHFR)	CHFR	2	0.000277	7224	72	89	198	8	282	40	63	77	65	37	0.0544629	0.128242	0.196819	0.00817996	0.279762	0.20202	0.33871	0.366667	0.315534	0.177885	9.48696e-84	4.84097e-198	0	7.33313e-10	0	2.35294e-297	0	0	0	2.50917e-260
chr13	112015059	G	A	rs533744145(LOC105378193)	LOC105378193	84	0.012	7184	513	377	435	259	242	52	32	41	40	77	0.388048	0.543228	0.432406	0.264826	0.240079	0.262626	0.172043	0.195238	0.194175	0.370192	0	0	0	1.5213e-298	4.30553e-263	6.25895e-145	3.57363e-65	1.48291e-89	1.64811e-87	1.63739e-263
chr13	112015074	T	C	rs9604126(LOC105378193)	LOC105378193	147	0.021	6986	790	470	652	465	419	86	73	78	83	99	0.597579	0.677233	0.648111	0.47546	0.415675	0.434343	0.392473	0.371429	0.402913	0.475962	0	0	0	0	0	4.56395e-227	4.01791e-182	3.25579e-179	2.56707e-204	3.0827e-274
chr13	113751988	C	G	rs36161277(LOC105377805)	LOC105377805	485	0.072	6698	622	267	337	294	352	62	60	68	70	92	0.470499	0.384726	0.33499	0.300613	0.349206	0.313131	0.322581	0.32381	0.339806	0.442308	0	2.98303e-147	5.1313e-139	1.85308e-107	3.53258e-152	2.44324e-34	6.48733e-35	3.75535e-39	3.70256e-43	2.46718e-79
chr14	106012151	C	T	rs78574933(IGHV4-4)	IGHV4-4	10	0.001508	6632	1210	489	691	581	615	138	107	117	123	130	0.91528	0.704611	0.686879	0.59407	0.610119	0.69697	0.575269	0.557143	0.597087	0.625	0	0	0	0	0	0	0	0	0	0
chr15	23440370	C	T	rs372380699(GOLGA6L2)	GOLGA6L2	2626	0.372	7062	8	11	20	15	56	12	8	21	14	1	0.00605144	0.0158501	0.0198807	0.0153374	0.0555556	0.0606061	0.0430108	0.1	0.0679612	0.00480769	4.8658e-152	2.97198e-79	2.67133e-109	2.63806e-109	3.55979e-88	5.29845e-19	7.07205e-20	1.28747e-15	7.57141e-19	3.95451e-27
chr15	82344779	C	T	rs200685620(GOLGA6L10)	GOLGA6L10	2	0.000276	7234	812	609	900	919	869	176	158	178	170	187	0.614221	0.877522	0.894632	0.939673	0.862103	0.888889	0.849462	0.847619	0.825243	0.899038	0	0	0	0	0	0	0	0	0	0
chr16	1256680	G	A	rs1141967(TPSD1)	TPSD1	4149	0.575	7220	431	207	324	449	801	145	145	177	163	171	0.326021	0.298271	0.322068	0.4591	0.794643	0.732323	0.77957	0.842857	0.791262	0.822115	3.82096e-62	3.61116e-44	4.32015e-51	1.05265e-11	1.55371e-40	1.29983e-05	3.4845e-08	1.38805e-14	8.2129e-10	1.64664e-12
chr16	55833045	C	G	rs111604615(CES1)	CES1	978	0.138	7106	16	2	4	17	11	1	2	3	1	4	0.0121029	0.00288184	0.00397614	0.0173824	0.0109127	0.00505051	0.0107527	0.0142857	0.00485437	0.0192308	2.44279e-38	2.91441e-24	9.14383e-34	1.26566e-26	2.1757e-30	1.18794e-07	9.61791e-07	4.04084e-07	6.19683e-08	1.34066e-06
chr19	8499582	C	A	rs4239540(PRAM1)	PRAM1	262	0.037	7004	820	205	309	300	159	36	40	26	26	31	0.620272	0.295389	0.307157	0.306748	0.157738	0.181818	0.215054	0.12381	0.126214	0.149038	0	2.04161e-161	2.2383e-211	5.75441e-208	3.71763e-57	5.04086e-23	8.38323e-32	9.19137e-10	4.52774e-10	3.89593e-15
chr19	8499585	C	G	rs4990821(PRAM1)	PRAM1	262	0.038	6974	839	206	308	301	160	36	40	26	27	31	0.634644	0.29683	0.306163	0.307771	0.15873	0.181818	0.215054	0.12381	0.131068	0.149038	0	4.88999e-162	4.33371e-209	4.03239e-208	1.42395e-57	6.89981e-23	1.26531e-31	1.07053e-09	5.78196e-11	4.8595e-15
chr19	8499590	G	T	rs4239541(PRAM1)	PRAM1	267	0.039	6774	1054	237	337	322	169	38	43	28	29	31	0.797277	0.341499	0.33499	0.329243	0.167659	0.191919	0.231183	0.133333	0.140777	0.149038	0	1.78945e-199	1.68963e-233	1.80963e-223	9.12799e-61	2.82309e-24	6.46138e-35	8.58854e-11	4.01873e-12	5.07649e-14
chr19	8499639	T	G	rs4804305(PRAM1)	PRAM1	381	0.057	6634	116	201	338	331	175	38	43	31	29	34	0.0877458	0.289625	0.335984	0.338446	0.173611	0.191919	0.231183	0.147619	0.140777	0.163462	4.19077e-05	4.52761e-102	3.32811e-174	6.13719e-174	1.36673e-39	2.50109e-14	1.6506e-21	1.42173e-07	1.48047e-06	7.23813e-10
chr19	52613687	T	A	rs75857698(ZNF83)	ZNF83	135	0.019	7166	217	298	215	135	503	98	86	107	115	97	0.164145	0.429395	0.213718	0.138037	0.499008	0.494949	0.462366	0.509524	0.558252	0.466346	3.78141e-130	0	1.04053e-178	3.87402e-84	0	0	1.10258e-264	0	0	1.14746e-287
chr19	52613726	T	A	rs200250390(ZNF83)	ZNF83	18	0.002523	7134	135	215	108	85	329	69	47	63	80	70	0.102118	0.309798	0.107356	0.0869121	0.326389	0.348485	0.252688	0.3	0.38835	0.336538	3.18855e-136	0	8.44515e-139	8.27348e-107	0	0	3.82407e-276	0	0	0
chr19	53353449	G	A	rs200114728(ZNF845)	ZNF845	5	0.000691	7234	64	39	92	25	47	13	10	8	5	11	0.0484115	0.056196	0.0914513	0.0255624	0.046627	0.0656566	0.0537634	0.0380952	0.0242718	0.0528846	7.06189e-70	1.10683e-76	2.49576e-136	3.16008e-32	3.88428e-65	1.87328e-69	2.04194e-51	5.80928e-33	3.80207e-16	1.33195e-52
chr19	54222967	C	T	rs141453251(LILRB3)	LILRB3	15	0.002075	7230	286	196	281	186	406	78	76	84	86	82	0.216339	0.282421	0.279324	0.190184	0.402778	0.393939	0.408602	0.4	0.417476	0.394231	0	0	0	9.23496e-278	0	0	0	0	0	0
chr20	34077060	G	A	rs11538302(RALY)	RALY	231	0.032	7192	169	157	255	326	351	77	55	78	76	65	0.127837	0.226225	0.253479	0.333333	0.348214	0.388889	0.295699	0.371429	0.368932	0.3125	3.67839e-51	5.69385e-112	8.56635e-170	2.45436e-268	2.98161e-292	1.24699e-133	5.75964e-74	6.85175e-128	2.14108e-124	2.03036e-90
chr20	62716509	T	C	rs2427403(LOC107987285)	LOC107987285	6714	0.936	7172	384	447	620	577	645	129	121	133	122	140	0.290469	0.644092	0.616302	0.58998	0.639881	0.651515	0.650538	0.633333	0.592233	0.673077	0	4.3177e-145	2.57272e-213	4.7584e-239	3.96948e-188	3.91327e-52	1.06773e-49	1.67476e-61	1.472e-76	5.14854e-47
chr20	62716588	G	A	rs6062456(LOC107987285)	LOC107987285	345	0.049	7026	393	215	343	451	475	92	89	101	100	93	0.297277	0.309798	0.340954	0.461145	0.47123	0.464646	0.478495	0.480952	0.485437	0.447115	2.86305e-186	6.18463e-140	2.51917e-209	0	0	1.12711e-127	7.68051e-129	2.19121e-143	7.07153e-144	7.44982e-123
chr21	44592300	C	T	rs201732843(KRTAP10-6)	KRTAP10-6	1	0.000139	7206	465	298	422	402	344	70	61	70	61	82	0.35174	0.429395	0.419483	0.411043	0.34127	0.353535	0.327957	0.333333	0.296117	0.394231	0	0	0	0	0	0	0	0	0	0
chr21	44592301	G	A	rs233309(KRTAP10-6)	KRTAP10-6	36	0.005001	7198	465	298	422	402	344	70	61	70	61	82	0.35174	0.429395	0.419483	0.411043	0.34127	0.353535	0.327957	0.333333	0.296117	0.394231	0	0	0	0	0	0	0	0	1.46633e-282	0
chr22	22352950	C	A	rs34503659(IGLV5-48)	IGLV5-48	4371	0.604	7234	1083	579	762	768	801	150	146	162	170	173	0.819213	0.834294	0.757455	0.785276	0.794643	0.757576	0.784946	0.771429	0.825243	0.831731	2.45134e-50	1.00597e-32	7.9049e-21	6.94134e-28	1.61304e-31	1.80748e-05	9.08803e-07	1.41476e-06	2.27507e-10	5.31053e-11
chr3	75737681	C	T	rs11122676(ZNF717)	ZNF717	2270	0.314	7228	688	505	737	616	832	183	162	161	151	175	0.520424	0.727666	0.732604	0.629857	0.825397	0.924242	0.870968	0.766667	0.73301	0.841346	1.8257e-47	4.00551e-105	9.45568e-147	1.24131e-83	8.86778e-216	6.42099e-72	6.95124e-57	8.86479e-43	2.82484e-36	8.06094e-57
chr3	75738658	T	C	rs1962895(ZNF717)	ZNF717	2318	0.321	7232	648	480	700	590	826	183	160	161	149	173	0.490166	0.691643	0.695825	0.603272	0.819444	0.924242	0.860215	0.766667	0.723301	0.831731	1.40951e-32	1.1016e-84	3.3566e-118	3.51618e-67	1.66113e-204	8.5467e-70	4.8282e-53	3.1608e-41	2.39981e-33	4.94274e-53
chr3	195778891	A	G	rs566782506(MUC4)	MUC4	30	0.004148	7232	45	40	65	82	107	26	33	10	16	22	0.0340393	0.0576369	0.0646123	0.0838446	0.106151	0.131313	0.177419	0.047619	0.0776699	0.105769	4.61914e-26	1.32927e-45	2.08224e-62	3.78264e-89	4.23866e-123	6.06283e-89	3.49766e-138	1.10485e-15	1.2401e-37	3.0676e-64
chr3	195780191	C	T	rs199822551(MUC4)	MUC4	2133	0.316	6760	76	86	204	127	56	3	8	11	13	21	0.0574887	0.123919	0.202783	0.129857	0.0555556	0.0151515	0.0430108	0.052381	0.0631068	0.100962	2.51954e-82	1.19088e-25	4.56925e-13	1.21137e-32	2.16144e-65	3.41869e-19	3.8432e-15	7.52156e-16	1.95334e-14	7.05729e-11
chr3	195783285	G	A	rs201141296(MUC4)	MUC4	1044	0.145	7176	17	31	44	63	30	8	2	8	5	7	0.0128593	0.0446686	0.0437376	0.0644172	0.0297619	0.040404	0.0107527	0.0380952	0.0242718	0.0336538	1.0311e-40	2.3545e-13	8.64987e-19	5.44046e-12	3.69652e-24	4.74684e-05	3.58492e-07	1.79561e-05	1.4981e-06	8.58641e-06
chr3	195788443	A	G	rs556018023(MUC4)	MUC4	7	0.001067	6558	102	82	132	138	184	39	44	28	26	47	0.0771558	0.118156	0.131213	0.141104	0.18254	0.19697	0.236559	0.133333	0.126214	0.225962	2.4067e-102	2.75445e-154	1.49043e-178	9.67841e-193	1.14557e-254	6.08289e-233	8.02607e-286	5.8442e-147	1.38117e-136	6.67934e-276
chr4	1395029	C	G	rs200606324(AC118281.1)	AC118281.1	47	0.006597	7124	440	97	38	265	100	29	15	17	14	25	0.332829	0.139769	0.0377734	0.270961	0.0992063	0.146465	0.0806452	0.0809524	0.0679612	0.120192	0	2.51121e-135	4.08345e-19	0	1.16713e-93	7.69532e-79	1.2325e-25	2.40378e-28	4.78303e-20	9.24652e-58
chr4	1395373	A	G	rs71614973(AC118281.1)	AC118281.1	17	0.002548	6672	180	207	377	233	54	10	6	7	11	20	0.136157	0.298271	0.374751	0.238241	0.0535714	0.0505051	0.0322581	0.0333333	0.0533981	0.0961538	5.08172e-179	0	0	0	7.26313e-55	8.95011e-24	3.6129e-10	7.03599e-12	7.07597e-27	4.4945e-70
chr6	32522153	T	G	rs200581589(HLA-DRB5)	HLA-DRB5	264	0.04	6676	480	168	239	154	246	63	22	51	56	54	0.363086	0.242075	0.237575	0.157464	0.244048	0.318182	0.11828	0.242857	0.271845	0.259615	7.36674e-299	7.73117e-103	3.656e-123	2.13035e-51	7.67491e-130	2.6365e-72	3.16035e-07	8.00621e-43	1.06546e-53	4.60484e-49
chr6	32589659	C	G	rs201614260(HLA-DRB1)	HLA-DRB1	1724	0.257	6712	159	29	47	67	65	19	13	12	17	4	0.120272	0.0417867	0.0467197	0.0685072	0.0644841	0.0959596	0.0698925	0.0571429	0.0825243	0.0192308	1.26707e-26	1.23125e-36	3.50638e-49	1.6194e-38	2.8085e-41	4.31097e-07	1.13618e-08	8.37842e-11	2.17306e-08	1.19809e-14
chr7	100965859	A	G	rs73163797(MUC3A)	MUC3A	3616	0.5	7234	1322	694	1006	978	1007	198	186	209	206	208	1	1	1	1	0.999008	1	1	0.995238	1	1	1.11856e-250	1.97811e-140	1.22572e-196	1.01887e-191	3.33304e-196	1.95353e-43	6.06725e-41	4.45055e-45	4.30446e-45	1.66056e-45
chr7	142772094	T	C	rs201779716(PRSS2)	PRSS2	952	0.132	7232	1322	694	1006	978	1006	198	186	208	206	208	1	1	1	1	0.998016	1	1	0.990476	1	1	0	0	0	0	0	3.98225e-242	1.66689e-229	2.33011e-249	2.01924e-250	1.76243e-252
chr9	133190356	T	G	rs148577536(LOC101928193)	LOC101928193	653	0.094	6978	504	116	168	336	302	57	61	76	62	46	0.381241	0.167147	0.166998	0.343558	0.299603	0.287879	0.327957	0.361905	0.300971	0.221154	3.21922e-168	1.14078e-09	1.14501e-12	1.34374e-108	8.8145e-79	5.15894e-19	2.29424e-25	2.90022e-36	3.6189e-22	1.97634e-09
chrX	6533888	C	T	rs72609545(VCX3A)	VCX3A	20	0.00389	5142	573	254	352	417	447	96	87	86	86	92	0.571286	0.484733	0.45953	0.58078	0.585079	0.631579	0.612676	0.544304	0.5375	0.605263	0	0	0	0	0	0	0	0	0	0
chrX	152701403	G	C	rs1556826592(MAGEA3)	MAGEA3	1	0.000192	5219	996	524	766	718	764	152	142	158	160	152	0.993021	1	1	1	1	1	1	1	1	1	0	0	0	0	0	0	0	0	0	0
chrX	152728188	C	G	chrX_152728188_C_G(CSAG1)	CSAG1	2	0.000382	5231	1003	524	765	718	764	152	142	158	160	152	1	1	0.998695	1	1	1	1	1	1	1	0	0	0	0	0	0	0	0	0	0
