# Supplementary material for: Korea4K: whole genome sequences of 4,157 Koreans with 107 phenotypes derived from extensive health check-ups
Source: Gigascience. 2024 Apr 16;13:giae014. doi: 10.1093/gigascience/giae014 (PMC11020240; doi:10.1093/gigascience/giae014)
Supplement: giae014_Supplemental_Files [file giae014_supplemental_files.zip › Korea4K_TableS5_Supplementary_Material.xlsx]

## Sheet: Sheet1
Supplementary Table S5. Prediction of changes in protein thermodynamic stability according to missense variant
Gene symbol	Missense variants	Functional domain	Residue range of domain	Number of residues in domain	Number of residues in whole protein region	Protein thermodynamic stability
						△G(WT)	△G(MT)	△△G
MAGEA3	p.G191R	MAGE homology domain	109-308	200	314	24.566	16.9087	-7.6573
OR8U1	p.F200L	GPCR Rodopsin Like 7TM	41-290	250	309	17.7329	10.5491	-7.1838
RBP3	p.D445H	Tail Specific protease	418-618	201	1247	63.8283	58.9197	-4.9086
IGHV4-4	p.A42T	Immunoglobulin-like domain	14-117	104	117	20.8673	20.545	-0.3223
HLA-DRB5	p.K41T	Beta1	30-124	95	266	44.5368	44.8578	0.321
PDZK1	p.D64H	PDZ domain	9-90	82	519	21.4594	22.2813	0.8219
PRSS2	p.I29T	Serine proteases, trypsin domain	23-244	222	261	85.9083	86.8905	0.9822
GDF2	p.I118F	TGF-beta,propeptide	60-231	172	429	110.876	113.458	2.582
TPSD1	p.V83M	Serine proteases, trypsin domain	37-242	206	242	73.7369	76.7511	3.0142
MRC1	p.L407F	C-type Lectin-like	362-488	127	1456	36.2614	39.3757	3.1143
LIX1L	p.Q328H	Limb Expression 1	80-328	249	337	26.6854	35.2514	8.566
OR9G1	p.K231Q	GPCR Rodopsin Like 7TM	40-289	250	305	6.96095	17.0548	10.0938
