# Supplementary material for: Korea4K: whole genome sequences of 4,157 Koreans with 107 phenotypes derived from extensive health check-ups
Source: Gigascience. 2024 Apr 16;13:giae014. doi: 10.1093/gigascience/giae014 (PMC11020240; doi:10.1093/gigascience/giae014)
Supplement: giae014_Supplemental_Files [file giae014_supplemental_files.zip › Korea4K_TableS6_Supplementary_Material.xlsx]

## Sheet: Sheet1
Supplementary Table S6. List of the GWAS variants which have association significance P < 5E-8
Trait	Index variant ID	Index variant Beta or OR	Index variant P	Chromosome	Position	Variant ID	Minor Allele	Variant Beta or OR	Variant P	Variant FDR	Reference allele	Alternative allele	Gene symbol	Variant classification	Variant type	rsID	Known_variant_from_GWAS_catalog	Trait_that_exists_in_GWAS_catalog	GWAS_catalog_BETA_or_OR	GWAS_catalog_P	Known_varint_from_Korea1K	Trait_that_exists_in_Korea1k	Korea1K_BETA	Korea1K_P
Lipoprotein_a	chr6_160459455	1.00748	1.73502e-10	6	160459455	chr6_160459455	C	1.00748	1.73502e-10	9.64473e-06	T	C	LPAL2	Intron	SNP	rs184606388	0	1	NA	NA	0	1	NA	NA
Lipoprotein_a	chr6_160448925	-0.652952	5.05813e-09	6	160420967	chr6_160420967	T	-0.619189	3.80697e-08	0.00174278	G	T	SLC22A3	Intron	SNP	rs116848695	0	1	NA	NA	0	1	NA	NA
Lipoprotein_a	chr6_160448925	-0.652952	5.05813e-09	6	160421158	chr6_160421158	T	-0.619189	3.80697e-08	0.00174278	C	T	SLC22A3	Intron	SNP	rs78181062	0	1	NA	NA	0	1	NA	NA
Lipoprotein_a	chr6_160448925	-0.652952	5.05813e-09	6	160448925	chr6_160448925	T	-0.652952	5.05813e-09	0.000241499	A	T	SLC22A3	Intron	SNP	rs145828284	0	1	NA	NA	0	1	NA	NA
Lipoprotein_a	chr6_160507147	0.861029	5.5839e-12	6	160386776	chr6_160386776	C	0.837583	4.36711e-11	2.5363e-06	G	C	SLC22A3	Intron	SNP	rs150362322	0	1	NA	NA	1	1	0.7633	2.85e-06
Lipoprotein_a	chr6_160507147	0.861029	5.5839e-12	6	160418047	chr6_160418047	C	0.837583	4.36711e-11	2.5363e-06	G	C	SLC22A3	Intron	SNP	rs77596182	0	1	NA	NA	1	1	0.7633	2.85e-06
Lipoprotein_a	chr6_160507147	0.861029	5.5839e-12	6	160464918	chr6_160464918	C	0.852002	1.37367e-11	8.09883e-07	T	C	LPAL2	Intron	SNP	rs187733518	0	1	NA	NA	1	1	0.7633	2.85e-06
Lipoprotein_a	chr6_160507147	0.861029	5.5839e-12	6	160464920	chr6_160464920	A	0.852002	1.37367e-11	8.09883e-07	C	A	LPAL2	Intron	SNP	rs545179944	0	1	NA	NA	1	1	0.7633	2.85e-06
Lipoprotein_a	chr6_160507147	0.861029	5.5839e-12	6	160469107	chr6_160469107	G	0.812617	8.70588e-09	0.000413125	C	G	LPAL2	Intron	SNP	rs139906470	0	1	NA	NA	0	1	NA	NA
Lipoprotein_a	chr6_160507147	0.861029	5.5839e-12	6	160507147	chr6_160507147	T	0.861029	5.5839e-12	3.36869e-07	C	T	LPAL2	Intron	SNP	rs79522819	0	1	NA	NA	1	1	0.7831	1.14e-06
Lipoprotein_a	chr6_160507147	0.861029	5.5839e-12	6	160532011	chr6_160532011	G	0.860118	8.76642e-12	5.24797e-07	A	G	LPA	Intron	SNP	rs151057029	0	1	NA	NA	1	1	0.7829	1.6e-06
Lipoprotein_a	chr6_160507147	0.861029	5.5839e-12	6	160574000	chr6_160574000	A	0.722399	1.00767e-09	5.22803e-05	AG	A	LPA	Intron	DEL	rs200011792	0	1	NA	NA	1	1	0.7385	1.38e-06
Lipoprotein_a	chr6_160596331	1.08269	4.51744e-39	6	160452265	chr6_160452265	G	0.492736	1.08664e-08	0.000512523	A	G	SLC22A3	3'UTR	SNP	rs62440430	0	1	NA	NA	0	1	NA	NA
Lipoprotein_a	chr6_160596331	1.08269	4.51744e-39	6	160461557	chr6_160461557	G	0.48308	1.86662e-08	0.000875104	A	G	LPAL2	Intron	SNP	rs62441866	0	1	NA	NA	0	1	NA	NA
Lipoprotein_a	chr6_160596331	1.08269	4.51744e-39	6	160476840	chr6_160476840	C	0.617583	5.22224e-13	3.25132e-08	C	A	LPAL2	Intron	SNP	rs2504920	0	1	NA	NA	1	1	0.5635	3.2e-06
Lipoprotein_a	chr6_160596331	1.08269	4.51744e-39	6	160538799	chr6_160538799	T	0.617864	2.13918e-12	1.31086e-07	A	T	LPA	Intron	SNP	rs12194138	0	1	NA	NA	1	1	0.5619	3.45e-06
Lipoprotein_a	chr6_160596331	1.08269	4.51744e-39	6	160541978	chr6_160541978	A	0.616012	3.01492e-12	1.83307e-07	AGAG	A	LPA	Intron	DEL	rs141273416	0	1	NA	NA	1	1	0.5619	3.45e-06
Lipoprotein_a	chr6_160596331	1.08269	4.51744e-39	6	160557965	chr6_160557965	G	0.623776	1.26354e-12	7.80425e-08	A	G	LPA	Intron	SNP	rs12210186	0	1	NA	NA	1	1	0.5799	1.98e-06
Lipoprotein_a	chr6_160596331	1.08269	4.51744e-39	6	160559298	chr6_160559298	T	0.565737	2.05772e-26	1.77933e-20	T	C	LPA	Intron	SNP	rs6415084	1	1	NA	NA	1	1	0.5157	3.66e-12
Lipoprotein_a	chr6_160596331	1.08269	4.51744e-39	6	160567643	chr6_160567643	C	0.617887	2.18003e-31	2.42369e-25	C	T	LPA	Intron	SNP	rs9364561	0	1	NA	NA	1	1	0.5718	2.36e-14
Lipoprotein_a	chr6_160596331	1.08269	4.51744e-39	6	160574924	chr6_160574924	C	0.617437	1.82934e-31	2.37277e-25	C	T	LPA	Intron	SNP	rs7454595	0	1	NA	NA	1	1	0.5812	7.72e-15
Lipoprotein_a	chr6_160596331	1.08269	4.51744e-39	6	160583459	chr6_160583459	A	1.05235	5.90388e-34	9.18925e-28	G	A	LPA	Intron	SNP	rs60700834	0	1	NA	NA	1	1	1.083	3.29e-17
Lipoprotein_a	chr6_160596331	1.08269	4.51744e-39	6	160596331	chr6_160596331	A	1.08269	4.51744e-39	3.51565e-32	G	A	LPA	Intron	SNP	rs73596816	1	1	0.7478	2E-2500	1	1	1.129	1.31e-19
Lipoprotein_a	chr6_160596331	1.08269	4.51744e-39	6	160597142	chr6_160597142	C	0.641826	1.12852e-35	2.92753e-29	C	T	LPA	Intron	SNP	rs7770628	1	1	4.73	5e-45	1	1	0.6153	6.48e-17
Lipoprotein_a	chr6_160596331	1.08269	4.51744e-39	6	160609429	chr6_160609429	A	1.05396	1.75309e-28	1.70541e-22	C	A	LPA	Intron	SNP	rs141033257	0	1	NA	NA	1	1	1.06	1.26e-13
Lipoprotein_a	chr6_160596331	1.08269	4.51744e-39	6	160647288	chr6_160647288	C	0.65568	1.56818e-36	6.1021e-30	C	G	LPA	Intron	SNP	rs4708876	0	1	NA	NA	1	1	0.6153	6.48e-17
Lipoprotein_a	chr6_160596331	1.08269	4.51744e-39	6	160668275	chr6_160668275	T	0.643919	4.63281e-35	9.01357e-29	C	T	LPA	5'Flank	SNP	rs56393506	1	1	13.6	8e-285	1	1	0.605	1.9e-16
Lipoprotein_a	chr6_160596331	1.08269	4.51744e-39	6	160679306	chr6_160679306	T	0.210244	1.38909e-09	6.92974e-05	C	T	AL109933.2	5'Flank	SNP	rs60553356	0	1	NA	NA	1	1	0.2267	2e-06
Lipoprotein_a	chr6_160596331	1.08269	4.51744e-39	6	160679480	chr6_160679480	T	0.210775	1.23168e-09	6.26498e-05	C	T	AL109933.2	5'Flank	SNP	rs62439764	0	1	NA	NA	1	1	0.2232	2.88e-06
Lipoprotein_a	chr6_160596331	1.08269	4.51744e-39	6	160679525	chr6_160679525	T	0.211391	1.32437e-09	6.6495e-05	G	T	AL109933.2	5'Flank	SNP	rs61179056	0	1	NA	NA	1	1	0.2183	5.02e-06
Lipoprotein_a	chr6_160596331	1.08269	4.51744e-39	6	160679526	chr6_160679526	T	0.211391	1.32437e-09	6.6495e-05	C	T	AL109933.2	5'Flank	SNP	rs60171130	0	1	NA	NA	1	1	0.2183	5.02e-06
Lipoprotein_a	chr6_160596331	1.08269	4.51744e-39	6	160680169	chr6_160680169	G	0.205227	2.66911e-09	0.000129019	C	G	AL109933.2	5'Flank	SNP	rs202158545	0	1	NA	NA	1	1	0.2233	2.71e-06
Lipoprotein_a	chr6_160596331	1.08269	4.51744e-39	6	160680964	chr6_160680964	A	0.206639	2.64909e-09	0.000128851	T	A	AL109933.2	5'Flank	SNP	rs7451401	0	1	NA	NA	1	1	0.2205	3.72e-06
Lipoprotein_a	chr6_160596331	1.08269	4.51744e-39	6	160680990	chr6_160680990	A	0.20746	2.27008e-09	0.000112526	G	A	AL109933.2	5'Flank	SNP	rs7453324	0	1	NA	NA	1	1	0.2183	4.57e-06
Lipoprotein_a	chr6_160596331	1.08269	4.51744e-39	6	160681381	chr6_160681381	A	0.213632	7.6788e-10	4.03779e-05	G	A	AL109933.2	5'Flank	SNP	rs9347439	0	1	NA	NA	1	1	0.2232	2.88e-06
Lipoprotein_a	chr6_160596331	1.08269	4.51744e-39	6	160681611	chr6_160681611	G	0.206133	2.6213e-09	0.000128302	A	G	Unknown	IGR	SNP	rs9457995	0	1	NA	NA	1	1	0.2278	1.78e-06
Lipoprotein_a	chr6_160596331	1.08269	4.51744e-39	6	160682536	chr6_160682536	A	0.213101	8.62788e-10	4.50641e-05	G	A	Unknown	IGR	SNP	rs62439772	0	1	NA	NA	1	1	0.2232	2.88e-06
Lipoprotein_a	chr6_160596331	1.08269	4.51744e-39	6	160684622	chr6_160684622	A	0.214685	6.83051e-10	3.64066e-05	C	A	Unknown	IGR	SNP	rs10455873	0	1	NA	NA	1	1	0.2232	2.88e-06
Lipoprotein_a	chr6_160596331	1.08269	4.51744e-39	6	160685089	chr6_160685089	T	0.21531	6.48436e-10	3.48026e-05	C	T	Unknown	IGR	SNP	rs9347440	0	1	NA	NA	1	1	0.2291	1.68e-06
Lipoprotein_a	chr6_160596331	1.08269	4.51744e-39	6	160687504	chr6_160687504	T	0.216598	3.83118e-10	2.0997e-05	C	T	Unknown	IGR	SNP	rs6935921	0	1	NA	NA	1	1	0.2334	8.98e-07
Lipoprotein_a	chr6_160596331	1.08269	4.51744e-39	6	160687771	chr6_160687771	T	0.213247	6.87678e-10	3.64066e-05	G	T	Unknown	IGR	SNP	rs6455698	0	1	NA	NA	1	1	0.2334	8.98e-07
Lipoprotein_a	chr6_160596331	1.08269	4.51744e-39	6	160689241	chr6_160689241	T	0.346477	2.28586e-16	1.50758e-11	C	T	Unknown	IGR	SNP	rs10945684	0	1	NA	NA	1	1	0.3437	3.59e-09
Lipoprotein_a	chr6_160596331	1.08269	4.51744e-39	6	160690924	chr6_160690924	A	0.348416	1.48534e-16	9.87988e-12	AC	A	Unknown	IGR	DEL	rs58805144	0	1	NA	NA	1	1	0.3441	3.44e-09
Lipoprotein_a	chr6_160596331	1.08269	4.51744e-39	6	160694213	chr6_160694213	T	0.349646	1.18467e-16	8.08732e-12	A	T	AL109933.1	5'Flank	SNP	rs7772437	0	1	NA	NA	1	1	0.3441	3.44e-09
Lipoprotein_a	chr6_160596331	1.08269	4.51744e-39	6	160695095	chr6_160695095	TA	0.22298	1.18604e-10	6.73739e-06	NA	NA	NA	NA	NA	NA	0	1	NA	NA	1	1	0.2385	5.36e-07
Lipoprotein_a	chr6_160596331	1.08269	4.51744e-39	6	160696881	chr6_160696881	A	0.348552	1.45705e-16	9.77531e-12	G	A	AL109933.1	5'Flank	SNP	rs1009124	0	1	NA	NA	1	1	0.3441	3.44e-09
Lipoprotein_a	chr6_160596331	1.08269	4.51744e-39	6	160698207	chr6_160698207	C	0.219446	2.17273e-10	1.19922e-05	C	T	PLG	5'Flank	SNP	rs783144	0	1	NA	NA	1	1	0.2385	5.36e-07
Lipoprotein_a	chr6_160596331	1.08269	4.51744e-39	6	160698869	chr6_160698869	A	0.347197	1.33561e-16	9.03849e-12	G	A	PLG	5'Flank	SNP	rs113525646	0	1	NA	NA	1	1	0.347	2.38e-09
Lipoprotein_a	chr6_160596331	1.08269	4.51744e-39	6	160699026	chr6_160699026	G	0.349454	1.00053e-16	6.8907e-12	A	G	PLG	5'Flank	SNP	rs7452732	0	1	NA	NA	1	1	0.3436	3.51e-09
Lipoprotein_a	chr6_160596331	1.08269	4.51744e-39	6	160699616	chr6_160699616	A	0.345548	2.39131e-16	1.56387e-11	G	A	PLG	5'Flank	SNP	rs1965091	0	1	NA	NA	1	1	0.347	2.45e-09
Lipoprotein_a	chr6_160596331	1.08269	4.51744e-39	6	160700178	chr6_160700178	A	0.351987	6.08526e-17	4.30526e-12	G	A	PLG	5'Flank	SNP	rs4252045	0	1	NA	NA	1	1	0.3484	2.1e-09
Lipoprotein_a	chr6_160596331	1.08269	4.51744e-39	6	160700271	chr6_160700271	T	0.353717	4.12298e-17	2.97098e-12	C	T	PLG	5'Flank	SNP	rs2163235	0	1	NA	NA	1	1	0.3532	1.23e-09
Lipoprotein_a	chr6_160596331	1.08269	4.51744e-39	6	160700358	chr6_160700358	T	0.354011	3.97347e-17	2.89e-12	C	T	PLG	5'Flank	SNP	rs2144723	0	1	NA	NA	1	1	0.3493	1.9e-09
Lipoprotein_a	chr6_160596331	1.08269	4.51744e-39	6	160700683	chr6_160700683	G	0.321388	4.38211e-15	2.77262e-10	A	G	PLG	5'Flank	SNP	rs4252049	0	1	NA	NA	1	1	0.3234	1.13e-08
Lipoprotein_a	chr6_160596331	1.08269	4.51744e-39	6	160700926	chr6_160700926	A	0.222946	1.08593e-10	6.21405e-06	G	A	PLG	5'Flank	SNP	rs4252050	0	1	NA	NA	1	1	0.2403	4.2e-07
Lipoprotein_a	chr6_160596331	1.08269	4.51744e-39	6	160701052	chr6_160701052	C	0.22111	1.47108e-10	8.23635e-06	T	C	PLG	5'Flank	SNP	rs4110432	0	1	NA	NA	1	1	0.2402	4.1e-07
Lipoprotein_a	chr6_160596331	1.08269	4.51744e-39	6	160701675	chr6_160701675	A	0.351371	3.8943e-17	2.85915e-12	G	A	PLG	5'Flank	SNP	rs1864450	0	1	NA	NA	1	1	0.347	1.97e-09
Lipoprotein_a	chr6_160596331	1.08269	4.51744e-39	6	160701731	chr6_160701731	C	0.351269	4.70171e-17	3.35693e-12	T	C	PLG	5'Flank	SNP	rs1864449	0	1	NA	NA	1	1	0.3449	2.48e-09
Lipoprotein_a	chr6_160596331	1.08269	4.51744e-39	6	160701755	chr6_160701755	A	0.221357	1.44742e-10	8.16262e-06	G	A	PLG	5'Flank	SNP	rs2314852	0	1	NA	NA	1	1	0.2403	4.2e-07
Lipoprotein_a	chr6_160596331	1.08269	4.51744e-39	6	160701899	chr6_160701899	A	0.342683	4.26154e-16	2.71844e-11	G	A	PLG	5'Flank	SNP	rs4063598	0	1	NA	NA	1	1	0.339	5.82e-09
Lipoprotein_a	chr6_160596331	1.08269	4.51744e-39	6	160702126	chr6_160702126	T	0.356208	2.09612e-17	1.5536e-12	G	T	PLG	5'Flank	SNP	rs1830521	0	1	NA	NA	1	1	0.3492	1.87e-09
Lipoprotein_a	chr6_160596331	1.08269	4.51744e-39	6	160702153	chr6_160702153	C	0.355299	1.69702e-17	1.26989e-12	T	C	PLG	5'Flank	SNP	rs1950562	0	1	NA	NA	1	1	0.3448	2.45e-09
Lipoprotein_a	chr6_160596331	1.08269	4.51744e-39	6	160702381	chr6_160702381	T	0.344999	2.67196e-16	1.73285e-11	G	T	PLG	Intron	SNP	rs2314851	0	1	NA	NA	1	1	0.347	2.45e-09
Lipoprotein_a	chr6_160596331	1.08269	4.51744e-39	6	160702739	chr6_160702739	C	0.347544	9.63382e-17	6.69411e-12	T	C	PLG	Intron	SNP	rs4252065	0	1	NA	NA	1	1	0.3402	3.77e-09
Lipoprotein_a	chr6_160596331	1.08269	4.51744e-39	6	160702939	chr6_160702939	CACTT	0.347544	9.63382e-17	6.69411e-12	NA	NA	NA	NA	NA	NA	0	1	NA	NA	1	1	0.3402	3.77e-09
Lipoprotein_a	chr6_160609437	-0.350612	4.59949e-26	6	160560704	chr6_160560704	A	-0.283433	3.71816e-16	2.39142e-11	C	A	LPA	Intron	SNP	rs9365171	0	1	NA	NA	1	1	-0.2525	1.42e-07
Lipoprotein_a	chr6_160609437	-0.350612	4.59949e-26	6	160561019	chr6_160561019	T	-0.32775	4.59829e-23	3.47433e-18	C	T	LPA	Intron	SNP	rs10945677	0	1	NA	NA	1	1	-0.3051	1.47e-11
Lipoprotein_a	chr6_160609437	-0.350612	4.59949e-26	6	160561257	chr6_160561257	G	-0.327858	4.29485e-23	3.27688e-18	A	G	LPA	Intron	SNP	rs12665784	0	1	NA	NA	1	1	-0.3051	1.47e-11
Lipoprotein_a	chr6_160609437	-0.350612	4.59949e-26	6	160562177	chr6_160562177	C	-0.329988	2.49253e-23	2.12878e-18	T	C	LPA	Intron	SNP	rs9346820	0	1	NA	NA	1	1	-0.3065	1.22e-11
Lipoprotein_a	chr6_160609437	-0.350612	4.59949e-26	6	160564641	chr6_160564641	T	-0.329147	2.6127e-23	2.17059e-18	C	T	LPA	Intron	SNP	rs9365173	0	1	NA	NA	1	1	-0.3094	8.06e-12
Lipoprotein_a	chr6_160609437	-0.350612	4.59949e-26	6	160565755	chr6_160565755	T	-0.329304	2.67754e-23	2.17059e-18	C	T	LPA	Intron	SNP	rs9346821	0	1	NA	NA	1	1	-0.3094	8.06e-12
Lipoprotein_a	chr6_160609437	-0.350612	4.59949e-26	6	160566696	chr6_160566696	C	-0.329381	2.70684e-23	2.17172e-18	A	C	LPA	Intron	SNP	rs7739883	0	1	NA	NA	1	1	-0.3094	8.06e-12
Lipoprotein_a	chr6_160609437	-0.350612	4.59949e-26	6	160567925	chr6_160567925	A	-0.331902	1.19876e-23	1.40497e-18	C	A	LPA	Intron	SNP	rs9365174	0	1	NA	NA	1	1	-0.3125	4.65e-12
Lipoprotein_a	chr6_160609437	-0.350612	4.59949e-26	6	160568105	chr6_160568105	G	-0.331226	1.54426e-23	1.46561e-18	T	G	LPA	Intron	SNP	rs9347414	0	1	NA	NA	1	1	-0.3094	8.06e-12
Lipoprotein_a	chr6_160609437	-0.350612	4.59949e-26	6	160568166	chr6_160568166	G	-0.330187	2.22865e-23	1.92713e-18	T	G	LPA	Intron	SNP	rs7750229	0	1	NA	NA	1	1	-0.3094	8.06e-12
Lipoprotein_a	chr6_160609437	-0.350612	4.59949e-26	6	160569425	chr6_160569425	A	-0.329304	2.67754e-23	2.17059e-18	C	A	LPA	Intron	SNP	rs9364562	0	1	NA	NA	1	1	-0.3094	8.06e-12
Lipoprotein_a	chr6_160609437	-0.350612	4.59949e-26	6	160572716	chr6_160572716	A	-0.333059	7.33841e-24	9.51839e-19	G	A	LPA	Intron	SNP	rs35189165	0	1	NA	NA	1	1	-0.3094	8.06e-12
Lipoprotein_a	chr6_160609437	-0.350612	4.59949e-26	6	160573111	chr6_160573111	G	-0.331205	1.46231e-23	1.40497e-18	A	G	LPA	Intron	SNP	rs6906412	0	1	NA	NA	1	1	-0.3094	8.06e-12
Lipoprotein_a	chr6_160609437	-0.350612	4.59949e-26	6	160574167	chr6_160574167	A	-0.33115	1.36588e-23	1.40497e-18	G	A	LPA	Intron	SNP	rs9457943	0	1	NA	NA	1	1	-0.3094	8.06e-12
Lipoprotein_a	chr6_160609437	-0.350612	4.59949e-26	6	160574182	chr6_160574182	G	-0.331955	1.12319e-23	1.3658e-18	A	G	LPA	Intron	SNP	rs35358746	0	1	NA	NA	1	1	-0.3094	8.06e-12
Lipoprotein_a	chr6_160609437	-0.350612	4.59949e-26	6	160575295	chr6_160575295	G	-0.331205	1.46231e-23	1.40497e-18	A	G	LPA	Intron	SNP	rs6455688	0	1	NA	NA	1	1	-0.3094	8.06e-12
Lipoprotein_a	chr6_160609437	-0.350612	4.59949e-26	6	160575765	chr6_160575765	G	-0.329591	2.51655e-23	2.12878e-18	A	G	LPA	Intron	SNP	rs6923877	0	1	NA	NA	1	1	-0.3094	8.06e-12
Lipoprotein_a	chr6_160609437	-0.350612	4.59949e-26	6	160577116	chr6_160577116	T	-0.330218	1.7928e-23	1.56767e-18	G	T	LPA	Intron	SNP	rs3798221	1	1	NA	NA	1	1	-0.3094	8.06e-12
Lipoprotein_a	chr6_160609437	-0.350612	4.59949e-26	6	160578008	chr6_160578008	A	-0.330403	1.77669e-23	1.56767e-18	G	A	LPA	Intron	SNP	rs9364564	0	1	NA	NA	1	1	-0.3094	8.06e-12
Lipoprotein_a	chr6_160609437	-0.350612	4.59949e-26	6	160578159	chr6_160578159	C	-0.331955	1.12319e-23	1.3658e-18	T	C	LPA	Intron	SNP	rs7775704	0	1	NA	NA	1	1	-0.3094	8.06e-12
Lipoprotein_a	chr6_160609437	-0.350612	4.59949e-26	6	160580175	chr6_160580175	C	-0.33141	1.30171e-23	1.40497e-18	T	C	LPA	Intron	SNP	rs6910635	0	1	NA	NA	1	1	-0.3094	8.06e-12
Lipoprotein_a	chr6_160609437	-0.350612	4.59949e-26	6	160580681	chr6_160580681	T	-0.331128	1.44643e-23	1.40497e-18	C	T	LPA	Intron	SNP	rs62441908	0	1	NA	NA	1	1	-0.3094	8.06e-12
Lipoprotein_a	chr6_160609437	-0.350612	4.59949e-26	6	160581785	chr6_160581785	G	-0.331205	1.46231e-23	1.40497e-18	A	G	LPA	Intron	SNP	rs9346824	0	1	NA	NA	1	1	-0.3094	8.06e-12
Lipoprotein_a	chr6_160609437	-0.350612	4.59949e-26	6	160582233	chr6_160582233	G	-0.331518	1.32403e-23	1.40497e-18	A	G	LPA	Intron	SNP	rs9355295	0	1	NA	NA	1	1	-0.3094	8.06e-12
Lipoprotein_a	chr6_160609437	-0.350612	4.59949e-26	6	160582804	chr6_160582804	C	-0.332543	1.01175e-23	1.26997e-18	T	C	LPA	Intron	SNP	rs6939089	0	1	NA	NA	1	1	-0.3094	8.06e-12
Lipoprotein_a	chr6_160609437	-0.350612	4.59949e-26	6	160584436	chr6_160584436	C	-0.327523	4.09074e-23	3.15205e-18	T	C	LPA	Intron	SNP	rs6903340	0	1	NA	NA	1	1	-0.3083	8.53e-12
Lipoprotein_a	chr6_160609437	-0.350612	4.59949e-26	6	160585956	chr6_160585956	C	-0.332267	9.99723e-24	1.26997e-18	T	C	LPA	Intron	SNP	rs6455689	0	1	NA	NA	1	1	-0.3094	8.06e-12
Lipoprotein_a	chr6_160609437	-0.350612	4.59949e-26	6	160586328	chr6_160586328	T	-0.331205	1.46231e-23	1.40497e-18	C	T	LPA	Intron	SNP	rs9365178	0	1	NA	NA	1	1	-0.3094	8.06e-12
Lipoprotein_a	chr6_160609437	-0.350612	4.59949e-26	6	160586464	chr6_160586464	C	-0.331205	1.46231e-23	1.40497e-18	G	C	LPA	Missense_Mutation	SNP	rs7765781	0	1	NA	NA	1	1	-0.3094	8.06e-12
Lipoprotein_a	chr6_160609437	-0.350612	4.59949e-26	6	160586506	chr6_160586506	C	-0.331205	1.46231e-23	1.40497e-18	G	C	LPA	Missense_Mutation	SNP	rs7765803	0	1	NA	NA	1	1	-0.3094	8.06e-12
Lipoprotein_a	chr6_160609437	-0.350612	4.59949e-26	6	160587083	chr6_160587083	G	-0.331205	1.46231e-23	1.40497e-18	C	G	LPA	Intron	SNP	rs7771801	0	1	NA	NA	1	1	-0.3094	8.06e-12
Lipoprotein_a	chr6_160609437	-0.350612	4.59949e-26	6	160587613	chr6_160587613	T	-0.331205	1.46231e-23	1.40497e-18	C	T	LPA	Intron	SNP	rs4073498	0	1	NA	NA	1	1	-0.3094	8.06e-12
Lipoprotein_a	chr6_160609437	-0.350612	4.59949e-26	6	160588652	chr6_160588652	C	-0.331205	1.46231e-23	1.40497e-18	T	C	LPA	Intron	SNP	rs3902910	0	1	NA	NA	1	1	-0.3094	8.06e-12
Lipoprotein_a	chr6_160609437	-0.350612	4.59949e-26	6	160589322	chr6_160589322	A	-0.330403	1.77669e-23	1.56767e-18	C	A	LPA	Intron	SNP	rs7450411	0	1	NA	NA	1	1	-0.3094	8.06e-12
Lipoprotein_a	chr6_160609437	-0.350612	4.59949e-26	6	160589522	chr6_160589522	C	-0.328012	3.26058e-23	2.53751e-18	G	C	LPA	Intron	SNP	rs7450279	0	1	NA	NA	1	1	-0.3066	1.18e-11
Lipoprotein_a	chr6_160609437	-0.350612	4.59949e-26	6	160589734	chr6_160589734	T	-0.330403	1.77669e-23	1.56767e-18	A	T	LPA	Intron	SNP	rs7453899	0	1	NA	NA	1	1	-0.3094	8.06e-12
Lipoprotein_a	chr6_160609437	-0.350612	4.59949e-26	6	160591717	chr6_160591717	T	-0.330403	1.77669e-23	1.56767e-18	C	T	LPA	Intron	SNP	rs9457946	0	1	NA	NA	1	1	-0.3094	8.06e-12
Lipoprotein_a	chr6_160609437	-0.350612	4.59949e-26	6	160591773	chr6_160591773	C	-0.330935	1.4284e-23	1.40497e-18	T	C	LPA	Intron	SNP	rs9456551	0	1	NA	NA	1	1	-0.3094	8.06e-12
Lipoprotein_a	chr6_160609437	-0.350612	4.59949e-26	6	160591820	chr6_160591820	T	-0.330403	1.77669e-23	1.56767e-18	TG	T	LPA	Intron	DEL	rs41272062	0	1	NA	NA	1	1	-0.3094	8.06e-12
Lipoprotein_a	chr6_160609437	-0.350612	4.59949e-26	6	160591933	chr6_160591933	G	-0.33115	1.36588e-23	1.40497e-18	C	G	LPA	Intron	SNP	rs62441936	0	1	NA	NA	1	1	-0.3094	8.06e-12
Lipoprotein_a	chr6_160609437	-0.350612	4.59949e-26	6	160591987	chr6_160591987	G	-0.331503	1.34972e-23	1.40497e-18	A	G	LPA	Intron	SNP	rs6927129	0	1	NA	NA	1	1	-0.3094	8.06e-12
Lipoprotein_a	chr6_160609437	-0.350612	4.59949e-26	6	160592237	chr6_160592237	G	-0.330403	1.77669e-23	1.56767e-18	GTGTC	G	LPA	Intron	DEL	rs41272058	0	1	NA	NA	1	1	-0.3094	8.06e-12
Lipoprotein_a	chr6_160609437	-0.350612	4.59949e-26	6	160592290	chr6_160592290	A	-0.328665	2.67705e-23	2.17059e-18	G	A	LPA	Intron	SNP	rs34600300	0	1	NA	NA	1	1	-0.3094	8.06e-12
Lipoprotein_a	chr6_160609437	-0.350612	4.59949e-26	6	160593719	chr6_160593719	C	-0.329552	2.78891e-23	2.21473e-18	T	C	LPA	Intron	SNP	rs41272044	0	1	NA	NA	1	1	-0.3073	1.22e-11
Lipoprotein_a	chr6_160609437	-0.350612	4.59949e-26	6	160594374	chr6_160594374	T	-0.329207	2.81837e-23	2.21552e-18	C	T	LPA	Intron	SNP	rs34620808	0	1	NA	NA	1	1	-0.3073	1.22e-11
Lipoprotein_a	chr6_160609437	-0.350612	4.59949e-26	6	160594730	chr6_160594730	A	-0.334548	3.83478e-24	5.05825e-19	G	A	LPA	Intron	SNP	rs6921516	0	1	NA	NA	1	1	-0.3123	4.12e-12
Lipoprotein_a	chr6_160609437	-0.350612	4.59949e-26	6	160596088	chr6_160596088	T	-0.345762	2.26964e-25	3.78713e-20	G	T	LPA	Intron	SNP	rs9456552	0	1	NA	NA	1	1	-0.3187	2.33e-12
Lipoprotein_a	chr6_160609437	-0.350612	4.59949e-26	6	160596419	chr6_160596419	C	-0.346976	1.08944e-25	2.92223e-20	T	C	LPA	Intron	SNP	rs6913833	0	1	NA	NA	1	1	-0.3187	2.33e-12
Lipoprotein_a	chr6_160609437	-0.350612	4.59949e-26	6	160598106	chr6_160598106	C	-0.348039	1.73249e-25	3.54813e-20	T	C	LPA	Intron	SNP	rs12175867	0	1	NA	NA	1	1	-0.3277	7.86e-13
Lipoprotein_a	chr6_160609437	-0.350612	4.59949e-26	6	160598834	chr6_160598834	G	-0.346972	2.57855e-25	3.85909e-20	A	G	LPA	Intron	SNP	rs6926458	1	1	0.2198	2E-947	1	1	-0.3277	7.86e-13
Lipoprotein_a	chr6_160609437	-0.350612	4.59949e-26	6	160600841	chr6_160600841	C	-0.345744	2.20821e-25	3.78713e-20	G	C	LPA	Intron	SNP	rs7752408	0	1	NA	NA	1	1	-0.3187	2.33e-12
Lipoprotein_a	chr6_160609437	-0.350612	4.59949e-26	6	160601391	chr6_160601391	C	-0.345812	2.13159e-25	3.78713e-20	T	C	LPA	Intron	SNP	rs13192132	0	1	NA	NA	1	1	-0.3187	2.33e-12
Lipoprotein_a	chr6_160609437	-0.350612	4.59949e-26	6	160602133	chr6_160602133	G	-0.349125	1.21398e-25	2.92223e-20	C	G	LPA	Intron	SNP	rs9355297	0	1	NA	NA	1	1	-0.3277	7.86e-13
Lipoprotein_a	chr6_160609437	-0.350612	4.59949e-26	6	160602177	chr6_160602177	A	-0.345311	2.50031e-25	3.85909e-20	T	A	LPA	Intron	SNP	rs6455691	0	1	NA	NA	1	1	-0.3187	2.33e-12
Lipoprotein_a	chr6_160609437	-0.350612	4.59949e-26	6	160602370	chr6_160602370	A	-0.348595	9.77669e-26	2.818e-20	G	A	LPA	Intron	SNP	rs6455692	0	1	NA	NA	1	1	-0.3191	2.03e-12
Lipoprotein_a	chr6_160609437	-0.350612	4.59949e-26	6	160602428	chr6_160602428	G	-0.348396	1.1533e-25	2.92223e-20	T	G	LPA	Intron	SNP	rs6415085	0	1	NA	NA	1	1	-0.3187	2.33e-12
Lipoprotein_a	chr6_160609437	-0.350612	4.59949e-26	6	160603139	chr6_160603139	G	-0.349105	1.3193e-25	2.93351e-20	C	G	LPA	Intron	SNP	rs6940254	0	1	NA	NA	1	1	-0.3277	7.86e-13
Lipoprotein_a	chr6_160609437	-0.350612	4.59949e-26	6	160603816	chr6_160603816	T	-0.343439	4.33938e-25	6.03048e-20	C	T	LPA	Intron	SNP	rs9365179	0	1	NA	NA	1	1	-0.3187	2.33e-12
Lipoprotein_a	chr6_160609437	-0.350612	4.59949e-26	6	160604256	chr6_160604256	A	-0.346755	1.5562e-25	3.32583e-20	G	A	LPA	Intron	SNP	rs6902102	0	1	NA	NA	1	1	-0.3187	2.33e-12
Lipoprotein_a	chr6_160609437	-0.350612	4.59949e-26	6	160605423	chr6_160605423	T	-0.345762	2.26964e-25	3.78713e-20	C	T	LPA	Intron	SNP	rs6455693	0	1	NA	NA	1	1	-0.3187	2.33e-12
Lipoprotein_a	chr6_160609437	-0.350612	4.59949e-26	6	160605483	chr6_160605483	G	-0.345669	2.6466e-25	3.8862e-20	A	G	LPA	Intron	SNP	rs6932014	0	1	NA	NA	1	1	-0.3187	2.33e-12
Lipoprotein_a	chr6_160609437	-0.350612	4.59949e-26	6	160605732	chr6_160605732	A	-0.346972	2.57855e-25	3.85909e-20	G	A	LPA	Intron	SNP	rs35600881	0	1	NA	NA	1	1	-0.3277	7.86e-13
Lipoprotein_a	chr6_160609437	-0.350612	4.59949e-26	6	160607693	chr6_160607693	C	-0.346972	2.57855e-25	3.85909e-20	CTG	C	LPA	Intron	DEL	rs34448740	0	1	NA	NA	1	1	-0.3316	4.3e-13
Lipoprotein_a	chr6_160609437	-0.350612	4.59949e-26	6	160607876	chr6_160607876	G	-0.346972	2.57855e-25	3.85909e-20	C	G	LPA	Intron	SNP	rs6926896	0	1	NA	NA	1	1	-0.3277	7.86e-13
Lipoprotein_a	chr6_160609437	-0.350612	4.59949e-26	6	160608696	chr6_160608696	C	-0.347526	1.94463e-25	3.78713e-20	T	C	LPA	Intron	SNP	rs13202636	0	1	NA	NA	1	1	-0.3277	7.86e-13
Lipoprotein_a	chr6_160609437	-0.350612	4.59949e-26	6	160609437	chr6_160609437	C	-0.350612	4.59949e-26	2.62271e-20	T	C	LPA	Intron	SNP	rs6455695	0	1	NA	NA	1	1	-0.3223	1.35e-12
Lipoprotein_a	chr6_160609437	-0.350612	4.59949e-26	6	160609848	chr6_160609848	A	-0.34838	9.05593e-26	2.81746e-20	G	A	LPA	Intron	SNP	rs6937879	0	1	NA	NA	1	1	-0.3187	2.33e-12
Lipoprotein_a	chr6_160609437	-0.350612	4.59949e-26	6	160610140	chr6_160610140	C	-0.346505	1.58121e-25	3.32583e-20	T	C	LPA	Intron	SNP	rs9355813	0	1	NA	NA	1	1	-0.3187	2.33e-12
Lipoprotein_a	chr6_160609437	-0.350612	4.59949e-26	6	160610221	chr6_160610221	T	-0.344671	2.93617e-25	4.23155e-20	C	T	LPA	Intron	SNP	rs9355814	1	1	0.33	5e-25	1	1	-0.3152	3.88e-12
Lipoprotein_a	chr6_160609437	-0.350612	4.59949e-26	6	160610606	chr6_160610606	G	-0.345762	2.26964e-25	3.78713e-20	A	G	LPA	Intron	SNP	rs6919497	0	1	NA	NA	1	1	-0.3187	2.33e-12
Lipoprotein_a	chr6_160609437	-0.350612	4.59949e-26	6	160610686	chr6_160610686	T	-0.345762	2.26964e-25	3.78713e-20	A	T	LPA	Intron	SNP	rs6923917	0	1	NA	NA	1	1	-0.3187	2.33e-12
Lipoprotein_a	chr6_160609437	-0.350612	4.59949e-26	6	160610862	chr6_160610862	G	-0.345762	2.26964e-25	3.78713e-20	C	G	LPA	Intron	SNP	rs9355815	0	1	NA	NA	1	1	-0.3187	2.33e-12
Lipoprotein_a	chr6_160609437	-0.350612	4.59949e-26	6	160611297	chr6_160611297	C	-0.33703	1.40256e-24	1.88194e-19	G	C	LPA	Intron	SNP	rs6455696	0	1	NA	NA	1	1	-0.3088	7.81e-12
Lipoprotein_a	chr6_160609437	-0.350612	4.59949e-26	6	160611636	chr6_160611636	G	-0.34064	3.32536e-25	4.70531e-20	A	G	LPA	Silent	SNP	rs113727842	0	1	NA	NA	1	1	-0.3097	6.49e-12
Lipoprotein_a	chr6_160609437	-0.350612	4.59949e-26	6	160646860	chr6_160646860	T	-0.349475	7.20672e-26	2.62271e-20	G	T	LPA	Intron	SNP	rs6905073	0	1	NA	NA	1	1	-0.317	2.76e-12
Lipoprotein_a	chr6_160609437	-0.350612	4.59949e-26	6	160646917	chr6_160646917	A	-0.349475	7.20672e-26	2.62271e-20	C	A	LPA	Intron	SNP	rs6906446	0	1	NA	NA	1	1	-0.317	2.76e-12
Lipoprotein_a	chr6_160609437	-0.350612	4.59949e-26	6	160646960	chr6_160646960	C	-0.352021	6.31107e-26	2.62271e-20	T	C	LPA	Intron	SNP	rs62442784	0	1	NA	NA	1	1	-0.3265	9.29e-13
Lipoprotein_a	chr6_160609437	-0.350612	4.59949e-26	6	160647032	chr6_160647032	C	-0.349079	7.41413e-26	2.62271e-20	G	C	LPA	Intron	SNP	rs6905422	0	1	NA	NA	1	1	-0.3164	2.86e-12
Lipoprotein_a	chr6_160609437	-0.350612	4.59949e-26	6	160647144	chr6_160647144	G	-0.349882	5.12488e-26	2.62271e-20	T	G	LPA	Intron	SNP	rs6933576	0	1	NA	NA	1	1	-0.317	2.76e-12
Lipoprotein_a	chr6_160609437	-0.350612	4.59949e-26	6	160647859	chr6_160647859	A	-0.350476	4.91386e-26	2.62271e-20	G	A	LPA	Intron	SNP	rs9295130	0	1	NA	NA	1	1	-0.317	2.76e-12
Lipoprotein_a	chr6_160609437	-0.350612	4.59949e-26	6	160648621	chr6_160648621	T	-0.350784	8.07104e-26	2.73095e-20	A	T	LPA	Intron	SNP	rs7770685	0	1	NA	NA	1	1	-0.3259	9.36e-13
Lipoprotein_a	chr6_160609437	-0.350612	4.59949e-26	6	160648909	chr6_160648909	A	-0.349475	7.20672e-26	2.62271e-20	G	A	LPA	Intron	SNP	rs10945682	0	1	NA	NA	1	1	-0.317	2.76e-12
Lipoprotein_a	chr6_160609437	-0.350612	4.59949e-26	6	160648920	chr6_160648920	C	-0.349475	7.20672e-26	2.62271e-20	T	C	LPA	Intron	SNP	rs10945683	0	1	NA	NA	1	1	-0.317	2.76e-12
Lipoprotein_a	chr6_160609437	-0.350612	4.59949e-26	6	160650180	chr6_160650180	T	-0.345582	2.28715e-25	3.78713e-20	T	A	LPA	Intron	SNP	rs1569933	0	1	NA	NA	1	1	-0.3187	2.33e-12
Lipoprotein_a	chr6_160609437	-0.350612	4.59949e-26	6	160651299	chr6_160651299	G	-0.34716	1.27668e-25	2.92223e-20	G	A	LPA	Intron	SNP	rs2983236	0	1	NA	NA	1	1	-0.3163	3.18e-12
Lipoprotein_a	chr6_160609437	-0.350612	4.59949e-26	6	160653408	chr6_160653408	C	-0.352214	5.28976e-26	2.62271e-20	C	A	LPA	Intron	SNP	rs1406889	0	1	NA	NA	1	1	-0.3277	7.86e-13
Lipoprotein_a	chr6_160609437	-0.350612	4.59949e-26	6	160653500	chr6_160653500	ATAATGAG	-0.35174	5.40098e-26	2.62271e-20	ATAATGAG	A	LPA	Intron	DEL	rs60742360	0	1	NA	NA	1	1	-0.3297	6.22e-13
Lipoprotein_a	chr6_160609437	-0.350612	4.59949e-26	6	160655215	chr6_160655215	A	-0.342601	4.81855e-25	6.57892e-20	A	G	LPA	Intron	SNP	rs2144726	0	1	NA	NA	1	1	-0.317	2.76e-12
Lipoprotein_a	chr6_160609437	-0.350612	4.59949e-26	6	160655484	chr6_160655484	T	-0.349475	7.20672e-26	2.62271e-20	T	C	LPA	Intron	SNP	rs1950564	0	1	NA	NA	1	1	-0.317	2.76e-12
Lipoprotein_a	chr6_160609437	-0.350612	4.59949e-26	6	160655495	chr6_160655495	C	-0.347864	1.23981e-25	2.92223e-20	C	T	LPA	Intron	SNP	rs1950563	0	1	NA	NA	1	1	-0.3189	2.37e-12
Lipoprotein_a	chr6_160609437	-0.350612	4.59949e-26	6	160656310	chr6_160656310	G	-0.348679	8.42591e-26	2.73223e-20	G	T	LPA	Intron	SNP	rs2092931	0	1	NA	NA	1	1	-0.317	2.76e-12
Lipoprotein_a	chr6_160609437	-0.350612	4.59949e-26	6	160656989	chr6_160656989	G	-0.3484	9.41279e-26	2.81746e-20	G	T	LPA	Intron	SNP	rs2872764	0	1	NA	NA	1	1	-0.317	2.76e-12
Lipoprotein_a	chr6_160609437	-0.350612	4.59949e-26	6	160657202	chr6_160657202	T	-0.349174	1.22717e-25	2.92223e-20	T	G	LPA	Intron	SNP	rs1830522	0	1	NA	NA	1	1	-0.3259	9.36e-13
Lipoprotein_a	chr6_160609437	-0.350612	4.59949e-26	6	160660299	chr6_160660299	A	-0.349475	7.20672e-26	2.62271e-20	A	G	LPA	Intron	SNP	rs1740428	0	1	NA	NA	1	1	-0.317	2.76e-12
Lipoprotein_a	chr6_160609437	-0.350612	4.59949e-26	6	160660810	chr6_160660810	C	-0.347374	1.14535e-25	2.92223e-20	C	T	LPA	Intron	SNP	rs1321196	0	1	NA	NA	1	1	-0.3187	2.33e-12
Lipoprotein_a	chr6_160660716	0.684131	9.59614e-11	6	160588246	chr6_160588246	T	0.37228	4.85989e-08	0.00220798	G	T	LPA	Intron	SNP	rs79319956	0	1	NA	NA	0	1	NA	NA
Lipoprotein_a	chr6_160660716	0.684131	9.59614e-11	6	160651478	chr6_160651478	A	0.37339	4.87991e-08	0.00220798	C	A	LPA	Intron	SNP	rs117016271	0	1	NA	NA	0	1	NA	NA
Lipoprotein_a	chr6_160660716	0.684131	9.59614e-11	6	160657152	chr6_160657152	A	0.385544	2.23329e-08	0.00104074	G	A	LPA	Intron	SNP	rs117162385	1	1	2.78	3e-06	0	1	NA	NA
Lipoprotein_a	chr6_160660716	0.684131	9.59614e-11	6	160660716	chr6_160660716	A	0.684131	9.59614e-11	5.53191e-06	G	A	LPA	Intron	SNP	rs118089917	0	1	NA	NA	1	1	0.6909	3.04e-06
Lipoprotein_a	chr6_160660716	0.684131	9.59614e-11	6	160688130	chr6_160688130	A	0.427598	1.14388e-09	5.85664e-05	ATCT	A	Unknown	IGR	DEL	rs138249931	0	1	NA	NA	0	1	NA	NA
Lipoprotein_a	chr6_160660716	0.684131	9.59614e-11	6	160689582	chr6_160689582	A	0.427598	1.14388e-09	5.85664e-05	G	A	Unknown	IGR	SNP	rs117052562	0	1	NA	NA	0	1	NA	NA
Lipoprotein_a	chr6_160697760	0.327585	4.70917e-10	6	160697760	chr6_160697760	A	0.327585	4.70917e-10	2.54504e-05	G	A	PLG	5'Flank	SNP	rs143048975	0	1	NA	NA	0	1	NA	NA
Lipoprotein_a	chr6_160691353	1.01357	3.95868e-10	6	160593809	chr6_160593809	T	1.05904	2.69335e-09	0.000129387	C	T	LPA	Intron	SNP	rs185736398	0	1	NA	NA	0	1	NA	NA
Lipoprotein_a	chr6_160691353	1.01357	3.95868e-10	6	160691353	chr6_160691353	T	1.01357	3.95868e-10	2.1544e-05	G	T	Unknown	IGR	SNP	rs139724919	0	1	NA	NA	1	1	1.234	6.32e-08
Lipoprotein_a	chr6_160666831	-0.291725	1.36808e-13	6	160666831	chr6_160666831	C	-0.291725	1.36808e-13	8.58623e-09	T	C	LPA	5'Flank	SNP	rs41269133	1	1	5.72	5e-55	1	1	-0.2532	1.43e-06
Lipoprotein_a	chr6_160723329	0.405243	3.19471e-08	6	160723329	chr6_160723329	T	0.405243	3.19471e-08	0.00147991	A	T	PLG	Intron	SNP	rs117388368	0	1	NA	NA	0	1	NA	NA
Lipoprotein_a	chr6_160663399	-0.658457	2.32592e-09	6	160663399	chr6_160663399	G	-0.658457	2.32592e-09	0.000114564	A	G	LPA	Intron	SNP	rs74734070	0	1	NA	NA	0	1	NA	NA
Globulin	chr17_16937682	0.218416	1.60223e-09	17	16934670	chr17_16934670	T	0.210978	2.84672e-08	0.0110771	C	T	TNFRSF13B	3'Flank	SNP	rs3751984	0	0	NA	NA	0	1	NA	NA
Globulin	chr17_16937682	0.218416	1.60223e-09	17	16936989	chr17_16936989	G	0.207096	9.21972e-09	0.00797237	T	G	TNFRSF13B	3'Flank	SNP	rs7226302	0	0	NA	NA	0	1	NA	NA
Globulin	chr17_16937682	0.218416	1.60223e-09	17	16936994	chr17_16936994	G	0.204005	1.62214e-08	0.00910191	A	G	TNFRSF13B	3'Flank	SNP	rs62065434	0	0	NA	NA	0	1	NA	NA
Globulin	chr17_16937682	0.218416	1.60223e-09	17	16936995	chr17_16936995	CT	0.203536	1.7036e-08	0.00910191	NA	NA	NA	NA	NA	NA	0	0	NA	NA	0	1	NA	NA
Globulin	chr17_16937682	0.218416	1.60223e-09	17	16937297	chr17_16937297	G	0.21477	2.91943e-09	0.00324573	C	G	TNFRSF13B	3'Flank	SNP	rs11871721	0	0	NA	NA	1	1	0.2759	9.4e-08
Globulin	chr17_16937682	0.218416	1.60223e-09	17	16937408	chr17_16937408	GC	0.215216	2.78498e-09	0.00324573	NA	NA	NA	NA	NA	NA	0	0	NA	NA	1	1	0.2759	9.4e-08
Globulin	chr17_16937682	0.218416	1.60223e-09	17	16937548	chr17_16937548	A	0.218063	1.62115e-09	0.00324573	G	A	TNFRSF13B	3'Flank	SNP	rs4792798	0	0	NA	NA	1	1	0.2789	6.77e-08
AG_Ratio	chr17_16971747	-0.199815	1.73045e-08	17	16937548	chr17_16937548	A	-0.193678	3.94726e-08	0.0487656	G	A	TNFRSF13B	3'Flank	SNP	rs4792798	0	1	NA	NA	0	1	NA	NA
Globulin	chr17_16937682	0.218416	1.60223e-09	17	16937682	chr17_16937682	A	0.218416	1.60223e-09	0.00324573	G	A	TNFRSF13B	3'Flank	SNP	rs4792799	0	0	NA	NA	1	1	0.2789	6.77e-08
AG_Ratio	chr17_16971747	-0.199815	1.73045e-08	17	16937682	chr17_16937682	A	-0.194124	3.82642e-08	0.0487656	G	A	TNFRSF13B	3'Flank	SNP	rs4792799	0	1	NA	NA	0	1	NA	NA
Globulin	chr17_16937682	0.218416	1.60223e-09	17	16938999	chr17_16938999	C	0.216362	2.46129e-09	0.00324573	A	C	TNFRSF13B	3'Flank	SNP	rs55672385	0	0	NA	NA	1	1	0.2769	8.57e-08
AG_Ratio	chr17_16971747	-0.199815	1.73045e-08	17	16938999	chr17_16938999	C	-0.194173	4.07791e-08	0.0487656	A	C	TNFRSF13B	3'Flank	SNP	rs55672385	0	1	NA	NA	0	1	NA	NA
Globulin	chr17_16937682	0.218416	1.60223e-09	17	16939133	chr17_16939133	T	0.216051	2.48426e-09	0.00324573	C	T	TNFRSF13B	3'UTR	SNP	rs55701306	0	0	NA	NA	1	1	0.2788	7.41e-08
Globulin	chr17_16937682	0.218416	1.60223e-09	17	16939677	chr17_16939677	A	0.219746	1.61384e-09	0.00324573	G	A	TNFRSF13B	Missense_Mutation	SNP	rs34562254	0	0	NA	NA	1	1	0.2789	6.8e-08
Globulin	chr17_16937682	0.218416	1.60223e-09	17	16941853	chr17_16941853	G	0.215567	3.44418e-09	0.00335049	A	G	TNFRSF13B	Intron	SNP	rs4792800	0	0	NA	NA	1	1	0.2738	1.47e-07
Globulin	chr17_16937682	0.218416	1.60223e-09	17	16945251	chr17_16945251	G	0.203871	2.32524e-08	0.0102047	C	G	TNFRSF13B	Intron	SNP	rs4500785	0	0	NA	NA	1	1	0.271	1.77e-07
Globulin	chr17_16937682	0.218416	1.60223e-09	17	16945436	chr17_16945436	T	0.205963	1.63544e-08	0.00910191	C	T	TNFRSF13B	Intron	SNP	rs4561508	0	0	NA	NA	1	1	0.2691	2.11e-07
Globulin	chr17_16937682	0.218416	1.60223e-09	17	16948136	chr17_16948136	A	0.201308	3.39804e-08	0.0125928	G	A	TNFRSF13B	Intron	SNP	rs57382045	0	0	NA	NA	0	1	NA	NA
Globulin	chr17_16937682	0.218416	1.60223e-09	17	16951166	chr17_16951166	A	0.205404	1.75433e-08	0.00910191	G	A	TNFRSF13B	Intron	SNP	rs74892229	0	0	NA	NA	1	1	0.2641	3.51e-07
Globulin	chr17_16937682	0.218416	1.60223e-09	17	16953548	chr17_16953548	T	0.202852	2.58616e-08	0.0105929	A	T	TNFRSF13B	Intron	SNP	rs57293260	0	0	NA	NA	1	1	0.2692	2.11e-07
Globulin	chr17_16937682	0.218416	1.60223e-09	17	16953863	chr17_16953863	A	0.204099	2.28708e-08	0.0102047	G	A	TNFRSF13B	Intron	SNP	rs57166795	0	0	NA	NA	1	1	0.2704	1.95e-07
Globulin	chr17_16937682	0.218416	1.60223e-09	17	16960324	chr17_16960324	G	0.206373	1.51073e-08	0.00910191	C	G	TNFRSF13B	Intron	SNP	rs4985726	0	0	NA	NA	1	1	0.2692	2.11e-07
Globulin	chr17_16937682	0.218416	1.60223e-09	17	16971667	chr17_16971667	C	0.202958	2.36026e-08	0.0102047	C	T	TNFRSF13B	Intron	SNP	rs6416870	0	0	NA	NA	1	1	0.233	8.12e-06
AG_Ratio	chr17_16971747	-0.199815	1.73045e-08	17	16971667	chr17_16971667	C	-0.198179	2.47159e-08	0.0487656	C	T	TNFRSF13B	Intron	SNP	rs6416870	0	1	NA	NA	0	1	NA	NA
Globulin	chr17_16937682	0.218416	1.60223e-09	17	16971747	chr17_16971747	A	0.206968	1.14464e-08	0.00890802	A	G	TNFRSF13B	Intron	SNP	rs6502544	0	0	NA	NA	1	1	0.233	8.51e-06
AG_Ratio	chr17_16971747	-0.199815	1.73045e-08	17	16971747	chr17_16971747	A	-0.199815	1.73045e-08	0.0487656	A	G	TNFRSF13B	Intron	SNP	rs6502544	0	1	NA	NA	0	1	NA	NA
Globulin	chr17_16937682	0.218416	1.60223e-09	17	16972322	chr17_16972322	A	0.199646	4.44382e-08	0.0157198	C	A	TNFRSF13B	5'Flank	SNP	rs4985754	0	0	NA	NA	1	1	0.2322	8.38e-06
AG_Ratio	chr17_16971747	-0.199815	1.73045e-08	17	16972322	chr17_16972322	A	-0.197883	2.78927e-08	0.0487656	C	A	TNFRSF13B	5'Flank	SNP	rs4985754	0	1	NA	NA	0	1	NA	NA
Height	chr5_133013940	0.655893	2.92497e-09	5	133000249	chr5_133000249	A	0.607205	1.60511e-08	0.0370323	C	A	ZCCHC10	Intron	SNP	rs149729272	0	1	NA	NA	0	1	NA	NA
Height	chr5_133013940	0.655893	2.92497e-09	5	133013940	chr5_133013940	C	0.655893	2.92497e-09	0.0227632	T	C	ZCCHC10	Intron	SNP	rs137876247	0	1	NA	NA	0	1	NA	NA
Height	chr5_133013940	0.655893	2.92497e-09	5	133104576	chr5_133104576	C	0.636419	2.30354e-08	0.0370323	A	C	HSPA4	3'UTR	SNP	rs117408810	0	1	NA	NA	0	1	NA	NA
Height	chr6_34195307	0.166152	2.56705e-08	6	34195307	chr6_34195307	C	0.166152	2.56705e-08	0.0370323	G	C	KRT18P9	3'Flank	SNP	rs79658451	1	1	0.49	6e-21	0	1	NA	NA
Height	chr6_34195307	0.166152	2.56705e-08	6	34201998	chr6_34201998	A	0.148787	3.36921e-08	0.0370323	A	T	ENSR00001109411	IGR	SNP	rs1211163	0	1	NA	NA	0	1	NA	NA
Height	chr6_34195307	0.166152	2.56705e-08	6	34203190	chr6_34203190	GC	0.150409	3.11037e-08	0.0370323	GC	G	Unknown	IGR	DEL	rs35310095	0	1	NA	NA	0	1	NA	NA
Height	chr6_34195307	0.166152	2.56705e-08	6	34214218	chr6_34214218	C	0.144306	4.972e-08	0.0370323	C	T	ENSR00000788446	IGR	SNP	rs9357174	1	1	0.45	2e-21	0	1	NA	NA
Height	chr6_34362027	0.182875	3.78144e-08	6	34362027	chr6_34362027	C	0.182875	3.78144e-08	0.0370323	T	C	RPS10-NUDT3	Intron	SNP	rs11967909	0	1	NA	NA	0	1	NA	NA
Right_2000hz	chr8_40897994	0.743722	1.9608e-10	8	40859713	chr8_40859713	T	0.684497	8.0569e-10	0.0031351	G	T	ZMAT4	Intron	SNP	rs183023145	0	1	NA	NA	0	1	NA	NA
Right_2000hz	chr8_40897994	0.743722	1.9608e-10	8	40897994	chr8_40897994	C	0.743722	1.9608e-10	0.00152597	T	C	ZMAT4	5'Flank	SNP	rs187481310	0	1	NA	NA	0	1	NA	NA
HDL	chr8_19961817	0.308715	2.77873e-11	8	19958045	chr8_19958045	G	0.224417	1.92029e-09	7.32569e-05	A	G	LPL	Intron	SNP	rs287	1	1	0.03143	2e-12	0	1	NA	NA
HDL	chr8_19961817	0.308715	2.77873e-11	8	19958108	chr8_19958108	C	0.221209	3.24423e-09	0.000118493	T	C	LPL	Intron	SNP	rs289	0	1	NA	NA	0	1	NA	NA
HDL	chr8_19961817	0.308715	2.77873e-11	8	19958341	chr8_19958341	C	0.220329	3.92351e-09	0.000140711	T	C	LPL	Intron	SNP	rs291	0	1	NA	NA	0	1	NA	NA
HDL	chr8_19961817	0.308715	2.77873e-11	8	19958567	chr8_19958567	TA	0.2272	1.21074e-09	5.20578e-05	NA	NA	NA	NA	NA	NA	0	1	NA	NA	0	1	NA	NA
HDL	chr8_19961817	0.308715	2.77873e-11	8	19958727	chr8_19958727	C	0.223747	1.97792e-09	7.47229e-05	A	C	LPL	Intron	SNP	rs295	0	1	NA	NA	0	1	NA	NA
HDL	chr8_19961817	0.308715	2.77873e-11	8	19958860	chr8_19958860	C	0.226453	1.25637e-09	5.34293e-05	T	C	LPL	Intron	SNP	rs297	0	1	NA	NA	0	1	NA	NA
HDL	chr8_19961817	0.308715	2.77873e-11	8	19959423	chr8_19959423	C	0.227726	1.11085e-09	4.88187e-05	T	C	LPL	Intron	SNP	rs301	0	1	NA	NA	0	1	NA	NA
HDL	chr8_19961817	0.308715	2.77873e-11	8	19959850	chr8_19959850	G	0.234642	3.15204e-10	2.32246e-05	T	G	LPL	Intron	SNP	rs304	0	1	NA	NA	0	1	NA	NA
HDL	chr8_19961817	0.308715	2.77873e-11	8	19959890	chr8_19959890	G	0.222254	2.75344e-09	0.000101556	A	G	LPL	Intron	SNP	rs305	0	1	NA	NA	0	1	NA	NA
HDL	chr8_19961817	0.308715	2.77873e-11	8	19959965	chr8_19959965	G	0.307808	2.37135e-09	8.78798e-05	T	G	LPL	Intron	SNP	rs308	1	1	0.126438	1e-79	0	1	NA	NA
HDL	chr8_19961817	0.308715	2.77873e-11	8	19960531	chr8_19960531	A	0.223533	1.7891e-09	6.89279e-05	G	A	LPL	Intron	SNP	rs314	0	1	NA	NA	0	1	NA	NA
HDL	chr8_19961817	0.308715	2.77873e-11	8	19961566	chr8_19961566	G	0.225865	1.33622e-09	5.50209e-05	T	G	LPL	Intron	SNP	rs320	0	1	NA	NA	0	1	NA	NA
HDL	chr8_19961817	0.308715	2.77873e-11	8	19961706	chr8_19961706	C	0.234663	2.93424e-10	2.28647e-05	A	C	LPL	Intron	SNP	rs322	0	1	NA	NA	0	1	NA	NA
HDL	chr8_19961817	0.308715	2.77873e-11	8	19961817	chr8_19961817	C	0.308715	2.77873e-11	2.03201e-05	T	C	LPL	Intron	SNP	rs325	1	1	0.1483	2e-79	0	1	NA	NA
Neutral_fat	chr8_19963914	-0.268869	1.33745e-08	8	19961817	chr8_19961817	C	-0.258628	4.45132e-08	0.00417372	T	C	LPL	Intron	SNP	rs325	0	1	NA	NA	0	1	NA	NA
HDL	chr8_19961817	0.308715	2.77873e-11	8	19961928	chr8_19961928	G	0.230331	5.85292e-10	3.14135e-05	A	G	LPL	Intron	SNP	rs326	1	1	0.088	2e-125	0	1	NA	NA
HDL	chr8_19961817	0.308715	2.77873e-11	8	19962025	chr8_19962025	G	0.228698	7.99103e-10	3.67983e-05	T	G	LPL	Intron	SNP	rs327	0	1	NA	NA	0	1	NA	NA
HDL	chr8_19961817	0.308715	2.77873e-11	8	19962213	chr8_19962213	G	0.303813	6.90881e-11	2.03201e-05	C	G	LPL	Nonsense_Mutation	SNP	rs328	0	1	NA	NA	0	1	NA	NA
Neutral_fat	chr8_19963914	-0.268869	1.33745e-08	8	19962213	chr8_19962213	G	-0.265494	2.21428e-08	0.00274691	C	G	LPL	Nonsense_Mutation	SNP	rs328	1	1	0.1871	6E-731	0	1	NA	NA
HDL	chr8_19961817	0.308715	2.77873e-11	8	19962894	chr8_19962894	A	0.222945	2.10029e-09	7.89627e-05	G	A	LPL	Intron	SNP	rs331	0	1	NA	NA	0	1	NA	NA
HDL	chr8_19961817	0.308715	2.77873e-11	8	19962922	chr8_19962922	C	0.307117	4.00829e-11	2.03201e-05	T	C	LPL	Intron	SNP	rs12679834	0	1	NA	NA	0	1	NA	NA
Neutral_fat	chr8_19963914	-0.268869	1.33745e-08	8	19962922	chr8_19962922	C	-0.267829	1.58624e-08	0.00233418	T	C	LPL	Intron	SNP	rs12679834	0	1	NA	NA	0	1	NA	NA
HDL	chr8_19961817	0.308715	2.77873e-11	8	19963405	chr8_19963405	T	0.302358	9.85273e-11	2.03201e-05	C	T	LPL	Intron	SNP	rs117199990	0	1	NA	NA	0	1	NA	NA
Neutral_fat	chr8_19963914	-0.268869	1.33745e-08	8	19963405	chr8_19963405	T	-0.262705	3.45717e-08	0.00368562	C	T	LPL	Intron	SNP	rs117199990	0	1	NA	NA	0	1	NA	NA
HDL	chr8_19961817	0.308715	2.77873e-11	8	19963422	chr8_19963422	C	0.302266	1.06361e-10	2.03201e-05	A	C	LPL	Intron	SNP	rs145391587	1	1	0.157479	7e-146	0	1	NA	NA
HDL	chr8_19961817	0.308715	2.77873e-11	8	19963914	chr8_19963914	G	0.307316	3.67955e-11	2.03201e-05	T	G	LPL	Intron	SNP	rs75278536	0	1	NA	NA	0	1	NA	NA
Neutral_fat	chr8_19963914	-0.268869	1.33745e-08	8	19963914	chr8_19963914	G	-0.268869	1.33745e-08	0.00231302	T	G	LPL	Intron	SNP	rs75278536	0	1	NA	NA	0	1	NA	NA
HDL	chr8_19961817	0.308715	2.77873e-11	8	19964271	chr8_19964271	G	0.293994	2.97129e-10	2.28947e-05	T	G	LPL	Intron	SNP	rs77069344	0	1	NA	NA	0	1	NA	NA
Neutral_fat	chr8_19963914	-0.268869	1.33745e-08	8	19964271	chr8_19964271	G	-0.267786	1.75141e-08	0.00238276	T	G	LPL	Intron	SNP	rs77069344	0	1	NA	NA	0	1	NA	NA
HDL	chr8_19961817	0.308715	2.77873e-11	8	19965299	chr8_19965299	T	0.300837	1.07425e-10	2.03201e-05	C	T	LPL	Intron	SNP	rs11570891	0	1	NA	NA	0	1	NA	NA
HDL	chr8_19961817	0.308715	2.77873e-11	8	19966137	chr8_19966137	T	0.227543	1.13741e-09	4.94512e-05	A	T	LPL	3'UTR	SNP	rs3208305	0	1	NA	NA	0	1	NA	NA
HDL	chr8_19961817	0.308715	2.77873e-11	8	19966163	chr8_19966163	T	0.305729	4.89726e-11	2.03201e-05	C	T	LPL	3'UTR	SNP	rs1803924	0	1	NA	NA	0	1	NA	NA
Neutral_fat	chr8_19963914	-0.268869	1.33745e-08	8	19966163	chr8_19966163	T	-0.261741	3.33693e-08	0.00360684	C	T	LPL	3'UTR	SNP	rs1803924	0	1	NA	NA	0	1	NA	NA
HDL	chr8_19961817	0.308715	2.77873e-11	8	19966534	chr8_19966534	A	0.293274	2.8663e-10	2.28647e-05	C	A	LPL	3'UTR	SNP	rs3735964	0	1	NA	NA	0	1	NA	NA
HDL	chr8_19961817	0.308715	2.77873e-11	8	19966981	chr8_19966981	C	0.238875	1.39832e-10	2.03201e-05	T	C	LPL	3'UTR	SNP	rs13702	1	1	0.111	9e-41	0	1	NA	NA
HDL	chr8_19961817	0.308715	2.77873e-11	8	19967052	chr8_19967052	C	0.3059	3.41266e-11	2.03201e-05	T	C	LPL	3'UTR	SNP	rs1059611	0	1	NA	NA	0	1	NA	NA
Neutral_fat	chr8_19963914	-0.268869	1.33745e-08	8	19967052	chr8_19967052	C	-0.26231	2.4517e-08	0.00286802	T	C	LPL	3'UTR	SNP	rs1059611	1	1	0.1698	1e-154	0	1	NA	NA
HDL	chr8_19961817	0.308715	2.77873e-11	8	19967115	chr8_19967115	CTT	0.309213	3.06971e-11	2.03201e-05	NA	NA	NA	NA	NA	NA	0	1	NA	NA	0	1	NA	NA
HDL	chr8_19961817	0.308715	2.77873e-11	8	19967156	chr8_19967156	T	0.230211	6.64095e-10	3.34478e-05	C	T	LPL	3'UTR	SNP	rs15285	1	1	0.094	3e-139	0	1	NA	NA
HDL	chr8_19961817	0.308715	2.77873e-11	8	19967357	chr8_19967357	A	0.233809	4.30077e-10	2.62174e-05	G	A	LPL	3'Flank	SNP	rs3916027	0	1	NA	NA	0	1	NA	NA
HDL	chr8_19961817	0.308715	2.77873e-11	8	19968791	chr8_19968791	C	0.314365	3.64967e-11	2.03201e-05	G	C	LPL	3'Flank	SNP	rs77150190	0	1	NA	NA	0	1	NA	NA
Neutral_fat	chr8_19963914	-0.268869	1.33745e-08	8	19968791	chr8_19968791	C	-0.273784	1.55425e-08	0.00233418	G	C	LPL	3'Flank	SNP	rs77150190	0	1	NA	NA	0	1	NA	NA
HDL	chr8_19961817	0.308715	2.77873e-11	8	19968807	chr8_19968807	G	0.313468	4.13818e-11	2.03201e-05	A	G	LPL	3'Flank	SNP	rs77729186	0	1	NA	NA	0	1	NA	NA
Neutral_fat	chr8_19963914	-0.268869	1.33745e-08	8	19968807	chr8_19968807	G	-0.273543	1.58963e-08	0.00233418	A	G	LPL	3'Flank	SNP	rs77729186	0	1	NA	NA	0	1	NA	NA
HDL	chr8_19961817	0.308715	2.77873e-11	8	19969190	chr8_19969190	T	0.305655	1.25868e-10	2.03201e-05	C	T	LPL	3'Flank	SNP	rs79108221	0	1	NA	NA	0	1	NA	NA
HDL	chr8_19961817	0.308715	2.77873e-11	8	19970337	chr8_19970337	A	0.224347	1.32076e-09	5.49067e-05	C	A	LPL	3'Flank	SNP	rs10105606	0	1	NA	NA	0	1	NA	NA
HDL	chr8_19961817	0.308715	2.77873e-11	8	19973258	chr8_19973258	T	0.30245	8.98635e-11	2.03201e-05	C	T	ENSR00000849219	IGR	SNP	rs1011685	0	1	NA	NA	0	1	NA	NA
HDL	chr8_19961817	0.308715	2.77873e-11	8	19973410	chr8_19973410	T	0.299999	1.02877e-10	2.03201e-05	C	T	ENSR00000849219	IGR	SNP	rs10096633	0	1	NA	NA	0	1	NA	NA
Neutral_fat	chr8_19963914	-0.268869	1.33745e-08	8	19973410	chr8_19973410	T	-0.258135	4.83506e-08	0.00427594	C	T	ENSR00000849219	IGR	SNP	rs10096633	1	1	13.66	2e-09	0	1	NA	NA
HDL	chr8_19961817	0.308715	2.77873e-11	8	19975135	chr8_19975135	T	0.298465	1.4927e-10	2.03201e-05	G	T	ENSR00000849219	IGR	SNP	rs17482753	1	1	2.59	5e-38	0	1	NA	NA
Neutral_fat	chr8_19963914	-0.268869	1.33745e-08	8	19975135	chr8_19975135	T	-0.260459	4.08628e-08	0.00406941	G	T	ENSR00000849219	IGR	SNP	rs17482753	0	1	NA	NA	0	1	NA	NA
HDL	chr8_19961817	0.308715	2.77873e-11	8	19979135	chr8_19979135	C	0.308229	4.63839e-11	2.03201e-05	T	C	Unknown	IGR	SNP	rs78963197	0	1	NA	NA	0	1	NA	NA
HDL	chr8_19961817	0.308715	2.77873e-11	8	19979473	chr8_19979473	T	0.298138	1.59183e-10	2.03201e-05	C	T	Unknown	IGR	SNP	rs74855321	0	1	NA	NA	0	1	NA	NA
Neutral_fat	chr8_19963914	-0.268869	1.33745e-08	8	19979473	chr8_19979473	T	-0.260938	3.95455e-08	0.00404945	C	T	Unknown	IGR	SNP	rs74855321	0	1	NA	NA	0	1	NA	NA
HDL	chr8_19961817	0.308715	2.77873e-11	8	19980958	chr8_19980958	T	0.235289	4.34578e-10	2.62174e-05	C	T	Unknown	IGR	SNP	rs4464984	0	1	NA	NA	0	1	NA	NA
HDL	chr8_19961817	0.308715	2.77873e-11	8	19982830	chr8_19982830	A	0.305198	6.32897e-11	2.03201e-05	G	A	Unknown	IGR	SNP	rs58946909	0	1	NA	NA	0	1	NA	NA
HDL	chr8_19961817	0.308715	2.77873e-11	8	19982897	chr8_19982897	C	0.300007	1.23541e-10	2.03201e-05	G	C	Unknown	IGR	SNP	rs75551077	1	1	0.132	9e-123	0	1	NA	NA
HDL	chr8_19961817	0.308715	2.77873e-11	8	19985951	chr8_19985951	A	0.300193	1.37152e-10	2.03201e-05	C	A	Unknown	IGR	SNP	rs17410914	0	1	NA	NA	0	1	NA	NA
HDL	chr8_19961817	0.308715	2.77873e-11	8	19986350	chr8_19986350	A	0.299268	1.3651e-10	2.03201e-05	G	A	Unknown	IGR	SNP	rs117227752	0	1	NA	NA	0	1	NA	NA
HDL	chr8_19961817	0.308715	2.77873e-11	8	19986368	chr8_19986368	C	0.295203	1.74165e-10	2.04887e-05	T	C	Unknown	IGR	SNP	rs59147390	0	1	NA	NA	0	1	NA	NA
HDL	chr8_19961817	0.308715	2.77873e-11	8	19986419	chr8_19986419	T	0.289344	2.59049e-08	0.000868974	G	T	Unknown	IGR	SNP	rs184371102	0	1	NA	NA	0	1	NA	NA
HDL	chr8_19961817	0.308715	2.77873e-11	8	19986711	chr8_19986711	G	0.290917	5.26515e-10	2.92682e-05	A	G	Unknown	IGR	SNP	rs12678919	1	1	0.123	3e-111	0	1	NA	NA
HDL	chr8_19961817	0.308715	2.77873e-11	8	19986904	chr8_19986904	G	0.300239	1.25403e-10	2.03201e-05	A	G	Unknown	IGR	SNP	rs7819706	0	1	NA	NA	0	1	NA	NA
HDL	chr8_19961817	0.308715	2.77873e-11	8	19986928	chr8_19986928	G	0.300509	1.51613e-10	2.03201e-05	C	G	Unknown	IGR	SNP	rs115129770	0	1	NA	NA	0	1	NA	NA
HDL	chr8_19961817	0.308715	2.77873e-11	8	19986936	chr8_19986936	C	0.299073	1.90883e-10	2.09229e-05	CT	C	Unknown	IGR	DEL	rs149670831	0	1	NA	NA	0	1	NA	NA
HDL	chr8_19961817	0.308715	2.77873e-11	8	19987865	chr8_19987865	T	0.291618	3.95476e-10	2.52274e-05	C	T	ENSR00000849220	IGR	SNP	rs7841189	1	1	0.172	2e-30	0	1	NA	NA
HDL	chr8_19961817	0.308715	2.77873e-11	8	19988803	chr8_19988803	G	0.302094	1.02939e-10	2.03201e-05	T	G	Unknown	IGR	SNP	rs78458743	0	1	NA	NA	0	1	NA	NA
HDL	chr8_19961817	0.308715	2.77873e-11	8	19989549	chr8_19989549	A	0.296569	2.36577e-10	2.15564e-05	G	A	Unknown	IGR	SNP	rs12682115	0	1	NA	NA	0	1	NA	NA
HDL	chr8_19961817	0.308715	2.77873e-11	8	19989712	chr8_19989712	C	0.296508	2.3405e-10	2.15564e-05	T	C	Unknown	IGR	SNP	rs78013771	0	1	NA	NA	0	1	NA	NA
HDL	chr8_19961817	0.308715	2.77873e-11	8	19989930	chr8_19989930	A	0.289313	6.59949e-10	3.34478e-05	C	A	Unknown	IGR	SNP	rs76496571	0	1	NA	NA	0	1	NA	NA
HDL	chr8_19961817	0.308715	2.77873e-11	8	19990179	chr8_19990179	A	0.301408	1.08176e-10	2.03201e-05	C	A	Unknown	IGR	SNP	rs10503669	0	1	NA	NA	0	1	NA	NA
Neutral_fat	chr8_19963914	-0.268869	1.33745e-08	8	19990179	chr8_19990179	A	-0.259896	4.69612e-08	0.0042008	C	A	Unknown	IGR	SNP	rs10503669	1	1	0.16	1e-19	0	1	NA	NA
HDL	chr8_19961817	0.308715	2.77873e-11	8	19990569	chr8_19990569	A	0.288133	4.91044e-10	2.81444e-05	G	A	Unknown	IGR	SNP	rs17410962	0	1	NA	NA	0	1	NA	NA
HDL	chr8_19961817	0.308715	2.77873e-11	8	19990988	chr8_19990988	C	0.293572	3.08837e-10	2.32246e-05	G	C	Unknown	IGR	SNP	rs17489185	0	1	NA	NA	0	1	NA	NA
HDL	chr8_19961817	0.308715	2.77873e-11	8	19991182	chr8_19991182	T	0.297698	1.69717e-10	2.03201e-05	C	T	Unknown	IGR	SNP	rs17410983	0	1	NA	NA	0	1	NA	NA
HDL	chr8_19961817	0.308715	2.77873e-11	8	19991367	chr8_19991367	T	0.294027	2.93801e-10	2.28647e-05	A	T	Unknown	IGR	SNP	rs17489226	0	1	NA	NA	0	1	NA	NA
HDL	chr8_19961817	0.308715	2.77873e-11	8	19991761	chr8_19991761	G	0.300098	1.33299e-10	2.03201e-05	T	G	Unknown	IGR	SNP	rs17410996	0	1	NA	NA	0	1	NA	NA
HDL	chr8_19961817	0.308715	2.77873e-11	8	19992159	chr8_19992159	G	0.303498	7.79045e-11	2.03201e-05	T	G	Unknown	IGR	SNP	rs75801420	0	1	NA	NA	0	1	NA	NA
HDL	chr8_19961817	0.308715	2.77873e-11	8	19992246	chr8_19992246	A	0.307009	3.96618e-11	2.03201e-05	G	A	Unknown	IGR	SNP	rs17091905	0	1	NA	NA	0	1	NA	NA
HDL	chr8_19961817	0.308715	2.77873e-11	8	19992478	chr8_19992478	G	0.301032	8.97505e-11	2.03201e-05	A	G	Unknown	IGR	SNP	rs114964604	0	1	NA	NA	0	1	NA	NA
HDL	chr8_19961817	0.308715	2.77873e-11	8	19992481	chr8_19992481	C	0.298696	1.0479e-10	2.03201e-05	T	C	Unknown	IGR	SNP	rs73600084	0	1	NA	NA	0	1	NA	NA
HDL	chr8_19961817	0.308715	2.77873e-11	8	19993997	chr8_19993997	A	0.304098	8.16091e-11	2.03201e-05	C	A	Unknown	IGR	SNP	rs76975037	0	1	NA	NA	0	1	NA	NA
HDL	chr8_19961817	0.308715	2.77873e-11	8	19994534	chr8_19994534	A	0.22923	8.59092e-10	3.90981e-05	T	A	ENSR00001135662	IGR	SNP	rs17489268	0	1	NA	NA	0	1	NA	NA
HDL	chr8_19961817	0.308715	2.77873e-11	8	19994645	chr8_19994645	T	0.296346	1.99135e-10	2.12294e-05	G	T	ENSR00001135662	IGR	SNP	rs17091909	0	1	NA	NA	0	1	NA	NA
HDL	chr8_19961817	0.308715	2.77873e-11	8	19994665	chr8_19994665	T	0.230044	9.16806e-10	4.12424e-05	TTC	T	ENSR00001135662	IGR	DEL	rs147729680	0	1	NA	NA	0	1	NA	NA
HDL	chr8_19961817	0.308715	2.77873e-11	8	19994799	chr8_19994799	G	0.234706	3.66984e-10	2.50527e-05	C	G	ENSR00001135662	IGR	SNP	rs17411031	0	1	NA	NA	0	1	NA	NA
HDL	chr8_19961817	0.308715	2.77873e-11	8	19994851	chr8_19994851	C	0.232167	6.42858e-10	3.33531e-05	T	C	ENSR00001135662	IGR	SNP	rs17411045	0	1	NA	NA	0	1	NA	NA
HDL	chr8_19961817	0.308715	2.77873e-11	8	19995007	chr8_19995007	T	0.228371	1.15944e-09	5.01291e-05	C	T	ENSR00001135662	IGR	SNP	rs17489282	1	1	0.091	7e-122	0	1	NA	NA
HDL	chr8_19961817	0.308715	2.77873e-11	8	19995075	chr8_19995075	C	0.224934	1.68481e-09	6.58887e-05	T	C	ENSR00001135662	IGR	SNP	rs4922117	0	1	NA	NA	0	1	NA	NA
HDL	chr8_19961817	0.308715	2.77873e-11	8	19995318	chr8_19995318	T	0.236394	3.49373e-10	2.44951e-05	G	T	Unknown	IGR	SNP	rs1822200	0	1	NA	NA	0	1	NA	NA
HDL	chr8_19961817	0.308715	2.77873e-11	8	19995428	chr8_19995428	T	0.222909	3.25832e-09	0.000118493	A	T	Unknown	IGR	SNP	rs1372344	0	1	NA	NA	1	1	0.2464	9.82e-06
HDL	chr8_19961817	0.308715	2.77873e-11	8	19995878	chr8_19995878	C	0.227988	1.31098e-09	5.48523e-05	A	C	Unknown	IGR	SNP	rs1992442	0	1	NA	NA	1	1	0.2464	9.82e-06
HDL	chr8_19961817	0.308715	2.77873e-11	8	19995989	chr8_19995989	A	0.227163	1.50691e-09	6.01402e-05	G	A	Unknown	IGR	SNP	rs2410618	0	1	NA	NA	0	1	NA	NA
HDL	chr8_19961817	0.308715	2.77873e-11	8	19996076	chr8_19996076	A	0.228359	1.35143e-09	5.52925e-05	G	A	Unknown	IGR	SNP	rs1992443	0	1	NA	NA	0	1	NA	NA
HDL	chr8_19961817	0.308715	2.77873e-11	8	19996756	chr8_19996756	T	0.239264	2.22704e-10	2.15564e-05	C	T	ENSR00001135663	IGR	SNP	rs920588	0	1	NA	NA	0	1	NA	NA
HDL	chr8_19961817	0.308715	2.77873e-11	8	19996850	chr8_19996850	T	0.2303	9.10911e-10	4.12154e-05	G	T	ENSR00001135663	IGR	SNP	rs920589	0	1	NA	NA	0	1	NA	NA
HDL	chr8_19961817	0.308715	2.77873e-11	8	19996989	chr8_19996989	T	0.231774	7.60973e-10	3.56758e-05	C	T	ENSR00001135663	IGR	SNP	rs4425772	0	1	NA	NA	0	1	NA	NA
HDL	chr8_19961817	0.308715	2.77873e-11	8	19996998	chr8_19996998	T	0.232676	6.54393e-10	3.34478e-05	C	T	ENSR00001135663	IGR	SNP	rs4628269	0	1	NA	NA	0	1	NA	NA
HDL	chr8_19961817	0.308715	2.77873e-11	8	19997042	chr8_19997042	A	0.236159	3.84838e-10	2.5205e-05	C	A	ENSR00001135663	IGR	SNP	rs2410619	0	1	NA	NA	0	1	NA	NA
HDL	chr8_19961817	0.308715	2.77873e-11	8	19997126	chr8_19997126	A	0.228557	1.29676e-09	5.48471e-05	C	A	ENSR00001135663	IGR	SNP	rs4320561	0	1	NA	NA	0	1	NA	NA
HDL	chr8_19961817	0.308715	2.77873e-11	8	19997149	chr8_19997149	T	0.227815	1.47392e-09	5.9127e-05	C	T	ENSR00001135663	IGR	SNP	rs2410620	0	1	NA	NA	0	1	NA	NA
HDL	chr8_19961817	0.308715	2.77873e-11	8	19997171	chr8_19997171	C	0.226915	1.72894e-09	6.72764e-05	T	C	ENSR00001135663	IGR	SNP	rs2410621	0	1	NA	NA	0	1	NA	NA
HDL	chr8_19961817	0.308715	2.77873e-11	8	19997378	chr8_19997378	G	0.230481	7.28286e-10	3.47998e-05	A	G	Unknown	IGR	SNP	rs2410623	0	1	NA	NA	0	1	NA	NA
HDL	chr8_19961817	0.308715	2.77873e-11	8	19997495	chr8_19997495	G	0.300237	1.30451e-10	2.03201e-05	C	G	Unknown	IGR	SNP	rs17411113	0	1	NA	NA	0	1	NA	NA
HDL	chr8_19961817	0.308715	2.77873e-11	8	19997710	chr8_19997710	T	0.230445	9.67387e-10	4.32677e-05	C	T	Unknown	IGR	SNP	rs34564316	0	1	NA	NA	0	1	NA	NA
HDL	chr8_19961817	0.308715	2.77873e-11	8	19997761	chr8_19997761	C	0.227905	1.35702e-09	5.52925e-05	T	C	Unknown	IGR	SNP	rs17411126	0	1	NA	NA	0	1	NA	NA
HDL	chr8_19961817	0.308715	2.77873e-11	8	19997820	chr8_19997820	A	0.228447	1.30748e-09	5.48523e-05	T	A	Unknown	IGR	SNP	rs17411133	0	1	NA	NA	0	1	NA	NA
HDL	chr8_19961817	0.308715	2.77873e-11	8	19997833	chr8_19997833	A	0.228912	1.21832e-09	5.20957e-05	G	A	Unknown	IGR	SNP	rs17489373	0	1	NA	NA	0	1	NA	NA
HDL	chr8_19961817	0.308715	2.77873e-11	8	19998089	chr8_19998089	C	0.231319	7.3245e-10	3.47998e-05	T	C	Unknown	IGR	SNP	rs17411168	0	1	NA	NA	1	1	0.2464	9.82e-06
HDL	chr8_19961817	0.308715	2.77873e-11	8	19998150	chr8_19998150	G	0.233114	5.95228e-10	3.1728e-05	A	G	Unknown	IGR	SNP	rs34932218	0	1	NA	NA	0	1	NA	NA
HDL	chr8_19961817	0.308715	2.77873e-11	8	19998333	chr8_19998333	G	0.229639	1.05859e-09	4.68088e-05	GTATTTT	G	Unknown	IGR	DEL	rs140426714	0	1	NA	NA	0	1	NA	NA
HDL	chr8_19961817	0.308715	2.77873e-11	8	19998749	chr8_19998749	G	0.228628	3.9332e-10	2.52274e-05	T	G	Unknown	IGR	SNP	rs2165558	0	1	NA	NA	0	1	NA	NA
HDL	chr8_19961817	0.308715	2.77873e-11	8	20000832	chr8_20000832	T	0.221993	3.15137e-09	0.000115685	C	T	Unknown	IGR	SNP	rs2103325	0	1	NA	NA	0	1	NA	NA
HDL	chr8_19961817	0.308715	2.77873e-11	8	20000988	chr8_20000988	A	0.226562	1.60792e-09	6.352e-05	T	A	Unknown	IGR	SNP	rs1581675	0	1	NA	NA	0	1	NA	NA
HDL	chr8_19961817	0.308715	2.77873e-11	8	20002028	chr8_20002028	A	0.227874	1.11659e-09	4.88187e-05	G	A	Unknown	IGR	SNP	rs2119690	0	1	NA	NA	1	1	0.2455	9.62e-06
HDL	chr8_19961817	0.308715	2.77873e-11	8	20002116	chr8_20002116	T	0.225069	1.66215e-09	6.53307e-05	C	T	Unknown	IGR	SNP	rs2165556	0	1	NA	NA	1	1	0.2455	9.62e-06
HDL	chr8_19961817	0.308715	2.77873e-11	8	20002280	chr8_20002280	C	0.219836	3.38341e-09	0.00012247	G	C	Unknown	IGR	SNP	rs12541912	0	1	NA	NA	1	1	0.2504	6.3e-06
HDL	chr8_19961817	0.308715	2.77873e-11	8	20002949	chr8_20002949	G	0.303795	8.91662e-11	2.03201e-05	C	G	Unknown	IGR	SNP	rs79236614	1	1	0.135	8e-128	0	1	NA	NA
Neutral_fat	chr8_19963914	-0.268869	1.33745e-08	8	20002949	chr8_20002949	G	-0.264329	3.0723e-08	0.00341584	C	G	Unknown	IGR	SNP	rs79236614	0	1	NA	NA	0	1	NA	NA
HDL	chr8_19961817	0.308715	2.77873e-11	8	20003236	chr8_20003236	A	0.228589	1.44041e-09	5.80821e-05	G	A	Unknown	IGR	SNP	rs34818360	0	1	NA	NA	1	1	0.2485	8.23e-06
HDL	chr8_19961817	0.308715	2.77873e-11	8	20003715	chr8_20003715	C	0.225716	1.32639e-09	5.49067e-05	T	C	ENSR00000849225	IGR	SNP	rs4083261	0	1	NA	NA	0	1	NA	NA
HDL	chr8_19961817	0.308715	2.77873e-11	8	20003850	chr8_20003850	C	0.231576	5.84728e-10	3.14135e-05	A	C	Unknown	IGR	SNP	rs3844510	0	1	NA	NA	1	1	0.2496	6.87e-06
HDL	chr8_19961817	0.308715	2.77873e-11	8	20004709	chr8_20004709	T	0.236857	3.16331e-10	2.32246e-05	C	T	ENSR00000849226	IGR	SNP	rs2410625	0	1	NA	NA	1	1	0.254	5.15e-06
HDL	chr8_19961817	0.308715	2.77873e-11	8	20005059	chr8_20005059	C	0.240049	1.6663e-10	2.03201e-05	T	C	ENSR00000849226	IGR	SNP	rs4644277	0	1	NA	NA	1	1	0.254	5.15e-06
HDL	chr8_19961817	0.308715	2.77873e-11	8	20005277	chr8_20005277	T	0.235368	2.50395e-10	2.21439e-05	A	T	Unknown	IGR	SNP	rs1441766	0	1	NA	NA	0	1	NA	NA
HDL	chr8_19961817	0.308715	2.77873e-11	8	20005513	chr8_20005513	T	0.236253	2.61114e-10	2.27382e-05	C	T	ENSR00000849227	IGR	SNP	rs1441764	0	1	NA	NA	1	1	0.2553	4.56e-06
HDL	chr8_19961817	0.308715	2.77873e-11	8	20005847	chr8_20005847	C	0.297318	1.82723e-10	2.0609e-05	T	C	ENSR00000849227	IGR	SNP	rs6586884	0	1	NA	NA	0	1	NA	NA
HDL	chr8_19961817	0.308715	2.77873e-11	8	20005960	chr8_20005960	A	0.292362	5.0486e-10	2.86789e-05	T	A	ENSR00000849227	IGR	SNP	rs6999813	0	1	NA	NA	0	1	NA	NA
HDL	chr8_19961817	0.308715	2.77873e-11	8	20005996	chr8_20005996	T	0.237626	2.73902e-10	2.27555e-05	C	T	ENSR00000849227	IGR	SNP	rs2119689	0	1	NA	NA	1	1	0.2582	3.52e-06
HDL	chr8_19961817	0.308715	2.77873e-11	8	20006328	chr8_20006328	GA	0.232134	6.88304e-10	3.41477e-05	NA	NA	NA	NA	NA	NA	0	1	NA	NA	1	1	0.2564	4.06e-06
HDL	chr8_19961817	0.308715	2.77873e-11	8	20007045	chr8_20007045	C	0.235583	3.58925e-10	2.48235e-05	T	C	Unknown	IGR	SNP	rs1441763	0	1	NA	NA	1	1	0.2553	4.56e-06
HDL	chr8_19961817	0.308715	2.77873e-11	8	20007176	chr8_20007176	A	0.2438	7.95994e-11	2.03201e-05	G	A	Unknown	IGR	SNP	rs1441762	0	1	NA	NA	1	1	0.2553	4.56e-06
HDL	chr8_19961817	0.308715	2.77873e-11	8	20007237	chr8_20007237	C	0.237475	2.35657e-10	2.15564e-05	G	C	Unknown	IGR	SNP	rs1441761	0	1	NA	NA	1	1	0.2553	4.56e-06
HDL	chr8_19961817	0.308715	2.77873e-11	8	20007238	chr8_20007238	T	0.23749	2.31166e-10	2.15564e-05	C	T	Unknown	IGR	SNP	rs1441760	0	1	NA	NA	1	1	0.2553	4.56e-06
HDL	chr8_19961817	0.308715	2.77873e-11	8	20007664	chr8_20007664	G	0.235147	3.48582e-10	2.44951e-05	A	G	Unknown	IGR	SNP	rs2083637	1	1	1.32445	9e-24	1	1	0.2553	4.56e-06
HDL	chr8_19961817	0.308715	2.77873e-11	8	20007752	chr8_20007752	G	0.240168	1.29108e-10	2.03201e-05	T	G	Unknown	IGR	SNP	rs2083636	0	1	NA	NA	1	1	0.2603	2.94e-06
HDL	chr8_19961817	0.308715	2.77873e-11	8	20007944	chr8_20007944	T	0.298257	1.79024e-10	2.04887e-05	A	T	Unknown	IGR	SNP	rs77237194	0	1	NA	NA	0	1	NA	NA
HDL	chr8_19961817	0.308715	2.77873e-11	8	20007998	chr8_20007998	A	0.24162	1.27371e-10	2.03201e-05	C	A	Unknown	IGR	SNP	rs35495249	0	1	NA	NA	1	1	0.2603	2.94e-06
HDL	chr8_19961817	0.308715	2.77873e-11	8	20008236	chr8_20008236	T	0.235704	3.40292e-10	2.44951e-05	C	T	Unknown	IGR	SNP	rs894211	0	1	NA	NA	1	1	0.2594	3.19e-06
HDL	chr8_19961817	0.308715	2.77873e-11	8	20008763	chr8_20008763	A	0.240665	1.47382e-10	2.03201e-05	G	A	Unknown	IGR	SNP	rs765547	0	1	NA	NA	1	1	0.2553	4.56e-06
HDL	chr8_19961817	0.308715	2.77873e-11	8	20009083	chr8_20009083	T	0.234606	3.79056e-10	2.5205e-05	C	T	Unknown	IGR	SNP	rs765548	0	1	NA	NA	1	1	0.2553	4.56e-06
HDL	chr8_19961817	0.308715	2.77873e-11	8	20009120	chr8_20009120	G	0.239088	1.48981e-10	2.03201e-05	A	G	Unknown	IGR	SNP	rs765549	0	1	NA	NA	1	1	0.2553	4.56e-06
HDL	chr8_19961817	0.308715	2.77873e-11	8	20009367	chr8_20009367	T	0.239643	1.44183e-10	2.03201e-05	A	T	Unknown	IGR	SNP	rs1441758	0	1	NA	NA	1	1	0.2553	4.56e-06
HDL	chr8_19961817	0.308715	2.77873e-11	8	20009665	chr8_20009665	CT	0.287238	2.78857e-08	0.000931403	NA	NA	NA	NA	NA	NA	0	1	NA	NA	0	1	NA	NA
HDL	chr8_19961817	0.308715	2.77873e-11	8	20009709	chr8_20009709	C	0.232943	5.09857e-10	2.87529e-05	T	C	Unknown	IGR	SNP	rs9644637	0	1	NA	NA	1	1	0.2553	4.56e-06
HDL	chr8_19961817	0.308715	2.77873e-11	8	20009889	chr8_20009889	T	0.238986	1.77262e-10	2.04887e-05	C	T	Unknown	IGR	SNP	rs9644638	0	1	NA	NA	1	1	0.2553	4.56e-06
HDL	chr8_19961817	0.308715	2.77873e-11	8	20009934	chr8_20009934	G	0.239976	1.27502e-10	2.03201e-05	C	G	Unknown	IGR	SNP	rs11986942	0	1	NA	NA	1	1	0.2529	5.03e-06
HDL	chr8_19961817	0.308715	2.77873e-11	8	20009983	chr8_20009983	T	0.240829	1.38338e-10	2.03201e-05	G	T	Unknown	IGR	SNP	rs34327087	0	1	NA	NA	1	1	0.2553	4.56e-06
HDL	chr8_19961817	0.308715	2.77873e-11	8	20010025	chr8_20010025	T	0.238121	2.28254e-10	2.15564e-05	G	T	Unknown	IGR	SNP	rs34345068	0	1	NA	NA	1	1	0.2553	4.56e-06
HDL	chr8_19961817	0.308715	2.77873e-11	8	20010342	chr8_20010342	A	0.240433	1.40393e-10	2.03201e-05	G	A	Unknown	IGR	SNP	rs2009493	0	1	NA	NA	1	1	0.2553	4.56e-06
HDL	chr8_19961817	0.308715	2.77873e-11	8	20010591	chr8_20010591	T	0.242781	1.20288e-10	2.03201e-05	C	T	Unknown	IGR	SNP	rs1837843	0	1	NA	NA	1	1	0.274	1.1e-06
HDL	chr8_19961817	0.308715	2.77873e-11	8	20010779	chr8_20010779	C	0.234491	4.48703e-10	2.67268e-05	T	C	Unknown	IGR	SNP	rs1837842	0	1	NA	NA	1	1	0.2553	4.56e-06
HDL	chr8_19961817	0.308715	2.77873e-11	8	20010866	chr8_20010866	C	0.232835	5.99304e-10	3.1728e-05	G	C	Unknown	IGR	SNP	rs1441757	0	1	NA	NA	1	1	0.2553	4.56e-06
HDL	chr8_19961817	0.308715	2.77873e-11	8	20010875	chr8_20010875	C	0.231541	6.88887e-10	3.41477e-05	A	C	Unknown	IGR	SNP	rs1441756	0	1	NA	NA	1	1	0.2553	4.56e-06
HDL	chr8_19961817	0.308715	2.77873e-11	8	20011377	chr8_20011377	C	0.239566	1.62448e-10	2.03201e-05	T	C	Unknown	IGR	SNP	rs1441755	0	1	NA	NA	1	1	0.2569	4.07e-06
HDL	chr8_19961817	0.308715	2.77873e-11	8	20011428	chr8_20011428	A	0.242634	9.49618e-11	2.03201e-05	G	A	Unknown	IGR	SNP	rs1441754	0	1	NA	NA	1	1	0.2553	4.56e-06
HDL	chr8_19961817	0.308715	2.77873e-11	8	20011460	chr8_20011460	C	0.240811	1.04763e-10	2.03201e-05	T	C	Unknown	IGR	SNP	rs4406409	0	1	NA	NA	1	1	0.2553	4.56e-06
HDL	chr8_19961817	0.308715	2.77873e-11	8	20011553	chr8_20011553	A	0.23786	2.17436e-10	2.15564e-05	G	A	Unknown	IGR	SNP	rs1441753	0	1	NA	NA	1	1	0.2553	4.56e-06
HDL	chr8_19961817	0.308715	2.77873e-11	8	20011855	chr8_20011855	T	0.230774	7.5161e-10	3.54504e-05	G	T	Unknown	IGR	SNP	rs4126104	0	1	NA	NA	1	1	0.2553	4.56e-06
HDL	chr8_19961817	0.308715	2.77873e-11	8	20012165	chr8_20012165	A	0.236428	2.75633e-10	2.27555e-05	G	A	Unknown	IGR	SNP	rs1919484	0	1	NA	NA	1	1	0.2553	4.56e-06
HDL	chr8_19961817	0.308715	2.77873e-11	8	20012476	chr8_20012476	G	0.238444	1.97316e-10	2.12294e-05	A	G	Unknown	IGR	SNP	rs35687633	0	1	NA	NA	1	1	0.2553	4.56e-06
HDL	chr8_19961817	0.308715	2.77873e-11	8	20012504	chr8_20012504	G	0.238256	2.2482e-10	2.15564e-05	T	G	Unknown	IGR	SNP	rs34942551	0	1	NA	NA	1	1	0.2553	4.56e-06
HDL	chr8_19961817	0.308715	2.77873e-11	8	20012516	chr8_20012516	C	0.239088	1.8963e-10	2.09229e-05	G	C	Unknown	IGR	SNP	rs34499461	0	1	NA	NA	1	1	0.2553	4.56e-06
HDL	chr8_19961817	0.308715	2.77873e-11	8	20012533	chr8_20012533	C	0.238444	2.20005e-10	2.15564e-05	G	C	Unknown	IGR	SNP	rs35369244	0	1	NA	NA	1	1	0.2553	4.56e-06
HDL	chr8_19961817	0.308715	2.77873e-11	8	20012576	chr8_20012576	A	0.237811	2.88182e-10	2.28647e-05	G	A	Unknown	IGR	SNP	rs35739466	0	1	NA	NA	1	1	0.2674	1.99e-06
HDL	chr8_19961817	0.308715	2.77873e-11	8	20012760	chr8_20012760	A	0.239901	1.66167e-10	2.03201e-05	C	A	Unknown	IGR	SNP	rs35237252	0	1	NA	NA	1	1	0.2586	3.44e-06
HDL	chr8_19961817	0.308715	2.77873e-11	8	20013224	chr8_20013224	A	0.216551	9.94068e-09	0.000346916	G	A	Unknown	IGR	SNP	rs1569213	0	1	NA	NA	1	1	0.2542	6.86e-06
HDL	chr8_19961817	0.308715	2.77873e-11	8	20013602	chr8_20013602	T	0.310017	1.55033e-10	2.03201e-05	C	T	Unknown	IGR	SNP	rs78810414	0	1	NA	NA	0	1	NA	NA
HDL	chr8_19961817	0.308715	2.77873e-11	8	20013809	chr8_20013809	T	0.236558	4.13178e-10	2.56254e-05	C	T	Unknown	IGR	SNP	rs1372343	0	1	NA	NA	1	1	0.2602	4.49e-06
HDL	chr8_19961817	0.308715	2.77873e-11	8	20013820	chr8_20013820	A	0.237482	3.49055e-10	2.44951e-05	T	A	Unknown	IGR	SNP	rs1372342	0	1	NA	NA	1	1	0.2602	4.49e-06
HDL	chr8_19961817	0.308715	2.77873e-11	8	20013821	chr8_20013821	A	0.237482	3.49055e-10	2.44951e-05	T	A	Unknown	IGR	SNP	rs1372341	0	1	NA	NA	1	1	0.2602	4.49e-06
HDL	chr8_19961817	0.308715	2.77873e-11	8	20013861	chr8_20013861	A	0.238248	4.4989e-10	2.67268e-05	G	A	Unknown	IGR	SNP	rs1372340	0	1	NA	NA	1	1	0.2776	1.16e-06
HDL	chr8_19961817	0.308715	2.77873e-11	8	20014002	chr8_20014002	C	0.239397	2.81242e-10	2.27993e-05	T	C	Unknown	IGR	SNP	rs2410627	0	1	NA	NA	1	1	0.2602	4.49e-06
HDL	chr8_19961817	0.308715	2.77873e-11	8	20014029	chr8_20014029	G	0.242906	1.39675e-10	2.03201e-05	C	G	Unknown	IGR	SNP	rs7461115	0	1	NA	NA	1	1	0.2602	4.49e-06
HDL	chr8_19961817	0.308715	2.77873e-11	8	20014118	chr8_20014118	T	0.240867	2.21042e-10	2.15564e-05	C	T	Unknown	IGR	SNP	rs2410628	0	1	NA	NA	1	1	0.2602	4.49e-06
HDL	chr8_19961817	0.308715	2.77873e-11	8	20014126	chr8_20014126	C	0.240867	2.21042e-10	2.15564e-05	T	C	Unknown	IGR	SNP	rs2410629	0	1	NA	NA	1	1	0.2602	4.49e-06
HDL	chr8_19961817	0.308715	2.77873e-11	8	20014381	chr8_20014381	G	0.237928	3.60437e-10	2.48235e-05	A	G	Unknown	IGR	SNP	rs2898495	0	1	NA	NA	1	1	0.2602	4.49e-06
HDL	chr8_19961817	0.308715	2.77873e-11	8	20014497	chr8_20014497	G	0.235734	4.88341e-10	2.81444e-05	A	G	Unknown	IGR	SNP	rs4593558	0	1	NA	NA	1	1	0.2581	5.94e-06
HDL	chr8_19961817	0.308715	2.77873e-11	8	20015269	chr8_20015269	C	0.236685	3.85409e-10	2.5205e-05	T	C	ENSR00001135665	IGR	SNP	rs6986010	0	1	NA	NA	1	1	0.2654	2.87e-06
HDL	chr8_19961817	0.308715	2.77873e-11	8	20016045	chr8_20016045	A	0.239596	2.64796e-10	2.27382e-05	C	A	ENSR00001135665	IGR	SNP	rs35465966	0	1	NA	NA	1	1	0.2654	2.87e-06
HDL	chr8_19961817	0.308715	2.77873e-11	8	20016055	chr8_20016055	G	0.236699	4.3294e-10	2.62174e-05	A	G	ENSR00001135665	IGR	SNP	rs34693282	0	1	NA	NA	1	1	0.2602	4.49e-06
HDL	chr8_19961817	0.308715	2.77873e-11	8	20016071	chr8_20016071	A	0.236249	4.63072e-10	2.70963e-05	T	A	ENSR00001135665	IGR	SNP	rs17489539	0	1	NA	NA	1	1	0.2602	4.49e-06
HDL	chr8_19961817	0.308715	2.77873e-11	8	20016634	chr8_20016634	T	0.229707	1.53587e-09	6.09831e-05	C	T	ENSR00001135665	IGR	SNP	rs4922118	0	1	NA	NA	1	1	0.2602	4.49e-06
HDL	chr8_19961817	0.308715	2.77873e-11	8	20016642	chr8_20016642	T	0.23363	7.92726e-10	3.6722e-05	C	T	ENSR00001135665	IGR	SNP	rs4922119	0	1	NA	NA	1	1	0.2602	4.49e-06
HDL	chr8_19961817	0.308715	2.77873e-11	8	20016987	chr8_20016987	A	0.23498	6.31924e-10	3.30059e-05	T	A	Unknown	IGR	SNP	rs4375019	0	1	NA	NA	0	1	NA	NA
HDL	chr8_19961817	0.308715	2.77873e-11	8	20017421	chr8_20017421	A	0.309999	1.3931e-10	2.03201e-05	AAGAC	A	Unknown	IGR	DEL	rs141287949	0	1	NA	NA	0	1	NA	NA
HDL	chr8_19961817	0.308715	2.77873e-11	8	20017493	chr8_20017493	G	0.240953	2.65879e-10	2.27382e-05	A	G	Unknown	IGR	SNP	rs4333617	0	1	NA	NA	1	1	0.2828	8.11e-07
HDL	chr8_19961817	0.308715	2.77873e-11	8	20017589	chr8_20017589	T	0.241482	2.05684e-10	2.15564e-05	C	T	Unknown	IGR	SNP	rs2410630	0	1	NA	NA	1	1	0.2829	7.15e-07
HDL	chr8_19961817	0.308715	2.77873e-11	8	20017897	chr8_20017897	A	0.238801	3.01317e-10	2.29898e-05	G	A	Unknown	IGR	SNP	rs6586886	0	1	NA	NA	1	1	0.2829	7.15e-07
HDL	chr8_19961817	0.308715	2.77873e-11	8	20018604	chr8_20018604	C	0.240579	3.11313e-10	2.32246e-05	G	C	Unknown	IGR	SNP	rs73208815	0	1	NA	NA	1	1	0.2834	7.02e-07
HDL	chr8_19961817	0.308715	2.77873e-11	8	20018723	chr8_20018723	T	0.316921	8.30483e-11	2.03201e-05	A	T	Unknown	IGR	SNP	rs28675909	0	1	NA	NA	0	1	NA	NA
HDL	chr8_19961817	0.308715	2.77873e-11	8	20018753	chr8_20018753	T	0.30077	5.1952e-10	2.9087e-05	C	T	Unknown	IGR	SNP	rs79198716	0	1	NA	NA	0	1	NA	NA
HDL	chr8_19961817	0.308715	2.77873e-11	8	20018790	chr8_20018790	GA	0.236397	5.40087e-10	2.95997e-05	NA	NA	NA	NA	NA	NA	0	1	NA	NA	1	1	0.2657	2.84e-06
HDL	chr8_19961817	0.308715	2.77873e-11	8	20019013	chr8_20019013	T	0.307008	2.75286e-10	2.27555e-05	C	T	Unknown	IGR	SNP	rs78300069	0	1	NA	NA	0	1	NA	NA
HDL	chr8_19961817	0.308715	2.77873e-11	8	20019083	chr8_20019083	C	0.294384	6.9698e-10	3.43301e-05	G	C	Unknown	IGR	SNP	rs76737188	0	1	NA	NA	0	1	NA	NA
HDL	chr8_19961817	0.308715	2.77873e-11	8	20019235	chr8_20019235	C	0.305045	1.69317e-10	2.03201e-05	G	C	Unknown	IGR	SNP	rs7016880	0	1	NA	NA	0	1	NA	NA
HDL	chr8_19961817	0.308715	2.77873e-11	8	20019286	chr8_20019286	C	0.298794	4.14885e-10	2.56254e-05	T	C	Unknown	IGR	SNP	rs7007609	0	1	NA	NA	0	1	NA	NA
HDL	chr8_19961817	0.308715	2.77873e-11	8	20019459	chr8_20019459	G	0.295069	6.05785e-10	3.18544e-05	T	G	Unknown	IGR	SNP	rs7007797	0	1	NA	NA	0	1	NA	NA
HDL	chr8_19961817	0.308715	2.77873e-11	8	20019697	chr8_20019697	G	0.301901	2.38211e-10	2.15564e-05	A	G	Unknown	IGR	SNP	rs7004149	0	1	NA	NA	0	1	NA	NA
HDL	chr8_19961817	0.308715	2.77873e-11	8	20019722	chr8_20019722	G	0.301557	2.77778e-10	2.27555e-05	A	G	Unknown	IGR	SNP	rs7004158	0	1	NA	NA	0	1	NA	NA
HDL	chr8_19961817	0.308715	2.77873e-11	8	20019742	chr8_20019742	C	0.299388	3.79995e-10	2.5205e-05	G	C	Unknown	IGR	SNP	rs6983430	0	1	NA	NA	0	1	NA	NA
HDL	chr8_19961817	0.308715	2.77873e-11	8	20019950	chr8_20019950	C	0.287016	1.38736e-09	5.62343e-05	T	C	Unknown	IGR	SNP	rs77219697	0	1	NA	NA	0	1	NA	NA
HDL	chr8_19961817	0.308715	2.77873e-11	8	20020221	chr8_20020221	T	0.295548	7.82014e-10	3.64427e-05	C	T	Unknown	IGR	SNP	rs12678603	0	1	NA	NA	0	1	NA	NA
HDL	chr8_19961817	0.308715	2.77873e-11	8	20020262	chr8_20020262	G	0.300756	5.33283e-10	2.94341e-05	C	G	Unknown	IGR	SNP	rs12678604	0	1	NA	NA	0	1	NA	NA
HDL	chr8_19961817	0.308715	2.77873e-11	8	20020845	chr8_20020845	C	0.244663	8.79895e-11	2.03201e-05	T	C	Unknown	IGR	SNP	rs7013777	0	1	NA	NA	1	1	0.2654	2.47e-06
HDL	chr8_19961817	0.308715	2.77873e-11	8	20021193	chr8_20021193	A	0.299097	4.08176e-10	2.56254e-05	T	A	Unknown	IGR	SNP	rs112994260	0	1	NA	NA	0	1	NA	NA
HDL	chr8_19961817	0.308715	2.77873e-11	8	20021359	chr8_20021359	A	0.296208	4.54423e-10	2.67916e-05	C	A	Unknown	IGR	SNP	rs142117848	0	1	NA	NA	0	1	NA	NA
HDL	chr8_19961817	0.308715	2.77873e-11	8	20021363	chr8_20021363	T	0.23253	6.51585e-10	3.34478e-05	A	T	Unknown	IGR	SNP	rs4335137	0	1	NA	NA	1	1	0.2598	3.55e-06
HDL	chr8_19961817	0.308715	2.77873e-11	8	20021566	chr8_20021566	C	0.240976	1.45065e-10	2.03201e-05	T	C	Unknown	IGR	SNP	rs1819092	0	1	NA	NA	1	1	0.2659	2.12e-06
HDL	chr8_19961817	0.308715	2.77873e-11	8	20021804	chr8_20021804	G	0.247528	8.47545e-11	2.03201e-05	C	G	Unknown	IGR	SNP	rs1819094	0	1	NA	NA	1	1	0.2829	7.15e-07
HDL	chr8_19961817	0.308715	2.77873e-11	8	20022298	chr8_20022298	A	0.315378	8.01316e-11	2.03201e-05	G	A	Unknown	IGR	SNP	rs75082673	0	1	NA	NA	0	1	NA	NA
HDL	chr8_19961817	0.308715	2.77873e-11	8	20022819	chr8_20022819	T	0.295896	4.91833e-10	2.81444e-05	C	T	ENSR00001135666	IGR	SNP	rs11989309	0	1	NA	NA	0	1	NA	NA
HDL	chr8_19961817	0.308715	2.77873e-11	8	20023215	chr8_20023215	T	0.294418	5.79376e-10	3.14135e-05	C	T	Unknown	IGR	SNP	rs75675187	0	1	NA	NA	0	1	NA	NA
HDL	chr8_19961817	0.308715	2.77873e-11	8	20023529	chr8_20023529	A	0.306851	2.41893e-10	2.16379e-05	G	A	Unknown	IGR	SNP	rs74511360	0	1	NA	NA	0	1	NA	NA
HDL	chr8_19961817	0.308715	2.77873e-11	8	20023547	chr8_20023547	G	0.299117	4.10741e-10	2.56254e-05	A	G	Unknown	IGR	SNP	rs78404258	0	1	NA	NA	0	1	NA	NA
HDL	chr8_19961817	0.308715	2.77873e-11	8	20023725	chr8_20023725	A	0.294424	7.08076e-10	3.45781e-05	G	A	Unknown	IGR	SNP	rs74615535	0	1	NA	NA	0	1	NA	NA
HDL	chr8_19961817	0.308715	2.77873e-11	8	20024290	chr8_20024290	G	0.294612	6.66172e-10	3.34478e-05	A	G	Unknown	IGR	SNP	rs60223219	0	1	NA	NA	0	1	NA	NA
HDL	chr8_19961817	0.308715	2.77873e-11	8	20025439	chr8_20025439	C	0.293067	7.22785e-10	3.47998e-05	T	C	Unknown	IGR	SNP	rs7816447	0	1	NA	NA	0	1	NA	NA
HDL	chr8_19961817	0.308715	2.77873e-11	8	20026019	chr8_20026019	A	0.246636	7.27216e-11	2.03201e-05	T	A	Unknown	IGR	SNP	rs1919487	0	1	NA	NA	1	1	0.2851	3.86e-07
HDL	chr8_19961817	0.308715	2.77873e-11	8	20026746	chr8_20026746	A	0.308776	1.46202e-10	2.03201e-05	G	A	Unknown	IGR	SNP	rs114650503	0	1	NA	NA	0	1	NA	NA
HDL	chr8_19961817	0.308715	2.77873e-11	8	20027436	chr8_20027436	G	0.303017	3.9333e-10	2.52274e-05	C	G	Unknown	IGR	SNP	rs9644639	0	1	NA	NA	0	1	NA	NA
HDL	chr8_19961817	0.308715	2.77873e-11	8	20028057	chr8_20028057	T	0.227842	1.05139e-09	4.67562e-05	A	T	Unknown	IGR	SNP	rs2410631	0	1	NA	NA	1	1	0.2569	3.29e-06
HDL	chr8_19961817	0.308715	2.77873e-11	8	20028146	chr8_20028146	A	0.230074	7.33346e-10	3.47998e-05	G	A	Unknown	IGR	SNP	rs2410632	0	1	NA	NA	1	1	0.2569	3.29e-06
HDL	chr8_19961817	0.308715	2.77873e-11	8	20028215	chr8_20028215	C	0.285736	2.21938e-09	8.26415e-05	T	C	Unknown	IGR	SNP	rs11984636	0	1	NA	NA	0	1	NA	NA
HDL	chr8_19961817	0.308715	2.77873e-11	8	20028593	chr8_20028593	T	0.22889	7.109e-10	3.45781e-05	TG	T	Unknown	IGR	DEL	rs35147888	0	1	NA	NA	1	1	0.2633	2.05e-06
HDL	chr8_19961817	0.308715	2.77873e-11	8	20029177	chr8_20029177	T	0.285333	2.11781e-09	7.92386e-05	C	T	Unknown	IGR	SNP	rs11995475	0	1	NA	NA	0	1	NA	NA
HDL	chr8_19961817	0.308715	2.77873e-11	8	20029651	chr8_20029651	T	0.270021	1.19217e-08	0.000414193	A	T	Unknown	IGR	SNP	rs75469215	0	1	NA	NA	0	1	NA	NA
HDL	chr8_19961817	0.308715	2.77873e-11	8	20030818	chr8_20030818	G	0.22334	1.91761e-09	7.32569e-05	C	G	Unknown	IGR	SNP	rs4543558	0	1	NA	NA	1	1	0.2526	4.73e-06
HDL	chr8_19961817	0.308715	2.77873e-11	8	20031614	chr8_20031614	T	0.227056	3.51246e-09	0.000126552	G	T	Unknown	IGR	SNP	rs2178296	0	1	NA	NA	1	1	0.2568	9.13e-06
HDL	chr8_19961817	0.308715	2.77873e-11	8	20031888	chr8_20031888	G	0.263881	1.50649e-08	0.000516478	T	G	Unknown	IGR	SNP	rs78358410	0	1	NA	NA	0	1	NA	NA
Neutral_fat	chr11_116791863	0.34005	3.28391e-25	11	116717913	chr11_116717913	T	0.19058	5.62751e-09	0.00124779	T	C	Unknown	IGR	SNP	rs4938305	0	1	NA	NA	0	1	NA	NA
Neutral_fat	chr11_116791863	0.34005	3.28391e-25	11	116718193	chr11_116718193	A	0.179855	4.61966e-08	0.0042008	A	G	Unknown	IGR	SNP	rs180378	0	1	NA	NA	0	1	NA	NA
Neutral_fat	chr11_116791863	0.34005	3.28391e-25	11	116718401	chr11_116718401	TA	0.186371	1.51045e-08	0.00233418	TA	T	Unknown	IGR	DEL	rs10711344	0	1	NA	NA	0	1	NA	NA
Neutral_fat	chr11_116791863	0.34005	3.28391e-25	11	116718411	chr11_116718411	T	0.184748	2.09857e-08	0.00272198	T	C	Unknown	IGR	SNP	rs180377	0	1	NA	NA	0	1	NA	NA
Neutral_fat	chr11_116791863	0.34005	3.28391e-25	11	116718936	chr11_116718936	G	0.18723	1.16872e-08	0.00216558	G	C	ENSR00000443493	IGR	SNP	rs10892020	0	1	NA	NA	0	1	NA	NA
Neutral_fat	chr11_116791863	0.34005	3.28391e-25	11	116727532	chr11_116727532	T	0.193676	2.65268e-09	0.000737292	T	C	Unknown	IGR	SNP	rs10892023	0	1	NA	NA	0	1	NA	NA
Neutral_fat	chr11_116791863	0.34005	3.28391e-25	11	116731229	chr11_116731229	A	0.18169	2.22368e-08	0.00274691	A	G	ENSR00000266067	IGR	SNP	rs3212282	0	1	NA	NA	0	1	NA	NA
Neutral_fat	chr11_116791863	0.34005	3.28391e-25	11	116732418	chr11_116732418	C	0.190645	5.93241e-09	0.00124779	C	G	ENSR00000266067	IGR	SNP	rs2008915	0	1	NA	NA	0	1	NA	NA
Neutral_fat	chr11_116791863	0.34005	3.28391e-25	11	116752943	chr11_116752943	C	0.171952	1.72462e-08	0.00238276	C	T	BUD13	Intron	SNP	rs180327	0	1	NA	NA	0	1	NA	NA
HDL	chr11_116791863	-0.228542	2.02208e-12	11	116791863	chr11_116791863	C	-0.228542	2.02208e-12	7.8683e-06	C	T	APOA5	5'UTR	SNP	rs651821	0	1	NA	NA	0	1	NA	NA
Neutral_fat	chr11_116791863	0.34005	3.28391e-25	11	116791863	chr11_116791863	C	0.34005	3.28391e-25	2.55566e-18	C	T	APOA5	5'UTR	SNP	rs651821	0	1	NA	NA	1	1	0.3021	5.04e-10
HDL	chr11_116791863	-0.228542	2.02208e-12	11	116792991	chr11_116792991	G	-0.217097	1.51936e-11	2.03201e-05	G	A	APOA5	5'Flank	SNP	rs662799	0	1	NA	NA	0	1	NA	NA
Neutral_fat	chr11_116791863	0.34005	3.28391e-25	11	116792991	chr11_116792991	G	0.333203	1.01957e-24	3.96734e-18	G	A	APOA5	5'Flank	SNP	rs662799	0	1	NA	NA	1	1	0.3035	4.22e-10
HDL	chr11_116779090	-0.358215	3.84066e-10	11	116751583	chr11_116751583	A	-0.324556	5.57592e-09	0.000197245	G	A	BUD13	Intron	SNP	rs74368849	0	1	NA	NA	0	1	NA	NA
Neutral_fat	chr11_116786951	0.424065	2.19312e-13	11	116751583	chr11_116751583	A	0.408207	5.01375e-13	6.50315e-07	G	A	BUD13	Intron	SNP	rs74368849	0	1	NA	NA	0	1	NA	NA
HDL	chr11_116779090	-0.358215	3.84066e-10	11	116779090	chr11_116779090	A	-0.358215	3.84066e-10	2.5205e-05	G	A	ZPR1	Intron	SNP	rs75198898	0	1	NA	NA	0	1	NA	NA
Neutral_fat	chr11_116786951	0.424065	2.19312e-13	11	116779090	chr11_116779090	A	0.42376	3.00778e-13	4.68154e-07	G	A	ZPR1	Intron	SNP	rs75198898	1	1	0.2927	2e-288	1	1	0.3824	9.96e-06
HDL	chr11_116779090	-0.358215	3.84066e-10	11	116779922	chr11_116779922	T	-0.322414	1.7219e-08	0.00058263	C	T	ZPR1	Intron	SNP	rs113932726	0	1	NA	NA	0	1	NA	NA
Neutral_fat	chr11_116786951	0.424065	2.19312e-13	11	116779922	chr11_116779922	T	0.386933	2.5951e-11	1.97884e-05	C	T	ZPR1	Intron	SNP	rs113932726	0	1	NA	NA	1	1	0.3824	9.96e-06
HDL	chr11_116779090	-0.358215	3.84066e-10	11	116786951	chr11_116786951	T	-0.34964	8.2624e-10	3.78242e-05	C	T	ZPR1	Intron	SNP	rs3741297	1	1	0.2579	3e-157	0	1	NA	NA
Neutral_fat	chr11_116786951	0.424065	2.19312e-13	11	116786951	chr11_116786951	T	0.424065	2.19312e-13	4.68154e-07	C	T	ZPR1	Intron	SNP	rs3741297	0	1	NA	NA	1	1	0.388	7.9e-06
HDL	chr11_116779090	-0.358215	3.84066e-10	11	116790676	chr11_116790676	A	-0.3435	1.76855e-09	6.84753e-05	C	A	APOA5	Missense_Mutation	SNP	rs2075291	0	1	NA	NA	0	1	NA	NA
Neutral_fat	chr11_116786951	0.424065	2.19312e-13	11	116790676	chr11_116790676	A	0.415869	7.13282e-13	7.93005e-07	C	A	APOA5	Missense_Mutation	SNP	rs2075291	0	1	NA	NA	1	1	0.3824	9.96e-06
HDL	chr16_56972678	-0.230429	1.68858e-08	16	56972678	chr16_56972678	T	-0.230429	1.68858e-08	0.000573851	C	T	CETP	Intron	SNP	rs7499892	1	1	0.178	1e-88	1	1	-0.2713	4.61e-06
HDL	chr16_56953457	0.232838	1.96675e-09	16	56953103	chr16_56953103	T	0.229452	5.36523e-09	0.000190659	C	T	ENSR00000086347	IGR	SNP	rs12446515	0	1	NA	NA	0	1	NA	NA
HDL	chr16_56953457	0.232838	1.96675e-09	16	56953457	chr16_56953457	C	0.232838	1.96675e-09	7.46636e-05	T	C	Unknown	IGR	SNP	rs56156922	0	1	NA	NA	1	1	0.2514	8.51e-06
HDL	chr16_56953457	0.232838	1.96675e-09	16	56953853	chr16_56953853	T	0.225026	1.24726e-08	0.000431408	C	T	Unknown	IGR	SNP	rs56228609	0	1	NA	NA	0	1	NA	NA
HDL	chr16_56953457	0.232838	1.96675e-09	16	56955678	chr16_56955678	T	0.230342	5.1594e-09	0.000184185	C	T	Unknown	IGR	SNP	rs247616	0	1	NA	NA	0	1	NA	NA
HDL	chr16_56953457	0.232838	1.96675e-09	16	56956804	chr16_56956804	A	0.220108	2.11789e-08	0.000713517	C	A	ENSR00000281037	IGR	SNP	rs247617	0	1	NA	NA	0	1	NA	NA
HDL	chr16_56953457	0.232838	1.96675e-09	16	56957451	chr16_56957451	T	0.228062	6.98027e-09	0.000245806	C	T	CETP	5'Flank	SNP	rs183130	1	1	0.243	2e-175	0	1	NA	NA
HDL	chr16_56953457	0.232838	1.96675e-09	16	56959249	chr16_56959249	A	0.227146	7.62699e-09	0.00026737	G	A	CETP	5'Flank	SNP	rs12149545	0	1	NA	NA	0	1	NA	NA
HDL	chr16_56953457	0.232838	1.96675e-09	16	56960332	chr16_56960332	TA	0.221561	1.58112e-08	0.000539688	NA	NA	NA	NA	NA	NA	0	1	NA	NA	0	1	NA	NA
HDL	chr16_56953457	0.232838	1.96675e-09	16	56960616	chr16_56960616	T	0.221902	1.5022e-08	0.000516478	C	T	CETP	5'Flank	SNP	rs17231506	1	1	0.238	1e-12	1	1	0.2514	8.51e-06
HDL	chr16_56983380	0.499402	5.20115e-14	16	56983380	chr16_56983380	G	0.499402	5.20115e-14	4.04773e-07	A	G	CETP	Missense_Mutation	SNP	rs2303790	1	1	0.4241	5e-198	1	1	0.5622	1.61e-08
Weight	chr1_61779791	-0.341175	8.43023e-09	1	61779791	chr1_61779791	C	-0.341175	8.43023e-09	0.0203972	T	C	PATJ	Intron	SNP	rs74891019	0	1	NA	NA	0	1	NA	NA
Weight	chr10_66486009	0.368124	1.95806e-08	10	66486009	chr10_66486009	G	0.368124	1.95806e-08	0.0304767	A	G	CTNNA3	Intron	SNP	rs117157743	0	1	NA	NA	0	1	NA	NA
Weight	chr10_66763764	0.310591	1.99383e-09	10	66525729	chr10_66525729	C	0.359511	1.04838e-08	0.0203972	T	C	CTNNA3	Intron	SNP	rs80186042	0	1	NA	NA	0	1	NA	NA
Weight	chr10_66763764	0.310591	1.99383e-09	10	66748125	chr10_66748125	T	0.329533	3.06551e-09	0.0119285	C	T	CTNNA3	Intron	SNP	rs141982242	0	1	NA	NA	0	1	NA	NA
Weight	chr10_66763764	0.310591	1.99383e-09	10	66763764	chr10_66763764	C	0.310591	1.99383e-09	0.0119285	T	C	CTNNA3	Intron	SNP	rs192748045	0	1	NA	NA	0	1	NA	NA
Weight	chr11_98656160	0.359225	3.79108e-08	11	98656160	chr11_98656160	C	0.359225	3.79108e-08	0.0491727	T	C	Unknown	IGR	SNP	rs76830900	0	1	NA	NA	0	1	NA	NA
T_bilirubin	chr2_233751840	0.507708	3.25939e-14	2	233751840	chr2_233751840	T	0.507708	3.25939e-14	1.30081e-09	C	T	UGT1A7	Intron	SNP	rs55891750	0	1	NA	NA	0	1	NA	NA
D_bilirubin	chr2_233751840	0.431276	1.81762e-11	2	233751840	chr2_233751840	T	0.431276	1.81762e-11	7.48433e-07	C	T	UGT1A7	Intron	SNP	rs55891750	0	1	NA	NA	0	1	NA	NA
T_bilirubin	chr2_233628291	-0.313528	2.21588e-09	2	233628291	chr2_233628291	C	-0.313528	2.21588e-09	7.4012e-05	G	C	UGT1A8	Intron	SNP	rs28969973	0	1	NA	NA	0	1	NA	NA
T_bilirubin	chr2_233728369	0.331364	1.24696e-20	2	233698748	chr2_233698748	C	0.271372	3.35211e-13	1.32423e-08	A	C	UGT1A8	Intron	SNP	rs12988520	0	1	NA	NA	1	1	0.2591	2.83e-06
T_bilirubin	chr2_233728369	0.331364	1.24696e-20	2	233701893	chr2_233701893	G	0.321844	1.62832e-19	7.28289e-15	A	G	UGT1A8	Intron	SNP	rs17862865	0	1	NA	NA	1	1	0.2862	5.83e-08
D_bilirubin	chr2_233749337	0.244209	6.41474e-13	2	233701893	chr2_233701893	G	0.239648	2.20395e-12	1.05227e-07	A	G	UGT1A8	Intron	SNP	rs17862865	0	1	NA	NA	0	1	NA	NA
T_bilirubin	chr2_233728369	0.331364	1.24696e-20	2	233702266	chr2_233702266	G	0.324725	1.07547e-19	4.83799e-15	A	G	UGT1A6	Intron	SNP	rs17862866	0	1	NA	NA	1	1	0.2862	5.83e-08
D_bilirubin	chr2_233749337	0.244209	6.41474e-13	2	233702266	chr2_233702266	G	0.237554	4.22317e-12	1.80584e-07	A	G	UGT1A6	Intron	SNP	rs17862866	0	1	NA	NA	0	1	NA	NA
T_bilirubin	chr2_233728369	0.331364	1.24696e-20	2	233704044	chr2_233704044	C	0.316998	5.68901e-19	2.44608e-14	A	C	UGT1A7	Intron	SNP	rs4521035	0	1	NA	NA	1	1	0.2823	8.73e-08
D_bilirubin	chr2_233749337	0.244209	6.41474e-13	2	233704044	chr2_233704044	C	0.227171	2.90484e-11	1.18359e-06	A	C	UGT1A7	Intron	SNP	rs4521035	0	1	NA	NA	0	1	NA	NA
T_bilirubin	chr2_233728369	0.331364	1.24696e-20	2	233708590	chr2_233708590	A	0.32608	6.14061e-20	2.91394e-15	G	A	UGT1A6	Intron	SNP	rs7572563	0	1	NA	NA	1	1	0.2926	3.28e-08
D_bilirubin	chr2_233749337	0.244209	6.41474e-13	2	233708590	chr2_233708590	A	0.236412	4.71163e-12	1.99281e-07	G	A	UGT1A6	Intron	SNP	rs7572563	0	1	NA	NA	0	1	NA	NA
T_bilirubin	chr2_233728369	0.331364	1.24696e-20	2	233711626	chr2_233711626	A	0.32506	9.47032e-20	4.31004e-15	G	A	UGT1A8	Intron	SNP	rs1104892	0	1	NA	NA	1	1	0.2882	5.33e-08
D_bilirubin	chr2_233749337	0.244209	6.41474e-13	2	233711626	chr2_233711626	A	0.238482	3.36242e-12	1.47009e-07	G	A	UGT1A8	Intron	SNP	rs1104892	0	1	NA	NA	0	1	NA	NA
T_bilirubin	chr2_233728369	0.331364	1.24696e-20	2	233713783	chr2_233713783	C	0.324194	9.39051e-20	4.29886e-15	T	C	UGT1A5	Silent	SNP	rs2012734	0	1	NA	NA	1	1	0.2865	5.88e-08
D_bilirubin	chr2_233749337	0.244209	6.41474e-13	2	233713783	chr2_233713783	C	0.236275	4.94647e-12	2.08083e-07	T	C	UGT1A5	Silent	SNP	rs2012734	0	1	NA	NA	0	1	NA	NA
T_bilirubin	chr2_233728369	0.331364	1.24696e-20	2	233719883	chr2_233719883	C	0.327663	2.38489e-20	1.29791e-15	T	C	UGT1A5	Intron	SNP	rs871514	0	1	NA	NA	1	1	0.2687	3.41e-07
D_bilirubin	chr2_233749337	0.244209	6.41474e-13	2	233719883	chr2_233719883	C	0.237106	3.15317e-12	1.38639e-07	T	C	UGT1A5	Intron	SNP	rs871514	0	1	NA	NA	0	1	NA	NA
T_bilirubin	chr2_233728369	0.331364	1.24696e-20	2	233721797	chr2_233721797	G	0.3256	4.69579e-20	2.29839e-15	A	G	UGT1A7	Intron	SNP	rs7597496	0	1	NA	NA	1	1	0.2687	3.41e-07
D_bilirubin	chr2_233749337	0.244209	6.41474e-13	2	233721797	chr2_233721797	G	0.236039	3.96298e-12	1.70395e-07	A	G	UGT1A7	Intron	SNP	rs7597496	0	1	NA	NA	0	1	NA	NA
T_bilirubin	chr2_233728369	0.331364	1.24696e-20	2	233726270	chr2_233726270	G	0.323183	9.75537e-20	4.41395e-15	A	G	UGT1A8	Intron	SNP	rs6711351	0	1	NA	NA	1	1	0.2688	3.64e-07
D_bilirubin	chr2_233749337	0.244209	6.41474e-13	2	233726270	chr2_233726270	G	0.23599	4.27831e-12	1.81942e-07	A	G	UGT1A8	Intron	SNP	rs6711351	0	1	NA	NA	0	1	NA	NA
T_bilirubin	chr2_233728369	0.331364	1.24696e-20	2	233726595	chr2_233726595	C	0.326177	5.58323e-20	2.6657e-15	T	C	UGT1A9	Intron	SNP	rs6715325	0	1	NA	NA	1	1	0.2758	1.92e-07
D_bilirubin	chr2_233749337	0.244209	6.41474e-13	2	233726595	chr2_233726595	C	0.23892	2.62173e-12	1.21448e-07	T	C	UGT1A9	Intron	SNP	rs6715325	0	1	NA	NA	0	1	NA	NA
T_bilirubin	chr2_233728369	0.331364	1.24696e-20	2	233726821	chr2_233726821	G	0.324406	7.12074e-20	3.35856e-15	A	G	UGT1A7	Intron	SNP	rs4294999	0	1	NA	NA	1	1	0.2688	3.64e-07
D_bilirubin	chr2_233749337	0.244209	6.41474e-13	2	233726821	chr2_233726821	G	0.239024	2.29997e-12	1.09142e-07	A	G	UGT1A7	Intron	SNP	rs4294999	0	1	NA	NA	0	1	NA	NA
T_bilirubin	chr2_233728369	0.331364	1.24696e-20	2	233728369	chr2_233728369	G	0.331364	1.24696e-20	6.98154e-16	A	G	UGT1A4	Intron	SNP	rs2008584	0	1	NA	NA	1	1	0.277	1.75e-07
D_bilirubin	chr2_233749337	0.244209	6.41474e-13	2	233728369	chr2_233728369	G	0.244387	7.61319e-13	3.89795e-08	A	G	UGT1A4	Intron	SNP	rs2008584	0	1	NA	NA	0	1	NA	NA
T_bilirubin	chr2_233728369	0.331364	1.24696e-20	2	233728546	chr2_233728546	T	0.326564	3.6888e-20	1.86413e-15	C	T	UGT1A4	Intron	SNP	rs2008595	0	1	NA	NA	1	1	0.27	3.32e-07
D_bilirubin	chr2_233749337	0.244209	6.41474e-13	2	233728546	chr2_233728546	T	0.237683	2.84607e-12	1.27294e-07	C	T	UGT1A4	Intron	SNP	rs2008595	0	1	NA	NA	0	1	NA	NA
T_bilirubin	chr2_233728369	0.331364	1.24696e-20	2	233728923	chr2_233728923	G	0.325361	5.14397e-20	2.50202e-15	A	G	UGT1A5	Intron	SNP	rs3806597	0	1	NA	NA	1	1	0.27	3.32e-07
D_bilirubin	chr2_233749337	0.244209	6.41474e-13	2	233728923	chr2_233728923	G	0.240452	1.57573e-12	7.76133e-08	A	G	UGT1A5	Intron	SNP	rs3806597	0	1	NA	NA	0	1	NA	NA
T_bilirubin	chr2_233728369	0.331364	1.24696e-20	2	233729061	chr2_233729061	C	0.322772	8.03494e-20	3.74437e-15	T	C	UGT1A3	5'UTR	SNP	rs3806596	0	1	NA	NA	1	1	0.272	2.7e-07
D_bilirubin	chr2_233749337	0.244209	6.41474e-13	2	233729061	chr2_233729061	C	0.232197	8.36395e-12	3.48083e-07	T	C	UGT1A3	5'UTR	SNP	rs3806596	0	1	NA	NA	0	1	NA	NA
T_bilirubin	chr2_233728369	0.331364	1.24696e-20	2	233729207	chr2_233729207	A	0.325293	5.17868e-20	2.50326e-15	G	A	UGT1A3	Silent	SNP	rs6706232	0	1	NA	NA	1	1	0.272	2.7e-07
D_bilirubin	chr2_233749337	0.244209	6.41474e-13	2	233729207	chr2_233729207	A	0.238127	2.59359e-12	1.20864e-07	G	A	UGT1A3	Silent	SNP	rs6706232	0	1	NA	NA	0	1	NA	NA
T_bilirubin	chr2_233728369	0.331364	1.24696e-20	2	233729603	chr2_233729603	G	0.323547	8.33295e-20	3.83729e-15	A	G	UGT1A3	Silent	SNP	rs7574296	0	1	NA	NA	1	1	0.272	2.7e-07
D_bilirubin	chr2_233749337	0.244209	6.41474e-13	2	233729603	chr2_233729603	G	0.236423	3.72488e-12	1.61047e-07	A	G	UGT1A3	Silent	SNP	rs7574296	0	1	NA	NA	0	1	NA	NA
T_bilirubin	chr2_233728369	0.331364	1.24696e-20	2	233730044	chr2_233730044	T	0.329139	4.35973e-18	1.85405e-13	A	T	UGT1A8	Intron	SNP	rs2361501	0	1	NA	NA	1	1	0.3019	5.9e-08
D_bilirubin	chr2_233749337	0.244209	6.41474e-13	2	233730044	chr2_233730044	T	0.250893	5.61531e-12	2.34949e-07	A	T	UGT1A8	Intron	SNP	rs2361501	0	1	NA	NA	0	1	NA	NA
T_bilirubin	chr2_233728369	0.331364	1.24696e-20	2	233733262	chr2_233733262	A	0.329351	2.20328e-20	1.21608e-15	T	A	UGT1A10	Intron	SNP	rs11685892	0	1	NA	NA	1	1	0.2789	1.45e-07
D_bilirubin	chr2_233749337	0.244209	6.41474e-13	2	233733262	chr2_233733262	A	0.245108	6.58141e-13	3.39199e-08	T	A	UGT1A10	Intron	SNP	rs11685892	0	1	NA	NA	0	1	NA	NA
T_bilirubin	chr2_233728369	0.331364	1.24696e-20	2	233735103	chr2_233735103	T	0.326553	2.30904e-20	1.26548e-15	C	T	UGT1A7	Intron	SNP	rs4467260	0	1	NA	NA	1	1	0.2719	2.77e-07
D_bilirubin	chr2_233749337	0.244209	6.41474e-13	2	233735103	chr2_233735103	T	0.239252	1.7567e-12	8.5334e-08	C	T	UGT1A7	Intron	SNP	rs4467260	0	1	NA	NA	0	1	NA	NA
T_bilirubin	chr2_233728369	0.331364	1.24696e-20	2	233735775	chr2_233735775	G	0.32693	3.42016e-20	1.77446e-15	C	G	UGT1A8	Intron	SNP	rs2363116	0	1	NA	NA	1	1	0.2719	2.77e-07
D_bilirubin	chr2_233749337	0.244209	6.41474e-13	2	233735775	chr2_233735775	G	0.237799	2.80273e-12	1.2608e-07	C	G	UGT1A8	Intron	SNP	rs2363116	0	1	NA	NA	0	1	NA	NA
T_bilirubin	chr2_233728369	0.331364	1.24696e-20	2	233738832	chr2_233738832	G	0.327127	3.28011e-20	1.71322e-15	A	G	UGT1A3	Intron	SNP	rs6431628	0	1	NA	NA	1	1	0.2719	2.77e-07
D_bilirubin	chr2_233749337	0.244209	6.41474e-13	2	233738832	chr2_233738832	G	0.237799	2.80273e-12	1.2608e-07	A	G	UGT1A3	Intron	SNP	rs6431628	0	1	NA	NA	0	1	NA	NA
T_bilirubin	chr2_233728369	0.331364	1.24696e-20	2	233741547	chr2_233741547	G	0.323175	8.20532e-20	3.80101e-15	T	G	UGT1A7	Intron	SNP	rs4663963	0	1	NA	NA	1	1	0.2719	2.77e-07
D_bilirubin	chr2_233749337	0.244209	6.41474e-13	2	233741547	chr2_233741547	G	0.231778	9.21561e-12	3.81486e-07	T	G	UGT1A7	Intron	SNP	rs4663963	0	1	NA	NA	0	1	NA	NA
T_bilirubin	chr2_233728369	0.331364	1.24696e-20	2	233741958	chr2_233741958	C	0.326409	3.91218e-20	1.96426e-15	T	C	UGT1A5	Intron	SNP	rs4663965	0	1	NA	NA	1	1	0.2711	3.01e-07
D_bilirubin	chr2_233749337	0.244209	6.41474e-13	2	233741958	chr2_233741958	C	0.237927	2.71405e-12	1.23718e-07	T	C	UGT1A5	Intron	SNP	rs4663965	0	1	NA	NA	0	1	NA	NA
T_bilirubin	chr2_233728369	0.331364	1.24696e-20	2	233744538	chr2_233744538	C	0.325504	3.59914e-20	1.83071e-15	A	C	UGT1A3	Intron	SNP	rs4663967	0	1	NA	NA	1	1	0.275	1.55e-07
D_bilirubin	chr2_233749337	0.244209	6.41474e-13	2	233744538	chr2_233744538	C	0.23758	2.39603e-12	1.1233e-07	A	C	UGT1A3	Intron	SNP	rs4663967	0	1	NA	NA	0	1	NA	NA
T_bilirubin	chr2_233728369	0.331364	1.24696e-20	2	233744546	chr2_233744546	G	0.325504	3.59914e-20	1.83071e-15	A	G	UGT1A10	Intron	SNP	rs6741669	0	1	NA	NA	1	1	0.275	1.55e-07
D_bilirubin	chr2_233749337	0.244209	6.41474e-13	2	233744546	chr2_233744546	G	0.23758	2.39603e-12	1.1233e-07	A	G	UGT1A10	Intron	SNP	rs6741669	0	1	NA	NA	0	1	NA	NA
T_bilirubin	chr2_233728369	0.331364	1.24696e-20	2	233746657	chr2_233746657	T	0.325646	3.47606e-20	1.79152e-15	G	T	UGT1A3	Intron	SNP	rs4663333	0	1	NA	NA	1	1	0.275	1.55e-07
D_bilirubin	chr2_233749337	0.244209	6.41474e-13	2	233746657	chr2_233746657	T	0.236374	3.10446e-12	1.38058e-07	G	T	UGT1A3	Intron	SNP	rs4663333	0	1	NA	NA	0	1	NA	NA
T_bilirubin	chr2_233728369	0.331364	1.24696e-20	2	233746667	chr2_233746667	A	0.327218	2.80277e-20	1.4738e-15	C	A	UGT1A4	Intron	SNP	rs4663969	0	1	NA	NA	1	1	0.282	8.03e-08
D_bilirubin	chr2_233749337	0.244209	6.41474e-13	2	233746667	chr2_233746667	A	0.241462	1.17964e-12	5.88486e-08	C	A	UGT1A4	Intron	SNP	rs4663969	0	1	NA	NA	0	1	NA	NA
T_bilirubin	chr2_233728369	0.331364	1.24696e-20	2	233749337	chr2_233749337	C	0.32573	4.04159e-20	2.01623e-15	T	C	UGT1A7	Intron	SNP	rs10179091	0	1	NA	NA	1	1	0.282	8.03e-08
D_bilirubin	chr2_233749337	0.244209	6.41474e-13	2	233749337	chr2_233749337	C	0.244209	6.41474e-13	3.32813e-08	T	C	UGT1A7	Intron	SNP	rs10179091	0	1	NA	NA	0	1	NA	NA
T_bilirubin	chr2_233728369	0.331364	1.24696e-20	2	233749604	chr2_233749604	G	0.323754	5.48068e-20	2.63289e-15	A	G	UGT1A5	Intron	SNP	rs7556676	0	1	NA	NA	1	1	0.282	8.03e-08
D_bilirubin	chr2_233749337	0.244209	6.41474e-13	2	233749604	chr2_233749604	G	0.238977	1.7227e-12	8.43191e-08	A	G	UGT1A5	Intron	SNP	rs7556676	0	1	NA	NA	0	1	NA	NA
T_bilirubin	chr2_233728369	0.331364	1.24696e-20	2	233749977	chr2_233749977	A	0.322626	7.46141e-20	3.49804e-15	G	A	UGT1A5	Intron	SNP	rs2221198	0	1	NA	NA	1	1	0.282	8.03e-08
D_bilirubin	chr2_233749337	0.244209	6.41474e-13	2	233749977	chr2_233749977	A	0.242102	8.72999e-13	4.4117e-08	G	A	UGT1A5	Intron	SNP	rs2221198	0	1	NA	NA	0	1	NA	NA
T_bilirubin	chr2_233728369	0.331364	1.24696e-20	2	233755003	chr2_233755003	G	0.327078	2.55624e-20	1.3815e-15	C	G	UGT1A5	Intron	SNP	rs10929301	0	1	NA	NA	1	1	0.282	8.03e-08
D_bilirubin	chr2_233749337	0.244209	6.41474e-13	2	233755003	chr2_233755003	G	0.242558	8.59891e-13	4.37385e-08	C	G	UGT1A5	Intron	SNP	rs10929301	0	1	NA	NA	0	1	NA	NA
T_bilirubin	chr2_233728369	0.331364	1.24696e-20	2	233757013	chr2_233757013	G	0.326518	2.73617e-20	1.44857e-15	T	G	UGT1A10	Intron	SNP	rs4124874	0	1	NA	NA	1	1	0.275	1.55e-07
D_bilirubin	chr2_233749337	0.244209	6.41474e-13	2	233757013	chr2_233757013	G	0.236974	2.71843e-12	1.23718e-07	T	G	UGT1A10	Intron	SNP	rs4124874	0	1	NA	NA	0	1	NA	NA
T_bilirubin	chr2_233728369	0.331364	1.24696e-20	2	233757815	chr2_233757815	G	0.318091	2.36716e-19	1.0408e-14	T	G	UGT1A3	Intron	SNP	rs4399719	0	1	NA	NA	1	1	0.275	1.55e-07
D_bilirubin	chr2_233749337	0.244209	6.41474e-13	2	233757815	chr2_233757815	G	0.238595	1.93756e-12	9.3079e-08	T	G	UGT1A3	Intron	SNP	rs4399719	0	1	NA	NA	0	1	NA	NA
T_bilirubin	chr2_233728369	0.331364	1.24696e-20	2	233758936	chr2_233758936	C	0.326897	2.62216e-20	1.40735e-15	A	C	UGT1A9	Intron	SNP	rs3755319	0	1	NA	NA	1	1	0.282	8.03e-08
D_bilirubin	chr2_233749337	0.244209	6.41474e-13	2	233758936	chr2_233758936	C	0.242182	9.23855e-13	4.63857e-08	A	C	UGT1A9	Intron	SNP	rs3755319	0	1	NA	NA	0	1	NA	NA
T_bilirubin	chr2_233728369	0.331364	1.24696e-20	2	233764816	chr2_233764816	C	0.324888	4.16801e-20	2.06605e-15	T	C	UGT1A5	Intron	SNP	rs4148326	0	1	NA	NA	1	1	0.275	1.55e-07
D_bilirubin	chr2_233749337	0.244209	6.41474e-13	2	233764816	chr2_233764816	C	0.23695	2.71663e-12	1.23718e-07	T	C	UGT1A5	Intron	SNP	rs4148326	0	1	NA	NA	0	1	NA	NA
T_bilirubin	chr2_233622979	0.233796	1.44837e-12	2	233595694	chr2_233595694	A	0.215027	1.00192e-10	3.41989e-06	A	T	ENSR00000640345	IGR	SNP	rs1840144	0	1	NA	NA	1	1	0.2472	3e-07
T_bilirubin	chr2_233622979	0.233796	1.44837e-12	2	233596639	chr2_233596639	T	0.228545	5.70294e-12	2.17561e-07	T	C	Unknown	IGR	SNP	rs1115381	0	1	NA	NA	1	1	0.2838	3.3e-09
T_bilirubin	chr2_233622979	0.233796	1.44837e-12	2	233606892	chr2_233606892	T	0.226265	7.71239e-12	2.91363e-07	T	C	UGT1A11P	3'Flank	SNP	rs2602361	0	1	NA	NA	1	1	0.274	1.08e-08
T_bilirubin	chr2_233622979	0.233796	1.44837e-12	2	233622979	chr2_233622979	A	0.233796	1.44837e-12	5.69279e-08	A	G	UGT1A8	Intron	SNP	rs4300821	0	1	NA	NA	1	1	0.2857	2.23e-09
D_bilirubin	chr2_233630070	0.174271	2.79394e-08	2	233622979	chr2_233622979	A	0.174024	3.04111e-08	0.000528283	A	G	UGT1A8	Intron	SNP	rs4300821	0	1	NA	NA	0	1	NA	NA
T_bilirubin	chr2_233622979	0.233796	1.44837e-12	2	233630070	chr2_233630070	T	0.232165	1.84085e-12	7.16311e-08	T	C	UGT1A8	Intron	SNP	rs2741031	0	1	NA	NA	1	1	0.2857	2.23e-09
D_bilirubin	chr2_233630070	0.174271	2.79394e-08	2	233630070	chr2_233630070	T	0.174271	2.79394e-08	0.000487522	T	C	UGT1A8	Intron	SNP	rs2741031	0	1	NA	NA	0	1	NA	NA
T_bilirubin	chr2_233622979	0.233796	1.44837e-12	2	233631918	chr2_233631918	T	0.232745	1.65594e-12	6.47597e-08	T	G	UGT1A8	Intron	SNP	rs2602371	0	1	NA	NA	1	1	0.2857	2.23e-09
D_bilirubin	chr2_233630070	0.174271	2.79394e-08	2	233631918	chr2_233631918	T	0.17139	4.70085e-08	0.000790148	T	G	UGT1A8	Intron	SNP	rs2602371	0	1	NA	NA	0	1	NA	NA
T_bilirubin	chr2_233622979	0.233796	1.44837e-12	2	233655758	chr2_233655758	C	0.232369	2.41319e-12	9.29721e-08	C	A	UGT1A8	Intron	SNP	rs2924451	0	1	NA	NA	1	1	0.2857	2.15e-09
T_bilirubin	chr2_233622979	0.233796	1.44837e-12	2	233655759	chr2_233655759	C	0.232369	2.41319e-12	9.29721e-08	C	G	UGT1A8	Intron	SNP	rs2924450	0	1	NA	NA	1	1	0.2857	2.15e-09
T_bilirubin	chr2_233762816	-0.468784	6.03338e-48	2	233577524	chr2_233577524	A	0.217123	7.73418e-09	0.000255044	G	A	Unknown	IGR	SNP	rs1840142	0	1	NA	NA	1	1	0.2539	4.86e-06
T_bilirubin	chr2_233762816	-0.468784	6.03338e-48	2	233595452	chr2_233595452	C	0.264855	2.14826e-16	8.98849e-12	C	T	Unknown	IGR	SNP	rs1597944	0	1	NA	NA	1	1	0.3052	7.83e-11
D_bilirubin	chr2_233762816	-0.344124	1.23057e-28	2	233595452	chr2_233595452	C	0.213617	3.13298e-12	1.38534e-07	C	T	Unknown	IGR	SNP	rs1597944	0	1	NA	NA	0	1	NA	NA
T_bilirubin	chr2_233762816	-0.468784	6.03338e-48	2	233598275	chr2_233598275	A	0.29094	1.88108e-19	8.36532e-15	A	T	Unknown	IGR	SNP	rs12618259	0	1	NA	NA	1	1	0.3388	1.79e-13
D_bilirubin	chr2_233762816	-0.344124	1.23057e-28	2	233598275	chr2_233598275	A	0.236141	1.52309e-14	8.46661e-10	A	T	Unknown	IGR	SNP	rs12618259	0	1	NA	NA	0	1	NA	NA
T_bilirubin	chr2_233762816	-0.468784	6.03338e-48	2	233603359	chr2_233603359	C	0.315606	1.06111e-22	6.25601e-18	C	G	UGT1A11P	5'Flank	SNP	rs2219067	0	1	NA	NA	1	1	0.364	3.28e-15
D_bilirubin	chr2_233762816	-0.344124	1.23057e-28	2	233603359	chr2_233603359	C	0.255673	7.07689e-17	5.1472e-12	C	G	UGT1A11P	5'Flank	SNP	rs2219067	0	1	NA	NA	0	1	NA	NA
T_bilirubin	chr2_233762816	-0.468784	6.03338e-48	2	233604330	chr2_233604330	T	0.309958	6.64778e-22	3.80409e-17	T	C	UGT1A11P	RNA	SNP	rs2269352	0	1	NA	NA	1	1	0.3675	1.75e-15
D_bilirubin	chr2_233762816	-0.344124	1.23057e-28	2	233604330	chr2_233604330	T	0.245142	1.35996e-15	7.78218e-11	T	C	UGT1A11P	RNA	SNP	rs2269352	0	1	NA	NA	0	1	NA	NA
T_bilirubin	chr2_233762816	-0.468784	6.03338e-48	2	233605074	chr2_233605074	A	0.307425	1.38238e-21	7.79582e-17	A	C	UGT1A11P	3'Flank	SNP	rs4663754	0	1	NA	NA	1	1	0.358	1.01e-14
D_bilirubin	chr2_233762816	-0.344124	1.23057e-28	2	233605074	chr2_233605074	A	0.246835	8.81722e-16	5.12082e-11	A	C	UGT1A11P	3'Flank	SNP	rs4663754	0	1	NA	NA	0	1	NA	NA
T_bilirubin	chr2_233762816	-0.468784	6.03338e-48	2	233609136	chr2_233609136	C	0.335775	1.01198e-25	6.90844e-21	C	G	UGT1A11P	3'Flank	SNP	rs4047192	0	1	NA	NA	1	1	0.3757	4e-16
D_bilirubin	chr2_233762816	-0.344124	1.23057e-28	2	233609136	chr2_233609136	C	0.269249	1.14258e-18	9.36001e-14	C	G	UGT1A11P	3'Flank	SNP	rs4047192	0	1	NA	NA	0	1	NA	NA
T_bilirubin	chr2_233762816	-0.468784	6.03338e-48	2	233612023	chr2_233612023	T	0.330151	1.14794e-24	7.57094e-20	T	G	Unknown	IGR	SNP	rs4281899	0	1	NA	NA	1	1	0.3634	4.23e-15
D_bilirubin	chr2_233762816	-0.344124	1.23057e-28	2	233612023	chr2_233612023	T	0.261467	1.49824e-17	1.17776e-12	T	G	Unknown	IGR	SNP	rs4281899	0	1	NA	NA	0	1	NA	NA
T_bilirubin	chr2_233762816	-0.468784	6.03338e-48	2	233616709	chr2_233616709	C	0.328279	1.74949e-24	1.14413e-19	C	T	UGT1A8	5'Flank	SNP	rs10210058	0	1	NA	NA	1	1	0.3712	8.59e-16
D_bilirubin	chr2_233762816	-0.344124	1.23057e-28	2	233616709	chr2_233616709	C	0.255701	7.27328e-17	5.24106e-12	C	T	UGT1A8	5'Flank	SNP	rs10210058	0	1	NA	NA	0	1	NA	NA
T_bilirubin	chr2_233762816	-0.468784	6.03338e-48	2	233618225	chr2_233618225	C	0.320236	1.61435e-23	1.01318e-18	C	G	UGT1A8	Missense_Mutation	SNP	rs1042597	0	1	NA	NA	1	1	0.3651	1.88e-15
D_bilirubin	chr2_233762816	-0.344124	1.23057e-28	2	233618225	chr2_233618225	C	0.253619	1.09547e-16	7.28667e-12	C	G	UGT1A8	Missense_Mutation	SNP	rs1042597	0	1	NA	NA	0	1	NA	NA
T_bilirubin	chr2_233762816	-0.468784	6.03338e-48	2	233618751	chr2_233618751	G	0.333035	4.50428e-25	3.0219e-20	G	A	UGT1A8	Intron	SNP	rs13027376	0	1	NA	NA	1	1	0.3669	1.76e-15
D_bilirubin	chr2_233762816	-0.344124	1.23057e-28	2	233618751	chr2_233618751	G	0.265626	4.93301e-18	3.99902e-13	G	A	UGT1A8	Intron	SNP	rs13027376	0	1	NA	NA	0	1	NA	NA
T_bilirubin	chr2_233762816	-0.468784	6.03338e-48	2	233620745	chr2_233620745	A	0.310941	3.77676e-22	2.19345e-17	A	G	UGT1A8	Intron	SNP	rs13400017	0	1	NA	NA	1	1	0.3692	9.97e-16
D_bilirubin	chr2_233762816	-0.344124	1.23057e-28	2	233620745	chr2_233620745	A	0.254206	9.74032e-17	6.64938e-12	A	G	UGT1A8	Intron	SNP	rs13400017	0	1	NA	NA	0	1	NA	NA
T_bilirubin	chr2_233762816	-0.468784	6.03338e-48	2	233620997	chr2_233620997	C	0.298473	2.19202e-20	1.21608e-15	C	T	UGT1A8	Intron	SNP	rs6431558	0	1	NA	NA	1	1	0.3315	1.15e-12
D_bilirubin	chr2_233762816	-0.344124	1.23057e-28	2	233620997	chr2_233620997	C	0.237033	1.53991e-14	8.49941e-10	C	T	UGT1A8	Intron	SNP	rs6431558	0	1	NA	NA	0	1	NA	NA
T_bilirubin	chr2_233762816	-0.468784	6.03338e-48	2	233626002	chr2_233626002	G	0.346783	1.55458e-27	1.80572e-22	G	A	UGT1A8	Intron	SNP	rs1597941	0	1	NA	NA	1	1	0.3826	8.87e-17
D_bilirubin	chr2_233762816	-0.344124	1.23057e-28	2	233626002	chr2_233626002	G	0.285264	5.51797e-21	5.88259e-16	G	A	UGT1A8	Intron	SNP	rs1597941	0	1	NA	NA	0	1	NA	NA
T_bilirubin	chr2_233762816	-0.468784	6.03338e-48	2	233626223	chr2_233626223	C	0.345133	3.34778e-27	3.15327e-22	C	T	UGT1A8	Intron	SNP	rs9677829	0	1	NA	NA	1	1	0.383	8.08e-17
D_bilirubin	chr2_233762816	-0.344124	1.23057e-28	2	233626223	chr2_233626223	C	0.278296	6.45182e-20	5.51764e-15	C	T	UGT1A8	Intron	SNP	rs9677829	0	1	NA	NA	0	1	NA	NA
T_bilirubin	chr2_233762816	-0.468784	6.03338e-48	2	233626361	chr2_233626361	T	0.342795	7.83407e-27	6.09678e-22	T	A	UGT1A8	Intron	SNP	rs9678241	0	1	NA	NA	1	1	0.3826	8.87e-17
D_bilirubin	chr2_233762816	-0.344124	1.23057e-28	2	233626361	chr2_233626361	T	0.280189	3.22383e-20	2.98679e-15	T	A	UGT1A8	Intron	SNP	rs9678241	0	1	NA	NA	0	1	NA	NA
T_bilirubin	chr2_233762816	-0.468784	6.03338e-48	2	233627991	chr2_233627991	A	0.255775	4.87045e-15	1.96392e-10	A	G	UGT1A8	Intron	SNP	rs1377460	1	1	0.1234	1E-369	1	1	0.2961	3.66e-10
D_bilirubin	chr2_233762816	-0.344124	1.23057e-28	2	233627991	chr2_233627991	A	0.200696	9.59111e-11	3.84751e-06	A	G	UGT1A8	Intron	SNP	rs1377460	0	1	NA	NA	0	1	NA	NA
T_bilirubin	chr2_233762816	-0.468784	6.03338e-48	2	233628333	chr2_233628333	CTG	0.340864	1.53584e-26	1.10671e-21	CTG	C	UGT1A8	Intron	DEL	rs35538734	0	1	NA	NA	1	1	0.3859	4.65e-17
D_bilirubin	chr2_233762816	-0.344124	1.23057e-28	2	233628333	chr2_233628333	CTG	0.274787	1.77392e-19	1.48444e-14	CTG	C	UGT1A8	Intron	DEL	rs35538734	0	1	NA	NA	0	1	NA	NA
T_bilirubin	chr2_233762816	-0.468784	6.03338e-48	2	233628801	chr2_233628801	G	0.342731	6.54068e-27	5.3023e-22	G	T	UGT1A8	Intron	SNP	rs13394704	0	1	NA	NA	1	1	0.3826	8.87e-17
D_bilirubin	chr2_233762816	-0.344124	1.23057e-28	2	233628801	chr2_233628801	G	0.28507	5.99691e-21	6.30679e-16	G	T	UGT1A8	Intron	SNP	rs13394704	0	1	NA	NA	0	1	NA	NA
T_bilirubin	chr2_233762816	-0.468784	6.03338e-48	2	233630735	chr2_233630735	T	0.318743	2.52846e-23	1.5373e-18	T	A	UGT1A8	Intron	SNP	rs28969975	0	1	NA	NA	1	1	0.3692	9.97e-16
D_bilirubin	chr2_233762816	-0.344124	1.23057e-28	2	233630735	chr2_233630735	T	0.253684	9.60614e-17	6.61581e-12	T	A	UGT1A8	Intron	SNP	rs28969975	0	1	NA	NA	0	1	NA	NA
T_bilirubin	chr2_233762816	-0.468784	6.03338e-48	2	233635253	chr2_233635253	G	0.265811	1.50384e-16	6.36059e-12	G	C	UGT1A8	Intron	SNP	rs2741032	0	1	NA	NA	1	1	0.2966	2.12e-10
D_bilirubin	chr2_233762816	-0.344124	1.23057e-28	2	233635253	chr2_233635253	G	0.20569	2.02793e-11	8.3064e-07	G	C	UGT1A8	Intron	SNP	rs2741032	0	1	NA	NA	0	1	NA	NA
T_bilirubin	chr2_233762816	-0.468784	6.03338e-48	2	233639688	chr2_233639688	C	0.318559	4.01178e-23	2.42025e-18	C	T	UGT1A10	Intron	SNP	rs6738678	0	1	NA	NA	1	1	0.3679	1.1e-15
D_bilirubin	chr2_233762816	-0.344124	1.23057e-28	2	233639688	chr2_233639688	C	0.251992	2.14112e-16	1.35471e-11	C	T	UGT1A10	Intron	SNP	rs6738678	0	1	NA	NA	0	1	NA	NA
T_bilirubin	chr2_233762816	-0.468784	6.03338e-48	2	233639930	chr2_233639930	T	0.3253	4.18558e-24	2.71436e-19	T	C	UGT1A8	Intron	SNP	rs2018609	0	1	NA	NA	1	1	0.3694	9.18e-16
D_bilirubin	chr2_233762816	-0.344124	1.23057e-28	2	233639930	chr2_233639930	T	0.251737	1.99971e-16	1.29687e-11	T	C	UGT1A8	Intron	SNP	rs2018609	0	1	NA	NA	0	1	NA	NA
T_bilirubin	chr2_233762816	-0.468784	6.03338e-48	2	233640580	chr2_233640580	C	0.298818	3.818e-18	1.63259e-13	T	C	UGT1A10	Intron	SNP	rs28969691	0	1	NA	NA	1	1	0.3454	5.21e-12
D_bilirubin	chr2_233762816	-0.344124	1.23057e-28	2	233640580	chr2_233640580	C	0.227983	3.5437e-12	1.54069e-07	T	C	UGT1A10	Intron	SNP	rs28969691	0	1	NA	NA	0	1	NA	NA
T_bilirubin	chr2_233762816	-0.468784	6.03338e-48	2	233642324	chr2_233642324	G	0.343232	5.99534e-27	5.01699e-22	G	A	UGT1A8	Intron	SNP	rs4663272	0	1	NA	NA	1	1	0.383	8.08e-17
D_bilirubin	chr2_233762816	-0.344124	1.23057e-28	2	233642324	chr2_233642324	G	0.279916	3.75425e-20	3.4373e-15	G	A	UGT1A8	Intron	SNP	rs4663272	0	1	NA	NA	0	1	NA	NA
T_bilirubin	chr2_233762816	-0.468784	6.03338e-48	2	233643646	chr2_233643646	G	0.344339	3.9088e-27	3.57879e-22	G	A	UGT1A8	Intron	SNP	rs1121395	0	1	NA	NA	1	1	0.3826	8.87e-17
D_bilirubin	chr2_233762816	-0.344124	1.23057e-28	2	233643646	chr2_233643646	G	0.286055	4.71614e-21	5.24326e-16	G	A	UGT1A8	Intron	SNP	rs1121395	0	1	NA	NA	0	1	NA	NA
T_bilirubin	chr2_233762816	-0.468784	6.03338e-48	2	233647163	chr2_233647163	G	0.250879	1.61868e-14	6.49338e-10	G	A	UGT1A8	Intron	SNP	rs2741035	0	1	NA	NA	1	1	0.294	4.91e-10
D_bilirubin	chr2_233762816	-0.344124	1.23057e-28	2	233647163	chr2_233647163	G	0.194479	3.69002e-10	1.43586e-05	G	A	UGT1A8	Intron	SNP	rs2741035	0	1	NA	NA	0	1	NA	NA
T_bilirubin	chr2_233762816	-0.468784	6.03338e-48	2	233647680	chr2_233647680	C	0.346308	2.29862e-27	2.48455e-22	C	G	UGT1A10	Intron	SNP	rs12327959	0	1	NA	NA	1	1	0.3829	7.57e-17
D_bilirubin	chr2_233762816	-0.344124	1.23057e-28	2	233647680	chr2_233647680	C	0.282299	1.69614e-20	1.62963e-15	C	G	UGT1A10	Intron	SNP	rs12327959	0	1	NA	NA	0	1	NA	NA
T_bilirubin	chr2_233762816	-0.468784	6.03338e-48	2	233648768	chr2_233648768	T	0.240568	2.78816e-13	1.10707e-08	T	C	UGT1A8	Intron	SNP	rs28444828	0	1	NA	NA	1	1	0.2793	4.17e-09
D_bilirubin	chr2_233762816	-0.344124	1.23057e-28	2	233648768	chr2_233648768	T	0.186658	2.58211e-09	9.01119e-05	T	C	UGT1A8	Intron	SNP	rs28444828	0	1	NA	NA	0	1	NA	NA
T_bilirubin	chr2_233762816	-0.468784	6.03338e-48	2	233651945	chr2_233651945	C	0.263957	7.78308e-16	3.22186e-11	C	A	UGT1A8	Intron	SNP	rs1817154	0	1	NA	NA	1	1	0.302	1.84e-10
D_bilirubin	chr2_233762816	-0.344124	1.23057e-28	2	233651945	chr2_233651945	C	0.206329	3.51059e-11	1.42296e-06	C	A	UGT1A8	Intron	SNP	rs1817154	0	1	NA	NA	0	1	NA	NA
T_bilirubin	chr2_233762816	-0.468784	6.03338e-48	2	233656792	chr2_233656792	C	0.320885	2.07148e-23	1.27945e-18	C	T	UGT1A10	Intron	SNP	rs1453322	0	1	NA	NA	1	1	0.3685	1e-15
D_bilirubin	chr2_233762816	-0.344124	1.23057e-28	2	233656792	chr2_233656792	C	0.250925	2.78774e-16	1.70829e-11	C	T	UGT1A10	Intron	SNP	rs1453322	0	1	NA	NA	0	1	NA	NA
T_bilirubin	chr2_233762816	-0.468784	6.03338e-48	2	233657772	chr2_233657772	T	0.30837	5.94028e-22	3.42441e-17	T	C	UGT1A10	Intron	SNP	rs7571337	0	1	NA	NA	1	1	0.361	2.22e-15
D_bilirubin	chr2_233762816	-0.344124	1.23057e-28	2	233657772	chr2_233657772	T	0.233565	2.02819e-14	1.11156e-09	T	C	UGT1A10	Intron	SNP	rs7571337	0	1	NA	NA	0	1	NA	NA
T_bilirubin	chr2_233762816	-0.468784	6.03338e-48	2	233658955	chr2_233658955	G	0.255855	4.74748e-15	1.92431e-10	G	A	UGT1A10	Intron	SNP	rs2741043	0	1	NA	NA	1	1	0.2935	5.34e-10
D_bilirubin	chr2_233762816	-0.344124	1.23057e-28	2	233658955	chr2_233658955	G	0.196516	2.39344e-10	9.40739e-06	G	A	UGT1A10	Intron	SNP	rs2741043	0	1	NA	NA	0	1	NA	NA
T_bilirubin	chr2_233762816	-0.468784	6.03338e-48	2	233659270	chr2_233659270	G	0.320405	2.12303e-23	1.30096e-18	G	T	UGT1A10	Intron	SNP	rs1112310	1	1	0.2499	4E-1889	1	1	0.3631	2.36e-15
D_bilirubin	chr2_233762816	-0.344124	1.23057e-28	2	233659270	chr2_233659270	G	0.256336	5.84361e-17	4.33116e-12	G	T	UGT1A10	Intron	SNP	rs1112310	0	1	NA	NA	0	1	NA	NA
T_bilirubin	chr2_233762816	-0.468784	6.03338e-48	2	233664137	chr2_233664137	A	0.325479	5.59789e-24	3.57089e-19	A	C	UGT1A10	Intron	SNP	rs6760588	0	1	NA	NA	1	1	0.3785	2.15e-16
D_bilirubin	chr2_233762816	-0.344124	1.23057e-28	2	233664137	chr2_233664137	A	0.259013	3.33311e-17	2.5184e-12	A	C	UGT1A10	Intron	SNP	rs6760588	0	1	NA	NA	0	1	NA	NA
T_bilirubin	chr2_233762816	-0.468784	6.03338e-48	2	233670116	chr2_233670116	T	0.329361	1.01146e-24	6.72781e-20	T	C	UGT1A10	Intron	SNP	rs13418420	0	1	NA	NA	1	1	0.3858	2.39e-17
D_bilirubin	chr2_233762816	-0.344124	1.23057e-28	2	233670116	chr2_233670116	T	0.263309	8.00351e-18	6.42127e-13	T	C	UGT1A10	Intron	SNP	rs13418420	0	1	NA	NA	0	1	NA	NA
T_bilirubin	chr2_233762816	-0.468784	6.03338e-48	2	233671246	chr2_233671246	C	0.343848	3.94705e-19	1.71606e-14	A	C	UGT1A8	Intron	SNP	rs3806598	0	1	NA	NA	0	1	NA	NA
D_bilirubin	chr2_233762816	-0.344124	1.23057e-28	2	233671246	chr2_233671246	C	0.281399	1.25138e-14	7.0063e-10	A	C	UGT1A8	Intron	SNP	rs3806598	0	1	NA	NA	0	1	NA	NA
T_bilirubin	chr2_233762816	-0.468784	6.03338e-48	2	233673008	chr2_233673008	T	0.353903	5.02194e-28	7.81652e-23	A	T	UGT1A8	Intron	SNP	rs2741047	0	1	NA	NA	0	1	NA	NA
D_bilirubin	chr2_233762816	-0.344124	1.23057e-28	2	233673008	chr2_233673008	T	0.254869	1.6039e-16	1.04892e-11	A	T	UGT1A8	Intron	SNP	rs2741047	0	1	NA	NA	0	1	NA	NA
T_bilirubin	chr2_233762816	-0.468784	6.03338e-48	2	233673102	chr2_233673102	A	0.354118	5.15852e-28	7.87167e-23	C	A	UGT1A10	Intron	SNP	rs2741048	0	1	NA	NA	0	1	NA	NA
D_bilirubin	chr2_233762816	-0.344124	1.23057e-28	2	233673102	chr2_233673102	A	0.25381	2.26939e-16	1.42429e-11	C	A	UGT1A10	Intron	SNP	rs2741048	0	1	NA	NA	0	1	NA	NA
T_bilirubin	chr2_233762816	-0.468784	6.03338e-48	2	233673188	chr2_233673188	C	0.346316	6.71466e-27	5.33225e-22	T	C	UGT1A9	Intron	SNP	rs2741049	0	1	NA	NA	0	1	NA	NA
D_bilirubin	chr2_233762816	-0.344124	1.23057e-28	2	233673188	chr2_233673188	C	0.245108	1.97422e-15	1.12147e-10	T	C	UGT1A9	Intron	SNP	rs2741049	0	1	NA	NA	0	1	NA	NA
T_bilirubin	chr2_233762816	-0.468784	6.03338e-48	2	233673274	chr2_233673274	G	0.342364	4.64071e-19	2.00643e-14	A	G	UGT1A10	Intron	SNP	rs7349250	0	1	NA	NA	0	1	NA	NA
D_bilirubin	chr2_233762816	-0.344124	1.23057e-28	2	233673274	chr2_233673274	G	0.272669	7.37954e-14	3.88043e-09	A	G	UGT1A10	Intron	SNP	rs7349250	0	1	NA	NA	0	1	NA	NA
T_bilirubin	chr2_233762816	-0.468784	6.03338e-48	2	233673566	chr2_233673566	A	0.35263	7.06482e-28	9.43988e-23	G	A	UGT1A10	Intron	SNP	rs2602377	0	1	NA	NA	0	1	NA	NA
D_bilirubin	chr2_233762816	-0.344124	1.23057e-28	2	233673566	chr2_233673566	A	0.247303	1.20492e-15	6.94605e-11	G	A	UGT1A10	Intron	SNP	rs2602377	0	1	NA	NA	0	1	NA	NA
T_bilirubin	chr2_233762816	-0.468784	6.03338e-48	2	233673858	chr2_233673858	T	0.35596	2.53748e-28	5.80813e-23	A	T	UGT1A10	Intron	SNP	rs2602378	0	1	NA	NA	0	1	NA	NA
D_bilirubin	chr2_233762816	-0.344124	1.23057e-28	2	233673858	chr2_233673858	T	0.25758	7.86688e-17	5.57613e-12	A	T	UGT1A10	Intron	SNP	rs2602378	0	1	NA	NA	0	1	NA	NA
T_bilirubin	chr2_233762816	-0.468784	6.03338e-48	2	233674416	chr2_233674416	A	0.348706	2.80389e-27	2.76214e-22	G	A	UGT1A9	Intron	SNP	rs2602379	0	1	NA	NA	0	1	NA	NA
D_bilirubin	chr2_233762816	-0.344124	1.23057e-28	2	233674416	chr2_233674416	A	0.253688	2.04579e-16	1.31579e-11	G	A	UGT1A9	Intron	SNP	rs2602379	0	1	NA	NA	0	1	NA	NA
T_bilirubin	chr2_233762816	-0.468784	6.03338e-48	2	233674537	chr2_233674537	A	0.360218	5.57598e-29	3.07396e-23	T	A	UGT1A10	Intron	SNP	rs2741050	0	1	NA	NA	0	1	NA	NA
D_bilirubin	chr2_233762816	-0.344124	1.23057e-28	2	233674537	chr2_233674537	A	0.257193	9.15997e-17	6.36485e-12	T	A	UGT1A10	Intron	SNP	rs2741050	0	1	NA	NA	0	1	NA	NA
T_bilirubin	chr2_233762816	-0.468784	6.03338e-48	2	233674844	chr2_233674844	T	0.342465	3.43083e-19	1.5e-14	C	T	UGT1A10	Intron	SNP	rs10189426	0	1	NA	NA	0	1	NA	NA
D_bilirubin	chr2_233762816	-0.344124	1.23057e-28	2	233674844	chr2_233674844	T	0.276061	2.85137e-14	1.53038e-09	C	T	UGT1A10	Intron	SNP	rs10189426	0	1	NA	NA	0	1	NA	NA
T_bilirubin	chr2_233762816	-0.468784	6.03338e-48	2	233675200	chr2_233675200	A	0.345108	2.1121e-19	9.33931e-15	G	A	UGT1A8	Intron	SNP	rs12615708	0	1	NA	NA	0	1	NA	NA
D_bilirubin	chr2_233762816	-0.344124	1.23057e-28	2	233675200	chr2_233675200	A	0.277441	2.36771e-14	1.28856e-09	G	A	UGT1A8	Intron	SNP	rs12615708	0	1	NA	NA	0	1	NA	NA
T_bilirubin	chr2_233762816	-0.468784	6.03338e-48	2	233675660	chr2_233675660	C	0.353101	6.72971e-28	9.43988e-23	T	C	UGT1A10	Intron	SNP	rs2602380	0	1	NA	NA	0	1	NA	NA
D_bilirubin	chr2_233762816	-0.344124	1.23057e-28	2	233675660	chr2_233675660	C	0.251093	4.3989e-16	2.63338e-11	T	C	UGT1A10	Intron	SNP	rs2602380	0	1	NA	NA	0	1	NA	NA
T_bilirubin	chr2_233762816	-0.468784	6.03338e-48	2	233677928	chr2_233677928	A	0.406011	4.89651e-28	7.77685e-23	G	A	UGT1A8	Intron	SNP	rs7571915	0	1	NA	NA	0	1	NA	NA
D_bilirubin	chr2_233762816	-0.344124	1.23057e-28	2	233677928	chr2_233677928	A	0.331556	5.34622e-21	5.77865e-16	G	A	UGT1A8	Intron	SNP	rs7571915	0	1	NA	NA	0	1	NA	NA
T_bilirubin	chr2_233762816	-0.468784	6.03338e-48	2	233678168	chr2_233678168	G	0.352266	8.58024e-28	1.07701e-22	A	G	UGT1A8	Intron	SNP	rs7587916	0	1	NA	NA	0	1	NA	NA
D_bilirubin	chr2_233762816	-0.344124	1.23057e-28	2	233678168	chr2_233678168	G	0.256401	1.05209e-16	7.0584e-12	A	G	UGT1A8	Intron	SNP	rs7587916	0	1	NA	NA	0	1	NA	NA
T_bilirubin	chr2_233762816	-0.468784	6.03338e-48	2	233678328	chr2_233678328	T	0.358712	1.81395e-28	4.7938e-23	A	T	UGT1A8	Intron	SNP	rs7588138	0	1	NA	NA	0	1	NA	NA
D_bilirubin	chr2_233762816	-0.344124	1.23057e-28	2	233678328	chr2_233678328	T	0.266441	9.00204e-18	7.14871e-13	A	T	UGT1A8	Intron	SNP	rs7588138	0	1	NA	NA	0	1	NA	NA
T_bilirubin	chr2_233762816	-0.468784	6.03338e-48	2	233678335	chr2_233678335	G	0.356887	3.36461e-28	6.2725e-23	C	G	UGT1A10	Intron	SNP	rs7582907	0	1	NA	NA	0	1	NA	NA
D_bilirubin	chr2_233762816	-0.344124	1.23057e-28	2	233678335	chr2_233678335	G	0.262467	2.77708e-17	2.13983e-12	C	G	UGT1A10	Intron	SNP	rs7582907	0	1	NA	NA	0	1	NA	NA
T_bilirubin	chr2_233762816	-0.468784	6.03338e-48	2	233678337	chr2_233678337	A	0.357765	2.65055e-28	5.89359e-23	T	A	UGT1A9	Intron	SNP	rs12477979	0	1	NA	NA	0	1	NA	NA
D_bilirubin	chr2_233762816	-0.344124	1.23057e-28	2	233678337	chr2_233678337	A	0.263661	2.04152e-17	1.58879e-12	T	A	UGT1A9	Intron	SNP	rs12477979	0	1	NA	NA	0	1	NA	NA
T_bilirubin	chr2_233762816	-0.468784	6.03338e-48	2	233678562	chr2_233678562	G	0.401372	1.35678e-27	1.62446e-22	A	G	UGT1A8	Intron	SNP	rs11692664	0	1	NA	NA	0	1	NA	NA
D_bilirubin	chr2_233762816	-0.344124	1.23057e-28	2	233678562	chr2_233678562	G	0.329119	7.65195e-21	7.73381e-16	A	G	UGT1A8	Intron	SNP	rs11692664	0	1	NA	NA	0	1	NA	NA
T_bilirubin	chr2_233762816	-0.468784	6.03338e-48	2	233678796	chr2_233678796	T	0.355404	3.10236e-28	6.2725e-23	G	T	UGT1A9	Intron	SNP	rs10190976	0	1	NA	NA	0	1	NA	NA
D_bilirubin	chr2_233762816	-0.344124	1.23057e-28	2	233678796	chr2_233678796	T	0.254285	2.10317e-16	1.34161e-11	G	T	UGT1A9	Intron	SNP	rs10190976	0	1	NA	NA	0	1	NA	NA
T_bilirubin	chr2_233762816	-0.468784	6.03338e-48	2	233679061	chr2_233679061	T	0.387703	5.83385e-26	4.01781e-21	C	T	UGT1A8	Intron	SNP	rs10202865	0	1	NA	NA	0	1	NA	NA
D_bilirubin	chr2_233762816	-0.344124	1.23057e-28	2	233679061	chr2_233679061	T	0.32374	2.84552e-20	2.66806e-15	C	T	UGT1A8	Intron	SNP	rs10202865	0	1	NA	NA	0	1	NA	NA
T_bilirubin	chr2_233762816	-0.468784	6.03338e-48	2	233679201	chr2_233679201	C	0.40677	7.50481e-29	3.07396e-23	T	C	UGT1A8	Intron	SNP	rs77070100	0	1	NA	NA	0	1	NA	NA
D_bilirubin	chr2_233762816	-0.344124	1.23057e-28	2	233679201	chr2_233679201	C	0.340408	1.23183e-22	2.09423e-17	T	C	UGT1A8	Intron	SNP	rs77070100	0	1	NA	NA	0	1	NA	NA
T_bilirubin	chr2_233762816	-0.468784	6.03338e-48	2	233679202	chr2_233679202	A	0.40677	7.50481e-29	3.07396e-23	G	A	UGT1A10	Intron	SNP	rs75444879	0	1	NA	NA	0	1	NA	NA
D_bilirubin	chr2_233762816	-0.344124	1.23057e-28	2	233679202	chr2_233679202	A	0.340408	1.23183e-22	2.09423e-17	G	A	UGT1A10	Intron	SNP	rs75444879	0	1	NA	NA	0	1	NA	NA
T_bilirubin	chr2_233762816	-0.468784	6.03338e-48	2	233679206	chr2_233679206	A	0.40677	7.50481e-29	3.07396e-23	G	A	UGT1A10	Intron	SNP	rs35984508	0	1	NA	NA	0	1	NA	NA
D_bilirubin	chr2_233762816	-0.344124	1.23057e-28	2	233679206	chr2_233679206	A	0.340408	1.23183e-22	2.09423e-17	G	A	UGT1A10	Intron	SNP	rs35984508	0	1	NA	NA	0	1	NA	NA
T_bilirubin	chr2_233762816	-0.468784	6.03338e-48	2	233679399	chr2_233679399	C	0.352605	7.28847e-28	9.43988e-23	T	C	UGT1A8	Intron	SNP	rs7595138	0	1	NA	NA	0	1	NA	NA
D_bilirubin	chr2_233762816	-0.344124	1.23057e-28	2	233679399	chr2_233679399	C	0.257891	6.69427e-17	4.91484e-12	T	C	UGT1A8	Intron	SNP	rs7595138	0	1	NA	NA	0	1	NA	NA
T_bilirubin	chr2_233762816	-0.468784	6.03338e-48	2	233679939	chr2_233679939	A	0.355555	3.62695e-28	6.2725e-23	G	A	UGT1A10	Intron	SNP	rs7579530	0	1	NA	NA	0	1	NA	NA
D_bilirubin	chr2_233762816	-0.344124	1.23057e-28	2	233679939	chr2_233679939	A	0.259566	5.01592e-17	3.75344e-12	G	A	UGT1A10	Intron	SNP	rs7579530	0	1	NA	NA	0	1	NA	NA
T_bilirubin	chr2_233762816	-0.468784	6.03338e-48	2	233680544	chr2_233680544	T	0.395777	6.0999e-27	5.05019e-22	G	T	UGT1A8	Intron	SNP	rs10197460	0	1	NA	NA	0	1	NA	NA
D_bilirubin	chr2_233762816	-0.344124	1.23057e-28	2	233680544	chr2_233680544	T	0.328906	6.90311e-21	7.06876e-16	G	T	UGT1A8	Intron	SNP	rs10197460	0	1	NA	NA	0	1	NA	NA
T_bilirubin	chr2_233762816	-0.468784	6.03338e-48	2	233680666	chr2_233680666	C	0.397731	4.20569e-27	3.80585e-22	T	C	UGT1A9	Intron	SNP	rs10167119	0	1	NA	NA	0	1	NA	NA
D_bilirubin	chr2_233762816	-0.344124	1.23057e-28	2	233680666	chr2_233680666	C	0.319351	1.10726e-19	9.36641e-15	T	C	UGT1A9	Intron	SNP	rs10167119	0	1	NA	NA	0	1	NA	NA
T_bilirubin	chr2_233762816	-0.468784	6.03338e-48	2	233680858	chr2_233680858	C	0.35529	3.60601e-28	6.2725e-23	T	C	UGT1A9	Intron	SNP	rs10199293	0	1	NA	NA	0	1	NA	NA
D_bilirubin	chr2_233762816	-0.344124	1.23057e-28	2	233680858	chr2_233680858	C	0.255843	1.37358e-16	9.0591e-12	T	C	UGT1A9	Intron	SNP	rs10199293	0	1	NA	NA	0	1	NA	NA
T_bilirubin	chr2_233762816	-0.468784	6.03338e-48	2	233681395	chr2_233681395	G	0.405414	5.89563e-28	8.65698e-23	A	G	UGT1A8	Intron	SNP	rs4530361	0	1	NA	NA	0	1	NA	NA
D_bilirubin	chr2_233762816	-0.344124	1.23057e-28	2	233681395	chr2_233681395	G	0.33383	2.81439e-21	3.22098e-16	A	G	UGT1A8	Intron	SNP	rs4530361	0	1	NA	NA	0	1	NA	NA
T_bilirubin	chr2_233762816	-0.468784	6.03338e-48	2	233681881	chr2_233681881	G	0.406949	3.59776e-28	6.2725e-23	T	G	UGT1A9	Intron	SNP	rs7586110	0	1	NA	NA	0	1	NA	NA
D_bilirubin	chr2_233762816	-0.344124	1.23057e-28	2	233681881	chr2_233681881	G	0.329112	1.03242e-20	1.03009e-15	T	G	UGT1A9	Intron	SNP	rs7586110	0	1	NA	NA	0	1	NA	NA
T_bilirubin	chr2_233762816	-0.468784	6.03338e-48	2	233681970	chr2_233681970	A	0.400339	2.20384e-27	2.41565e-22	C	A	UGT1A7	Silent	SNP	rs7577677	0	1	NA	NA	0	1	NA	NA
D_bilirubin	chr2_233762816	-0.344124	1.23057e-28	2	233681970	chr2_233681970	A	0.323027	4.63551e-20	4.09947e-15	C	A	UGT1A7	Silent	SNP	rs7577677	0	1	NA	NA	0	1	NA	NA
T_bilirubin	chr2_233762816	-0.468784	6.03338e-48	2	233682328	chr2_233682328	A	0.353867	7.39918e-28	9.43988e-23	C	A	UGT1A7	Silent	SNP	rs17863778	0	1	NA	NA	0	1	NA	NA
D_bilirubin	chr2_233762816	-0.344124	1.23057e-28	2	233682328	chr2_233682328	A	0.253417	2.84762e-16	1.73135e-11	C	A	UGT1A7	Silent	SNP	rs17863778	0	1	NA	NA	0	1	NA	NA
T_bilirubin	chr2_233762816	-0.468784	6.03338e-48	2	233682329	chr2_233682329	A	0.354267	7.19133e-28	9.43988e-23	G	A	UGT1A7	Missense_Mutation	SNP	rs17868324	0	1	NA	NA	0	1	NA	NA
D_bilirubin	chr2_233762816	-0.344124	1.23057e-28	2	233682329	chr2_233682329	A	0.25285	3.54928e-16	2.14123e-11	G	A	UGT1A7	Missense_Mutation	SNP	rs17868324	0	1	NA	NA	0	1	NA	NA
T_bilirubin	chr2_233762816	-0.468784	6.03338e-48	2	233682559	chr2_233682559	C	0.39855	3.12792e-27	3.00527e-22	T	C	UGT1A7	Missense_Mutation	SNP	rs11692021	0	1	NA	NA	0	1	NA	NA
D_bilirubin	chr2_233762816	-0.344124	1.23057e-28	2	233682559	chr2_233682559	C	0.325505	2.01019e-20	1.90782e-15	T	C	UGT1A7	Missense_Mutation	SNP	rs11692021	0	1	NA	NA	0	1	NA	NA
T_bilirubin	chr2_233762816	-0.468784	6.03338e-48	2	233683341	chr2_233683341	A	0.35523	2.40186e-28	5.66429e-23	G	A	UGT1A8	Intron	SNP	rs4663888	0	1	NA	NA	0	1	NA	NA
D_bilirubin	chr2_233762816	-0.344124	1.23057e-28	2	233683341	chr2_233683341	A	0.250453	4.95078e-16	2.91886e-11	G	A	UGT1A8	Intron	SNP	rs4663888	0	1	NA	NA	0	1	NA	NA
T_bilirubin	chr2_233762816	-0.468784	6.03338e-48	2	233683989	chr2_233683989	T	0.351715	1.22246e-27	1.4865e-22	G	T	UGT1A8	Intron	SNP	rs4433994	0	1	NA	NA	0	1	NA	NA
D_bilirubin	chr2_233762816	-0.344124	1.23057e-28	2	233683989	chr2_233683989	T	0.251486	4.44628e-16	2.64142e-11	G	T	UGT1A8	Intron	SNP	rs4433994	0	1	NA	NA	0	1	NA	NA
T_bilirubin	chr2_233762816	-0.468784	6.03338e-48	2	233684170	chr2_233684170	A	0.406062	7.49989e-29	3.07396e-23	G	A	UGT1A9	Intron	SNP	rs6724485	0	1	NA	NA	0	1	NA	NA
D_bilirubin	chr2_233762816	-0.344124	1.23057e-28	2	233684170	chr2_233684170	A	0.339665	1.27893e-22	2.11769e-17	G	A	UGT1A9	Intron	SNP	rs6724485	0	1	NA	NA	0	1	NA	NA
T_bilirubin	chr2_233762816	-0.468784	6.03338e-48	2	233684395	chr2_233684395	C	0.405502	5.78536e-29	3.07396e-23	T	C	UGT1A9	Intron	SNP	rs4347832	0	1	NA	NA	0	1	NA	NA
D_bilirubin	chr2_233762816	-0.344124	1.23057e-28	2	233684395	chr2_233684395	C	0.333824	5.0127e-22	6.19219e-17	T	C	UGT1A9	Intron	SNP	rs4347832	0	1	NA	NA	0	1	NA	NA
T_bilirubin	chr2_233762816	-0.468784	6.03338e-48	2	233684471	chr2_233684471	T	0.403497	1.37787e-28	4.28926e-23	G	T	UGT1A8	Intron	SNP	rs4261716	0	1	NA	NA	0	1	NA	NA
D_bilirubin	chr2_233762816	-0.344124	1.23057e-28	2	233684471	chr2_233684471	T	0.336177	2.9925e-22	4.01531e-17	G	T	UGT1A8	Intron	SNP	rs4261716	0	1	NA	NA	0	1	NA	NA
T_bilirubin	chr2_233762816	-0.468784	6.03338e-48	2	233684728	chr2_233684728	T	0.35629	2.24715e-28	5.46505e-23	G	T	UGT1A9	Intron	SNP	rs4583459	0	1	NA	NA	0	1	NA	NA
D_bilirubin	chr2_233762816	-0.344124	1.23057e-28	2	233684728	chr2_233684728	T	0.256826	9.85183e-17	6.66702e-12	G	T	UGT1A9	Intron	SNP	rs4583459	0	1	NA	NA	0	1	NA	NA
T_bilirubin	chr2_233762816	-0.468784	6.03338e-48	2	233684956	chr2_233684956	T	0.40732	3.25526e-28	6.2725e-23	TGAAAA	T	UGT1A10	Intron	DEL	rs72373468	0	1	NA	NA	0	1	NA	NA
D_bilirubin	chr2_233762816	-0.344124	1.23057e-28	2	233684956	chr2_233684956	T	0.331619	5.22911e-21	5.73168e-16	TGAAAA	T	UGT1A10	Intron	DEL	rs72373468	0	1	NA	NA	0	1	NA	NA
T_bilirubin	chr2_233762816	-0.468784	6.03338e-48	2	233685060	chr2_233685060	A	0.408327	3.69855e-29	3.07396e-23	G	A	UGT1A8	Intron	SNP	rs13002774	0	1	NA	NA	0	1	NA	NA
D_bilirubin	chr2_233762816	-0.344124	1.23057e-28	2	233685060	chr2_233685060	A	0.339033	1.57166e-22	2.49618e-17	G	A	UGT1A8	Intron	SNP	rs13002774	0	1	NA	NA	0	1	NA	NA
T_bilirubin	chr2_233762816	-0.468784	6.03338e-48	2	233685285	chr2_233685285	G	0.402437	1.68634e-28	4.7938e-23	C	G	UGT1A9	Intron	SNP	rs4338954	0	1	NA	NA	0	1	NA	NA
D_bilirubin	chr2_233762816	-0.344124	1.23057e-28	2	233685285	chr2_233685285	G	0.333444	6.06508e-22	7.26166e-17	C	G	UGT1A9	Intron	SNP	rs4338954	0	1	NA	NA	0	1	NA	NA
T_bilirubin	chr2_233762816	-0.468784	6.03338e-48	2	233685437	chr2_233685437	G	0.407388	5.04043e-29	3.07396e-23	A	G	UGT1A8	Intron	SNP	rs4553819	0	1	NA	NA	0	1	NA	NA
D_bilirubin	chr2_233762816	-0.344124	1.23057e-28	2	233685437	chr2_233685437	G	0.336994	2.86624e-22	3.98325e-17	A	G	UGT1A8	Intron	SNP	rs4553819	0	1	NA	NA	0	1	NA	NA
T_bilirubin	chr2_233762816	-0.468784	6.03338e-48	2	233685623	chr2_233685623	T	0.403647	9.00289e-29	3.33638e-23	C	T	UGT1A10	Intron	SNP	rs11902131	0	1	NA	NA	0	1	NA	NA
D_bilirubin	chr2_233762816	-0.344124	1.23057e-28	2	233685623	chr2_233685623	T	0.33775	1.4089e-22	2.2843e-17	C	T	UGT1A10	Intron	SNP	rs11902131	0	1	NA	NA	0	1	NA	NA
T_bilirubin	chr2_233762816	-0.468784	6.03338e-48	2	233686969	chr2_233686969	C	0.402061	1.84794e-28	4.7938e-23	A	C	UGT1A8	Intron	SNP	rs6753320	0	1	NA	NA	0	1	NA	NA
D_bilirubin	chr2_233762816	-0.344124	1.23057e-28	2	233686969	chr2_233686969	C	0.334255	4.64037e-22	5.92019e-17	A	C	UGT1A8	Intron	SNP	rs6753320	0	1	NA	NA	0	1	NA	NA
T_bilirubin	chr2_233762816	-0.468784	6.03338e-48	2	233687101	chr2_233687101	A	0.403706	1.32789e-28	4.28926e-23	G	A	UGT1A8	Intron	SNP	rs6736508	0	1	NA	NA	0	1	NA	NA
D_bilirubin	chr2_233762816	-0.344124	1.23057e-28	2	233687101	chr2_233687101	A	0.33692	2.9194e-22	3.98594e-17	G	A	UGT1A8	Intron	SNP	rs6736508	0	1	NA	NA	0	1	NA	NA
T_bilirubin	chr2_233762816	-0.468784	6.03338e-48	2	233687171	chr2_233687171	C	0.402714	1.83302e-28	4.7938e-23	A	C	UGT1A10	Intron	SNP	rs6753569	0	1	NA	NA	0	1	NA	NA
D_bilirubin	chr2_233762816	-0.344124	1.23057e-28	2	233687171	chr2_233687171	C	0.340898	7.82112e-23	1.64505e-17	A	C	UGT1A10	Intron	SNP	rs6753569	0	1	NA	NA	0	1	NA	NA
T_bilirubin	chr2_233762816	-0.468784	6.03338e-48	2	233687304	chr2_233687304	A	0.39951	3.38347e-28	6.2725e-23	G	A	UGT1A7	Intron	SNP	rs6736743	0	1	NA	NA	0	1	NA	NA
D_bilirubin	chr2_233762816	-0.344124	1.23057e-28	2	233687304	chr2_233687304	A	0.331539	1.00926e-21	1.19007e-16	G	A	UGT1A7	Intron	SNP	rs6736743	0	1	NA	NA	0	1	NA	NA
T_bilirubin	chr2_233762816	-0.468784	6.03338e-48	2	233687568	chr2_233687568	C	0.353244	3.47736e-28	6.2725e-23	A	C	UGT1A10	Intron	SNP	rs6754100	0	1	NA	NA	0	1	NA	NA
D_bilirubin	chr2_233762816	-0.344124	1.23057e-28	2	233687568	chr2_233687568	C	0.255834	7.88157e-17	5.57613e-12	A	C	UGT1A10	Intron	SNP	rs6754100	0	1	NA	NA	0	1	NA	NA
T_bilirubin	chr2_233762816	-0.468784	6.03338e-48	2	233687722	chr2_233687722	C	0.404432	1.3471e-28	4.28926e-23	G	C	UGT1A9	Intron	SNP	rs10203266	0	1	NA	NA	0	1	NA	NA
D_bilirubin	chr2_233762816	-0.344124	1.23057e-28	2	233687722	chr2_233687722	C	0.340814	9.39995e-23	1.88169e-17	G	C	UGT1A9	Intron	SNP	rs10203266	0	1	NA	NA	0	1	NA	NA
T_bilirubin	chr2_233762816	-0.468784	6.03338e-48	2	233688190	chr2_233688190	T	0.397367	1.18302e-27	1.46138e-22	C	T	UGT1A8	Intron	SNP	rs10168155	0	1	NA	NA	0	1	NA	NA
D_bilirubin	chr2_233762816	-0.344124	1.23057e-28	2	233688190	chr2_233688190	T	0.331119	1.52817e-21	1.77505e-16	C	T	UGT1A8	Intron	SNP	rs10168155	0	1	NA	NA	0	1	NA	NA
T_bilirubin	chr2_233762816	-0.468784	6.03338e-48	2	233688219	chr2_233688219	A	0.406187	5.79299e-29	3.07396e-23	T	A	UGT1A8	Intron	SNP	rs10175809	0	1	NA	NA	0	1	NA	NA
D_bilirubin	chr2_233762816	-0.344124	1.23057e-28	2	233688219	chr2_233688219	A	0.339555	1.1098e-22	2.05639e-17	T	A	UGT1A8	Intron	SNP	rs10175809	0	1	NA	NA	0	1	NA	NA
T_bilirubin	chr2_233762816	-0.468784	6.03338e-48	2	233688342	chr2_233688342	T	0.40346	1.2148e-28	4.28926e-23	C	T	UGT1A10	Intron	SNP	rs10168333	0	1	NA	NA	0	1	NA	NA
D_bilirubin	chr2_233762816	-0.344124	1.23057e-28	2	233688342	chr2_233688342	T	0.337935	1.62558e-22	2.53017e-17	C	T	UGT1A10	Intron	SNP	rs10168333	0	1	NA	NA	0	1	NA	NA
T_bilirubin	chr2_233762816	-0.468784	6.03338e-48	2	233688441	chr2_233688441	G	0.399263	3.86393e-27	3.57879e-22	C	G	UGT1A7	Intron	SNP	rs10168416	0	1	NA	NA	0	1	NA	NA
D_bilirubin	chr2_233762816	-0.344124	1.23057e-28	2	233688441	chr2_233688441	G	0.328001	1.40839e-20	1.37008e-15	C	G	UGT1A7	Intron	SNP	rs10168416	0	1	NA	NA	0	1	NA	NA
T_bilirubin	chr2_233762816	-0.468784	6.03338e-48	2	233688675	chr2_233688675	T	0.404402	4.16009e-28	6.99565e-23	A	T	UGT1A7	Intron	SNP	rs10173355	0	1	NA	NA	0	1	NA	NA
D_bilirubin	chr2_233762816	-0.344124	1.23057e-28	2	233688675	chr2_233688675	T	0.331465	3.85144e-21	4.34397e-16	A	T	UGT1A7	Intron	SNP	rs10173355	0	1	NA	NA	0	1	NA	NA
T_bilirubin	chr2_233762816	-0.468784	6.03338e-48	2	233688837	chr2_233688837	C	0.400368	3.17755e-28	6.2725e-23	T	C	UGT1A8	Intron	SNP	rs11680450	0	1	NA	NA	0	1	NA	NA
D_bilirubin	chr2_233762816	-0.344124	1.23057e-28	2	233688837	chr2_233688837	C	0.336303	2.57115e-22	3.77541e-17	T	C	UGT1A8	Intron	SNP	rs11680450	0	1	NA	NA	0	1	NA	NA
T_bilirubin	chr2_233762816	-0.468784	6.03338e-48	2	233689021	chr2_233689021	G	0.406346	7.07651e-29	3.07396e-23	C	G	UGT1A8	Intron	SNP	rs10171367	0	1	NA	NA	0	1	NA	NA
D_bilirubin	chr2_233762816	-0.344124	1.23057e-28	2	233689021	chr2_233689021	G	0.33713	2.77083e-22	3.92066e-17	C	G	UGT1A8	Intron	SNP	rs10171367	0	1	NA	NA	0	1	NA	NA
T_bilirubin	chr2_233762816	-0.468784	6.03338e-48	2	233689179	chr2_233689179	A	0.401786	1.431e-27	1.68736e-22	T	A	UGT1A10	Intron	SNP	rs10179094	0	1	NA	NA	0	1	NA	NA
D_bilirubin	chr2_233762816	-0.344124	1.23057e-28	2	233689179	chr2_233689179	A	0.32785	1.245e-20	1.22647e-15	T	A	UGT1A10	Intron	SNP	rs10179094	0	1	NA	NA	0	1	NA	NA
T_bilirubin	chr2_233762816	-0.468784	6.03338e-48	2	233689269	chr2_233689269	C	0.357393	1.83055e-28	4.7938e-23	T	C	UGT1A9	Intron	SNP	rs6707947	0	1	NA	NA	0	1	NA	NA
D_bilirubin	chr2_233762816	-0.344124	1.23057e-28	2	233689269	chr2_233689269	C	0.25352	2.60079e-16	1.60638e-11	T	C	UGT1A9	Intron	SNP	rs6707947	0	1	NA	NA	0	1	NA	NA
T_bilirubin	chr2_233762816	-0.468784	6.03338e-48	2	233690345	chr2_233690345	G	0.399546	3.35566e-28	6.2725e-23	T	G	UGT1A10	Intron	SNP	rs7563561	0	1	NA	NA	0	1	NA	NA
D_bilirubin	chr2_233762816	-0.344124	1.23057e-28	2	233690345	chr2_233690345	G	0.333437	5.83454e-22	7.09478e-17	T	G	UGT1A10	Intron	SNP	rs7563561	0	1	NA	NA	0	1	NA	NA
T_bilirubin	chr2_233762816	-0.468784	6.03338e-48	2	233690443	chr2_233690443	G	0.40312	1.93757e-28	4.86417e-23	C	G	UGT1A7	Intron	SNP	rs7608175	0	1	NA	NA	0	1	NA	NA
D_bilirubin	chr2_233762816	-0.344124	1.23057e-28	2	233690443	chr2_233690443	G	0.343605	4.02296e-23	9.78382e-18	C	G	UGT1A7	Intron	SNP	rs7608175	0	1	NA	NA	0	1	NA	NA
T_bilirubin	chr2_233762816	-0.468784	6.03338e-48	2	233690650	chr2_233690650	C	0.400086	4.23716e-28	6.99565e-23	T	C	UGT1A7	Intron	SNP	rs45615240	0	1	NA	NA	0	1	NA	NA
D_bilirubin	chr2_233762816	-0.344124	1.23057e-28	2	233690650	chr2_233690650	C	0.334593	4.99523e-22	6.19219e-17	T	C	UGT1A7	Intron	SNP	rs45615240	0	1	NA	NA	0	1	NA	NA
T_bilirubin	chr2_233762816	-0.468784	6.03338e-48	2	233691295	chr2_233691295	G	0.407951	4.135e-29	3.07396e-23	C	G	UGT1A8	Intron	SNP	rs12623271	0	1	NA	NA	0	1	NA	NA
D_bilirubin	chr2_233762816	-0.344124	1.23057e-28	2	233691295	chr2_233691295	G	0.33767	2.34442e-22	3.50868e-17	C	G	UGT1A8	Intron	SNP	rs12623271	0	1	NA	NA	0	1	NA	NA
T_bilirubin	chr2_233762816	-0.468784	6.03338e-48	2	233691628	chr2_233691628	A	0.407116	5.36823e-29	3.07396e-23	G	A	UGT1A7	Intron	SNP	rs10445704	0	1	NA	NA	0	1	NA	NA
D_bilirubin	chr2_233762816	-0.344124	1.23057e-28	2	233691628	chr2_233691628	A	0.335958	3.79596e-22	4.92361e-17	G	A	UGT1A7	Intron	SNP	rs10445704	0	1	NA	NA	0	1	NA	NA
T_bilirubin	chr2_233762816	-0.468784	6.03338e-48	2	233691689	chr2_233691689	C	0.407402	4.87468e-29	3.07396e-23	CAGGAG	C	UGT1A8	Intron	DEL	rs45549435	0	1	NA	NA	0	1	NA	NA
D_bilirubin	chr2_233762816	-0.344124	1.23057e-28	2	233691689	chr2_233691689	C	0.33767	2.34442e-22	3.50868e-17	CAGGAG	C	UGT1A8	Intron	DEL	rs45549435	0	1	NA	NA	0	1	NA	NA
T_bilirubin	chr2_233762816	-0.468784	6.03338e-48	2	233692353	chr2_233692353	A	0.406454	6.60737e-29	3.07396e-23	G	A	UGT1A10	Intron	SNP	rs13015720	0	1	NA	NA	0	1	NA	NA
D_bilirubin	chr2_233762816	-0.344124	1.23057e-28	2	233692353	chr2_233692353	A	0.340471	1.01102e-22	1.91906e-17	G	A	UGT1A10	Intron	SNP	rs13015720	0	1	NA	NA	0	1	NA	NA
T_bilirubin	chr2_233762816	-0.468784	6.03338e-48	2	233693023	chr2_233693023	G	0.41044	1.79686e-29	3.07396e-23	T	G	UGT1A6	Missense_Mutation	SNP	rs6759892	0	1	NA	NA	0	1	NA	NA
D_bilirubin	chr2_233762816	-0.344124	1.23057e-28	2	233693023	chr2_233693023	G	0.346323	1.76109e-23	5.28633e-18	T	G	UGT1A6	Missense_Mutation	SNP	rs6759892	0	1	NA	NA	0	1	NA	NA
T_bilirubin	chr2_233762816	-0.468784	6.03338e-48	2	233693319	chr2_233693319	G	0.406346	7.07651e-29	3.07396e-23	A	G	UGT1A6	Silent	SNP	rs1105880	0	1	NA	NA	0	1	NA	NA
D_bilirubin	chr2_233762816	-0.344124	1.23057e-28	2	233693319	chr2_233693319	G	0.33713	2.77083e-22	3.92066e-17	A	G	UGT1A6	Silent	SNP	rs1105880	0	1	NA	NA	0	1	NA	NA
T_bilirubin	chr2_233762816	-0.468784	6.03338e-48	2	233693545	chr2_233693545	G	0.404726	7.04913e-28	9.43988e-23	A	G	UGT1A6	Missense_Mutation	SNP	rs2070959	0	1	NA	NA	0	1	NA	NA
D_bilirubin	chr2_233762816	-0.344124	1.23057e-28	2	233693545	chr2_233693545	G	0.330736	6.50574e-21	6.75069e-16	A	G	UGT1A6	Missense_Mutation	SNP	rs2070959	0	1	NA	NA	0	1	NA	NA
T_bilirubin	chr2_233762816	-0.468784	6.03338e-48	2	233693556	chr2_233693556	C	0.406715	6.19625e-29	3.07396e-23	A	C	UGT1A6	Missense_Mutation	SNP	rs1105879	0	1	NA	NA	0	1	NA	NA
D_bilirubin	chr2_233762816	-0.344124	1.23057e-28	2	233693556	chr2_233693556	C	0.339834	1.23786e-22	2.09423e-17	A	C	UGT1A6	Missense_Mutation	SNP	rs1105879	0	1	NA	NA	0	1	NA	NA
T_bilirubin	chr2_233762816	-0.468784	6.03338e-48	2	233693995	chr2_233693995	T	0.351789	4.61477e-20	2.27303e-15	G	T	UGT1A6	Intron	SNP	rs7592281	0	1	NA	NA	0	1	NA	NA
D_bilirubin	chr2_233762816	-0.344124	1.23057e-28	2	233693995	chr2_233693995	T	0.27725	2.70457e-14	1.46167e-09	G	T	UGT1A6	Intron	SNP	rs7592281	0	1	NA	NA	0	1	NA	NA
T_bilirubin	chr2_233762816	-0.468784	6.03338e-48	2	233694260	chr2_233694260	A	0.359959	7.94735e-29	3.09247e-23	G	A	UGT1A10	Intron	SNP	rs7592624	0	1	NA	NA	0	1	NA	NA
D_bilirubin	chr2_233762816	-0.344124	1.23057e-28	2	233694260	chr2_233694260	A	0.261152	3.1531e-17	2.40575e-12	G	A	UGT1A10	Intron	SNP	rs7592624	0	1	NA	NA	0	1	NA	NA
T_bilirubin	chr2_233762816	-0.468784	6.03338e-48	2	233694707	chr2_233694707	T	0.30467	8.44e-12	3.15785e-07	C	T	UGT1A6	Intron	SNP	rs45531144	0	1	NA	NA	0	1	NA	NA
D_bilirubin	chr2_233762816	-0.344124	1.23057e-28	2	233694707	chr2_233694707	T	0.25455	1.81498e-09	6.5393e-05	C	T	UGT1A6	Intron	SNP	rs45531144	0	1	NA	NA	0	1	NA	NA
T_bilirubin	chr2_233762816	-0.468784	6.03338e-48	2	233694793	chr2_233694793	C	0.353802	6.59231e-28	9.43988e-23	A	C	UGT1A7	Intron	SNP	rs6761246	0	1	NA	NA	0	1	NA	NA
D_bilirubin	chr2_233762816	-0.344124	1.23057e-28	2	233694793	chr2_233694793	C	0.250968	5.15389e-16	3.01575e-11	A	C	UGT1A7	Intron	SNP	rs6761246	0	1	NA	NA	0	1	NA	NA
T_bilirubin	chr2_233762816	-0.468784	6.03338e-48	2	233705031	chr2_233705031	T	-0.454449	4.04266e-45	1.57308e-38	G	T	UGT1A8	Intron	SNP	rs10929285	0	1	NA	NA	1	1	-0.464	4.2e-23
D_bilirubin	chr2_233762816	-0.344124	1.23057e-28	2	233705031	chr2_233705031	T	-0.33176	1.1249e-26	4.37719e-20	G	T	UGT1A8	Intron	SNP	rs10929285	0	1	NA	NA	0	1	NA	NA
T_bilirubin	chr2_233762816	-0.468784	6.03338e-48	2	233732958	chr2_233732958	G	0.380159	9.71148e-22	5.51667e-17	C	G	UGT1A3	Intron	SNP	rs75520741	1	1	0.3181	3E-690	0	1	NA	NA
D_bilirubin	chr2_233762816	-0.344124	1.23057e-28	2	233732958	chr2_233732958	G	0.309126	2.37102e-16	1.47617e-11	C	G	UGT1A3	Intron	SNP	rs75520741	0	1	NA	NA	0	1	NA	NA
T_bilirubin	chr2_233762816	-0.468784	6.03338e-48	2	233760498	chr2_233760498	A	0.38891	1.57149e-22	9.19541e-18	G	A	UGT1A1	Missense_Mutation	SNP	rs4148323	1	1	0.2989	2e-11	0	1	NA	NA
D_bilirubin	chr2_233762816	-0.344124	1.23057e-28	2	233760498	chr2_233760498	A	0.315153	8.13967e-17	5.70685e-12	G	A	UGT1A1	Missense_Mutation	SNP	rs4148323	0	1	NA	NA	0	1	NA	NA
T_bilirubin	chr2_233762816	-0.468784	6.03338e-48	2	233762816	chr2_233762816	T	-0.468784	6.03338e-48	4.69541e-41	G	T	UGT1A7	Intron	SNP	rs28946889	1	1	0.291696	4E-1352	1	1	-0.4669	1.85e-23
D_bilirubin	chr2_233762816	-0.344124	1.23057e-28	2	233762816	chr2_233762816	T	-0.344124	1.23057e-28	9.57674e-22	G	T	UGT1A7	Intron	SNP	rs28946889	0	1	NA	NA	0	1	NA	NA
T_bilirubin	chr2_233763993	0.529628	4.31476e-28	2	233600317	chr2_233600317	T	0.774972	1.85141e-11	6.57916e-07	C	T	UGT1A11P	5'Flank	SNP	rs2741012	0	1	NA	NA	0	1	NA	NA
D_bilirubin	chr2_233728376	0.472232	3.41312e-24	2	233600317	chr2_233600317	T	0.688659	6.36906e-10	2.34912e-05	C	T	UGT1A11P	5'Flank	SNP	rs2741012	0	1	NA	NA	0	1	NA	NA
T_bilirubin	chr2_233763993	0.529628	4.31476e-28	2	233601265	chr2_233601265	T	0.774972	1.85141e-11	6.57916e-07	C	T	UGT1A11P	5'Flank	SNP	rs2741013	0	1	NA	NA	0	1	NA	NA
D_bilirubin	chr2_233728376	0.472232	3.41312e-24	2	233601265	chr2_233601265	T	0.688659	6.36906e-10	2.34912e-05	C	T	UGT1A11P	5'Flank	SNP	rs2741013	0	1	NA	NA	0	1	NA	NA
T_bilirubin	chr2_233763993	0.529628	4.31476e-28	2	233603237	chr2_233603237	T	0.774972	1.85141e-11	6.57916e-07	C	T	UGT1A11P	5'Flank	SNP	rs2741021	0	1	NA	NA	0	1	NA	NA
D_bilirubin	chr2_233728376	0.472232	3.41312e-24	2	233603237	chr2_233603237	T	0.688659	6.36906e-10	2.34912e-05	C	T	UGT1A11P	5'Flank	SNP	rs2741021	0	1	NA	NA	0	1	NA	NA
T_bilirubin	chr2_233763993	0.529628	4.31476e-28	2	233605627	chr2_233605627	T	0.770378	3.31117e-11	1.15555e-06	C	T	UGT1A11P	3'Flank	SNP	rs2741022	0	1	NA	NA	0	1	NA	NA
D_bilirubin	chr2_233728376	0.472232	3.41312e-24	2	233605627	chr2_233605627	T	0.687731	8.98454e-10	3.28268e-05	C	T	UGT1A11P	3'Flank	SNP	rs2741022	0	1	NA	NA	0	1	NA	NA
T_bilirubin	chr2_233763993	0.529628	4.31476e-28	2	233607902	chr2_233607902	C	0.774972	1.85141e-11	6.57916e-07	A	C	UGT1A11P	3'Flank	SNP	rs2602362	0	1	NA	NA	0	1	NA	NA
D_bilirubin	chr2_233728376	0.472232	3.41312e-24	2	233607902	chr2_233607902	C	0.688659	6.36906e-10	2.34912e-05	A	C	UGT1A11P	3'Flank	SNP	rs2602362	0	1	NA	NA	0	1	NA	NA
T_bilirubin	chr2_233763993	0.529628	4.31476e-28	2	233608068	chr2_233608068	A	0.774972	1.85141e-11	6.57916e-07	G	A	UGT1A11P	3'Flank	SNP	rs2741023	0	1	NA	NA	0	1	NA	NA
D_bilirubin	chr2_233728376	0.472232	3.41312e-24	2	233608068	chr2_233608068	A	0.688659	6.36906e-10	2.34912e-05	G	A	UGT1A11P	3'Flank	SNP	rs2741023	0	1	NA	NA	0	1	NA	NA
T_bilirubin	chr2_233763993	0.529628	4.31476e-28	2	233609099	chr2_233609099	A	0.757413	7.28458e-11	2.49742e-06	G	A	UGT1A11P	3'Flank	SNP	rs2741024	0	1	NA	NA	0	1	NA	NA
D_bilirubin	chr2_233728376	0.472232	3.41312e-24	2	233609099	chr2_233609099	A	0.689948	8.01645e-10	2.94279e-05	G	A	UGT1A11P	3'Flank	SNP	rs2741024	0	1	NA	NA	0	1	NA	NA
T_bilirubin	chr2_233763993	0.529628	4.31476e-28	2	233609365	chr2_233609365	A	0.783486	2.17858e-11	7.70661e-07	G	A	UGT1A11P	3'Flank	SNP	rs2741027	0	1	NA	NA	0	1	NA	NA
D_bilirubin	chr2_233728376	0.472232	3.41312e-24	2	233609365	chr2_233609365	A	0.677288	1.60949e-09	5.85313e-05	G	A	UGT1A11P	3'Flank	SNP	rs2741027	0	1	NA	NA	0	1	NA	NA
T_bilirubin	chr2_233763993	0.529628	4.31476e-28	2	233610268	chr2_233610268	A	0.756478	3.16363e-12	1.21284e-07	G	A	Unknown	IGR	SNP	rs2741028	0	1	NA	NA	0	1	NA	NA
D_bilirubin	chr2_233728376	0.472232	3.41312e-24	2	233610268	chr2_233610268	A	0.663409	2.13449e-10	8.51868e-06	G	A	Unknown	IGR	SNP	rs2741028	0	1	NA	NA	0	1	NA	NA
T_bilirubin	chr2_233763993	0.529628	4.31476e-28	2	233611879	chr2_233611879	C	0.774972	1.85141e-11	6.57916e-07	T	C	Unknown	IGR	SNP	rs2602363	0	1	NA	NA	0	1	NA	NA
D_bilirubin	chr2_233728376	0.472232	3.41312e-24	2	233611879	chr2_233611879	C	0.688659	6.36906e-10	2.34912e-05	T	C	Unknown	IGR	SNP	rs2602363	0	1	NA	NA	0	1	NA	NA
T_bilirubin	chr2_233763993	0.529628	4.31476e-28	2	233621514	chr2_233621514	G	0.724347	3.33167e-10	1.13224e-05	T	G	UGT1A8	Intron	SNP	rs2741029	0	1	NA	NA	0	1	NA	NA
D_bilirubin	chr2_233728376	0.472232	3.41312e-24	2	233621514	chr2_233621514	G	0.715896	3.38434e-10	1.32353e-05	T	G	UGT1A8	Intron	SNP	rs2741029	0	1	NA	NA	0	1	NA	NA
T_bilirubin	chr2_233763993	0.529628	4.31476e-28	2	233627506	chr2_233627506	T	0.777043	2.26093e-11	7.96174e-07	C	T	UGT1A8	Intron	SNP	rs2741030	0	1	NA	NA	0	1	NA	NA
D_bilirubin	chr2_233728376	0.472232	3.41312e-24	2	233627506	chr2_233627506	T	0.737559	4.85766e-11	1.95876e-06	C	T	UGT1A8	Intron	SNP	rs2741030	0	1	NA	NA	0	1	NA	NA
T_bilirubin	chr2_233763993	0.529628	4.31476e-28	2	233640168	chr2_233640168	G	0.766254	8.00796e-12	3.01067e-07	A	G	UGT1A8	Intron	SNP	rs2741034	0	1	NA	NA	1	1	0.7561	3.89e-06
D_bilirubin	chr2_233728376	0.472232	3.41312e-24	2	233640168	chr2_233640168	G	0.645486	2.33516e-09	8.18608e-05	A	G	UGT1A8	Intron	SNP	rs2741034	0	1	NA	NA	0	1	NA	NA
T_bilirubin	chr2_233763993	0.529628	4.31476e-28	2	233648440	chr2_233648440	TTTA	0.774972	1.85141e-11	6.57916e-07	NA	NA	NA	NA	NA	NA	0	1	NA	NA	0	1	NA	NA
D_bilirubin	chr2_233728376	0.472232	3.41312e-24	2	233648440	chr2_233648440	TTTA	0.688659	6.36906e-10	2.34912e-05	NA	NA	NA	NA	NA	NA	0	1	NA	NA	0	1	NA	NA
T_bilirubin	chr2_233763993	0.529628	4.31476e-28	2	233650156	chr2_233650156	A	0.774972	1.85141e-11	6.57916e-07	G	A	UGT1A10	Intron	SNP	rs2741036	0	1	NA	NA	0	1	NA	NA
D_bilirubin	chr2_233728376	0.472232	3.41312e-24	2	233650156	chr2_233650156	A	0.688659	6.36906e-10	2.34912e-05	G	A	UGT1A10	Intron	SNP	rs2741036	0	1	NA	NA	0	1	NA	NA
T_bilirubin	chr2_233763993	0.529628	4.31476e-28	2	233653307	chr2_233653307	C	0.774972	1.85141e-11	6.57916e-07	T	C	UGT1A8	Intron	SNP	rs2602373	0	1	NA	NA	0	1	NA	NA
D_bilirubin	chr2_233728376	0.472232	3.41312e-24	2	233653307	chr2_233653307	C	0.688659	6.36906e-10	2.34912e-05	T	C	UGT1A8	Intron	SNP	rs2602373	0	1	NA	NA	0	1	NA	NA
T_bilirubin	chr2_233763993	0.529628	4.31476e-28	2	233655352	chr2_233655352	A	0.77498	2.61573e-11	9.16964e-07	G	A	UGT1A8	Intron	SNP	rs2741038	0	1	NA	NA	0	1	NA	NA
D_bilirubin	chr2_233728376	0.472232	3.41312e-24	2	233655352	chr2_233655352	A	0.712078	2.25918e-10	8.9703e-06	G	A	UGT1A8	Intron	SNP	rs2741038	0	1	NA	NA	0	1	NA	NA
T_bilirubin	chr2_233763993	0.529628	4.31476e-28	2	233657271	chr2_233657271	T	0.774972	1.85141e-11	6.57916e-07	C	T	UGT1A8	Intron	SNP	rs2741042	0	1	NA	NA	0	1	NA	NA
D_bilirubin	chr2_233728376	0.472232	3.41312e-24	2	233657271	chr2_233657271	T	0.688659	6.36906e-10	2.34912e-05	C	T	UGT1A8	Intron	SNP	rs2741042	0	1	NA	NA	0	1	NA	NA
T_bilirubin	chr2_233763993	0.529628	4.31476e-28	2	233660318	chr2_233660318	T	0.779391	1.42399e-11	5.30243e-07	C	T	UGT1A10	Intron	SNP	rs2602374	0	1	NA	NA	0	1	NA	NA
D_bilirubin	chr2_233728376	0.472232	3.41312e-24	2	233660318	chr2_233660318	T	0.691774	5.34088e-10	2.0679e-05	C	T	UGT1A10	Intron	SNP	rs2602374	0	1	NA	NA	0	1	NA	NA
T_bilirubin	chr2_233763993	0.529628	4.31476e-28	2	233670722	chr2_233670722	A	0.767873	5.46674e-11	1.88249e-06	G	A	UGT1A8	Intron	SNP	rs2741044	0	1	NA	NA	0	1	NA	NA
D_bilirubin	chr2_233728376	0.472232	3.41312e-24	2	233670722	chr2_233670722	A	0.679967	1.87669e-09	6.669e-05	G	A	UGT1A8	Intron	SNP	rs2741044	0	1	NA	NA	0	1	NA	NA
T_bilirubin	chr2_233763993	0.529628	4.31476e-28	2	233671494	chr2_233671494	T	0.767873	5.46674e-11	1.88249e-06	C	T	UGT1A10	Intron	SNP	rs2741045	0	1	NA	NA	0	1	NA	NA
D_bilirubin	chr2_233728376	0.472232	3.41312e-24	2	233671494	chr2_233671494	T	0.679967	1.87669e-09	6.669e-05	C	T	UGT1A10	Intron	SNP	rs2741045	0	1	NA	NA	0	1	NA	NA
T_bilirubin	chr2_233763993	0.529628	4.31476e-28	2	233671603	chr2_233671603	C	0.806832	7.65327e-12	2.9054e-07	T	C	UGT1A10	Intron	SNP	rs2741046	0	1	NA	NA	0	1	NA	NA
D_bilirubin	chr2_233728376	0.472232	3.41312e-24	2	233671603	chr2_233671603	C	0.679967	1.87669e-09	6.669e-05	T	C	UGT1A10	Intron	SNP	rs2741046	0	1	NA	NA	0	1	NA	NA
T_bilirubin	chr2_233763993	0.529628	4.31476e-28	2	233673405	chr2_233673405	T	0.779619	3.98421e-11	1.38423e-06	C	T	UGT1A8	Intron	SNP	rs2602376	0	1	NA	NA	0	1	NA	NA
D_bilirubin	chr2_233728376	0.472232	3.41312e-24	2	233673405	chr2_233673405	T	0.679833	1.90404e-09	6.73543e-05	C	T	UGT1A8	Intron	SNP	rs2602376	0	1	NA	NA	0	1	NA	NA
T_bilirubin	chr2_233763993	0.529628	4.31476e-28	2	233695422	chr2_233695422	C	0.724957	3.32137e-15	1.35331e-10	CCTT	C	UGT1A8	Intron	DEL	rs34487948	0	1	NA	NA	1	1	0.7167	3.24e-08
D_bilirubin	chr2_233728376	0.472232	3.41312e-24	2	233695422	chr2_233695422	C	0.622744	1.76537e-12	8.5334e-08	CCTT	C	UGT1A8	Intron	DEL	rs34487948	0	1	NA	NA	0	1	NA	NA
T_bilirubin	chr2_233763993	0.529628	4.31476e-28	2	233695584	chr2_233695584	A	0.733681	2.67454e-15	1.09549e-10	C	A	UGT1A8	Intron	SNP	rs28899170	0	1	NA	NA	1	1	0.7503	9.52e-09
D_bilirubin	chr2_233728376	0.472232	3.41312e-24	2	233695584	chr2_233695584	A	0.632622	1.25031e-12	6.19769e-08	C	A	UGT1A8	Intron	SNP	rs28899170	0	1	NA	NA	0	1	NA	NA
T_bilirubin	chr2_233763993	0.529628	4.31476e-28	2	233702448	chr2_233702448	G	0.547527	1.78274e-23	1.10992e-18	T	G	UGT1A10	Intron	SNP	rs17863787	0	1	NA	NA	1	1	0.5254	4.9e-11
D_bilirubin	chr2_233728376	0.472232	3.41312e-24	2	233702448	chr2_233702448	G	0.482603	4.0188e-20	3.61712e-15	T	G	UGT1A10	Intron	SNP	rs17863787	0	1	NA	NA	0	1	NA	NA
T_bilirubin	chr2_233763993	0.529628	4.31476e-28	2	233703807	chr2_233703807	C	0.554093	7.31771e-24	4.63001e-19	CTCTG	C	UGT1A8	Intron	DEL	rs34781889	0	1	NA	NA	1	1	0.5241	5.57e-11
D_bilirubin	chr2_233728376	0.472232	3.41312e-24	2	233703807	chr2_233703807	C	0.47969	6.00835e-20	5.19548e-15	CTCTG	C	UGT1A8	Intron	DEL	rs34781889	0	1	NA	NA	0	1	NA	NA
T_bilirubin	chr2_233763993	0.529628	4.31476e-28	2	233703893	chr2_233703893	A	0.53615	7.29076e-23	4.36458e-18	C	A	UGT1A7	Intron	SNP	rs7567229	0	1	NA	NA	1	1	0.5225	4.07e-11
D_bilirubin	chr2_233728376	0.472232	3.41312e-24	2	233703893	chr2_233703893	A	0.46575	5.81941e-19	4.81797e-14	C	A	UGT1A7	Intron	SNP	rs7567229	0	1	NA	NA	0	1	NA	NA
T_bilirubin	chr2_233763993	0.529628	4.31476e-28	2	233705061	chr2_233705061	A	0.555552	4.22026e-24	2.71436e-19	G	A	UGT1A8	Intron	SNP	rs10180090	0	1	NA	NA	1	1	0.5237	5.23e-11
D_bilirubin	chr2_233728376	0.472232	3.41312e-24	2	233705061	chr2_233705061	A	0.481915	4.04362e-20	3.61712e-15	G	A	UGT1A8	Intron	SNP	rs10180090	0	1	NA	NA	0	1	NA	NA
T_bilirubin	chr2_233763993	0.529628	4.31476e-28	2	233706754	chr2_233706754	T	0.539193	9.96124e-23	5.91772e-18	C	T	UGT1A8	Intron	SNP	rs6725478	0	1	NA	NA	1	1	0.5254	4.9e-11
D_bilirubin	chr2_233728376	0.472232	3.41312e-24	2	233706754	chr2_233706754	T	0.481571	5.2443e-20	4.58574e-15	C	T	UGT1A8	Intron	SNP	rs6725478	0	1	NA	NA	0	1	NA	NA
T_bilirubin	chr2_233763993	0.529628	4.31476e-28	2	233715640	chr2_233715640	C	0.500061	4.15834e-25	2.81407e-20	T	C	UGT1A8	Intron	SNP	rs6749496	0	1	NA	NA	1	1	0.4956	2.33e-12
D_bilirubin	chr2_233728376	0.472232	3.41312e-24	2	233715640	chr2_233715640	C	0.455719	7.5569e-23	1.63363e-17	T	C	UGT1A8	Intron	SNP	rs6749496	0	1	NA	NA	0	1	NA	NA
T_bilirubin	chr2_233763993	0.529628	4.31476e-28	2	233716651	chr2_233716651	T	0.521953	9.07351e-27	6.99144e-22	C	T	UGT1A6	Intron	SNP	rs6744284	0	1	NA	NA	1	1	0.5039	1.42e-12
D_bilirubin	chr2_233728376	0.472232	3.41312e-24	2	233716651	chr2_233716651	T	0.465455	1.7078e-23	5.28633e-18	C	T	UGT1A6	Intron	SNP	rs6744284	0	1	NA	NA	0	1	NA	NA
T_bilirubin	chr2_233763993	0.529628	4.31476e-28	2	233716976	chr2_233716976	T	0.52048	1.20971e-26	8.96614e-22	C	T	UGT1A10	Intron	SNP	rs1875263	0	1	NA	NA	1	1	0.5039	1.42e-12
D_bilirubin	chr2_233728376	0.472232	3.41312e-24	2	233716976	chr2_233716976	T	0.466412	1.40313e-23	5.22863e-18	C	T	UGT1A10	Intron	SNP	rs1875263	0	1	NA	NA	0	1	NA	NA
T_bilirubin	chr2_233763993	0.529628	4.31476e-28	2	233717290	chr2_233717290	T	0.521279	9.64444e-27	7.3585e-22	C	T	UGT1A8	Intron	SNP	rs3806592	0	1	NA	NA	1	1	0.5039	1.42e-12
D_bilirubin	chr2_233728376	0.472232	3.41312e-24	2	233717290	chr2_233717290	T	0.468042	9.42965e-24	5.22863e-18	C	T	UGT1A8	Intron	SNP	rs3806592	0	1	NA	NA	0	1	NA	NA
T_bilirubin	chr2_233763993	0.529628	4.31476e-28	2	233717641	chr2_233717641	A	0.510207	3.57657e-26	2.4852e-21	G	A	UGT1A6	Intron	SNP	rs869283	0	1	NA	NA	1	1	0.4839	6.73e-12
D_bilirubin	chr2_233728376	0.472232	3.41312e-24	2	233717641	chr2_233717641	A	0.446529	3.5494e-22	4.68182e-17	G	A	UGT1A6	Intron	SNP	rs869283	0	1	NA	NA	0	1	NA	NA
T_bilirubin	chr2_233763993	0.529628	4.31476e-28	2	233720033	chr2_233720033	G	0.516203	1.49823e-26	1.0897e-21	T	G	UGT1A4	Intron	SNP	rs13401281	1	1	0.3858	1E-718	1	1	0.4899	4.27e-12
D_bilirubin	chr2_233728376	0.472232	3.41312e-24	2	233720033	chr2_233720033	G	0.460038	2.91957e-23	7.32943e-18	T	G	UGT1A4	Intron	SNP	rs13401281	0	1	NA	NA	0	1	NA	NA
T_bilirubin	chr2_233763993	0.529628	4.31476e-28	2	233728376	chr2_233728376	C	0.53314	5.55759e-28	8.31755e-23	T	C	UGT1A4	Intron	SNP	rs1983023	0	1	NA	NA	1	1	0.498	3.21e-12
D_bilirubin	chr2_233728376	0.472232	3.41312e-24	2	233728376	chr2_233728376	C	0.472232	3.41312e-24	5.22863e-18	T	C	UGT1A4	Intron	SNP	rs1983023	0	1	NA	NA	0	1	NA	NA
T_bilirubin	chr2_233763993	0.529628	4.31476e-28	2	233729266	chr2_233729266	C	0.521266	4.79917e-27	4.14989e-22	T	C	UGT1A3	Missense_Mutation	SNP	rs6431625	0	1	NA	NA	1	1	0.4982	2.62e-12
D_bilirubin	chr2_233728376	0.472232	3.41312e-24	2	233729266	chr2_233729266	C	0.464657	1.40879e-23	5.22863e-18	T	C	UGT1A3	Missense_Mutation	SNP	rs6431625	0	1	NA	NA	0	1	NA	NA
T_bilirubin	chr2_233763993	0.529628	4.31476e-28	2	233730664	chr2_233730664	A	0.524333	1.97176e-27	2.19215e-22	G	A	UGT1A3	Intron	SNP	rs11891311	0	1	NA	NA	1	1	0.4982	2.62e-12
D_bilirubin	chr2_233728376	0.472232	3.41312e-24	2	233730664	chr2_233730664	A	0.466416	8.82435e-24	5.22863e-18	G	A	UGT1A3	Intron	SNP	rs11891311	1	1	0.142	1e-41	0	1	NA	NA
T_bilirubin	chr2_233763993	0.529628	4.31476e-28	2	233733369	chr2_233733369	G	0.518895	1.04115e-26	7.86663e-22	T	G	UGT1A5	Intron	SNP	rs13410335	0	1	NA	NA	1	1	0.4963	2.98e-12
D_bilirubin	chr2_233728376	0.472232	3.41312e-24	2	233733369	chr2_233733369	G	0.46173	2.47789e-23	6.42797e-18	T	G	UGT1A5	Intron	SNP	rs13410335	0	1	NA	NA	0	1	NA	NA
T_bilirubin	chr2_233763993	0.529628	4.31476e-28	2	233734192	chr2_233734192	T	0.523639	4.72503e-27	4.13169e-22	C	T	UGT1A5	Intron	SNP	rs7567468	0	1	NA	NA	1	1	0.4963	2.98e-12
D_bilirubin	chr2_233728376	0.472232	3.41312e-24	2	233734192	chr2_233734192	T	0.465855	1.21736e-23	5.22863e-18	C	T	UGT1A5	Intron	SNP	rs7567468	0	1	NA	NA	0	1	NA	NA
T_bilirubin	chr2_233763993	0.529628	4.31476e-28	2	233734914	chr2_233734914	G	0.521432	1.80232e-27	2.05672e-22	A	G	UGT1A4	Intron	SNP	rs7576166	0	1	NA	NA	1	1	0.4767	1.35e-11
D_bilirubin	chr2_233728376	0.472232	3.41312e-24	2	233734914	chr2_233734914	G	0.451002	9.42977e-23	1.88169e-17	A	G	UGT1A4	Intron	SNP	rs7576166	0	1	NA	NA	0	1	NA	NA
T_bilirubin	chr2_233763993	0.529628	4.31476e-28	2	233735091	chr2_233735091	T	0.509051	2.26141e-26	1.59992e-21	A	T	UGT1A10	Intron	SNP	rs4477910	0	1	NA	NA	1	1	0.4767	1.35e-11
D_bilirubin	chr2_233728376	0.472232	3.41312e-24	2	233735091	chr2_233735091	T	0.449173	9.78607e-23	1.90397e-17	A	T	UGT1A10	Intron	SNP	rs4477910	0	1	NA	NA	0	1	NA	NA
T_bilirubin	chr2_233763993	0.529628	4.31476e-28	2	233736540	chr2_233736540	T	0.522819	2.67173e-27	2.76214e-22	G	T	UGT1A10	Intron	SNP	rs7564935	0	1	NA	NA	1	1	0.4963	2.98e-12
D_bilirubin	chr2_233728376	0.472232	3.41312e-24	2	233736540	chr2_233736540	T	0.46243	1.41625e-23	5.22863e-18	G	T	UGT1A10	Intron	SNP	rs7564935	1	1	0.500038	9e-18	0	1	NA	NA
T_bilirubin	chr2_233763993	0.529628	4.31476e-28	2	233738076	chr2_233738076	C	0.556732	7.552e-10	2.54427e-05	A	C	UGT1A7	Intron	SNP	rs17862873	0	1	NA	NA	0	1	NA	NA
D_bilirubin	chr2_233728376	0.472232	3.41312e-24	2	233738076	chr2_233738076	C	0.549269	2.38984e-10	9.40739e-06	A	C	UGT1A7	Intron	SNP	rs17862873	0	1	NA	NA	0	1	NA	NA
T_bilirubin	chr2_233763993	0.529628	4.31476e-28	2	233738671	chr2_233738671	A	0.524204	2.78763e-27	2.76214e-22	G	A	UGT1A7	Intron	SNP	rs6722076	0	1	NA	NA	1	1	0.4963	2.98e-12
D_bilirubin	chr2_233728376	0.472232	3.41312e-24	2	233738671	chr2_233738671	A	0.465627	9.56231e-24	5.22863e-18	G	A	UGT1A7	Intron	SNP	rs6722076	0	1	NA	NA	0	1	NA	NA
T_bilirubin	chr2_233763993	0.529628	4.31476e-28	2	233740214	chr2_233740214	G	0.521007	1.82353e-27	2.05672e-22	A	G	UGT1A7	Intron	SNP	rs2018985	0	1	NA	NA	1	1	0.4767	1.35e-11
D_bilirubin	chr2_233728376	0.472232	3.41312e-24	2	233740214	chr2_233740214	G	0.454066	4.66381e-23	1.09986e-17	A	G	UGT1A7	Intron	SNP	rs2018985	0	1	NA	NA	0	1	NA	NA
T_bilirubin	chr2_233763993	0.529628	4.31476e-28	2	233740656	chr2_233740656	A	0.520198	7.67127e-27	6.03038e-22	G	A	UGT1A3	Intron	SNP	rs17862875	0	1	NA	NA	1	1	0.4963	2.98e-12
D_bilirubin	chr2_233728376	0.472232	3.41312e-24	2	233740656	chr2_233740656	A	0.461915	2.38528e-23	6.40108e-18	G	A	UGT1A3	Intron	SNP	rs17862875	0	1	NA	NA	0	1	NA	NA
T_bilirubin	chr2_233763993	0.529628	4.31476e-28	2	233741916	chr2_233741916	C	0.524204	2.78763e-27	2.76214e-22	T	C	UGT1A3	Intron	SNP	rs34352510	0	1	NA	NA	1	1	0.4963	2.98e-12
D_bilirubin	chr2_233728376	0.472232	3.41312e-24	2	233741916	chr2_233741916	C	0.465627	9.56231e-24	5.22863e-18	T	C	UGT1A3	Intron	SNP	rs34352510	0	1	NA	NA	0	1	NA	NA
T_bilirubin	chr2_233763993	0.529628	4.31476e-28	2	233743701	chr2_233743701	G	0.536988	8.31704e-10	2.78993e-05	C	G	DNAJB3	Silent	SNP	rs13009407	0	1	NA	NA	0	1	NA	NA
D_bilirubin	chr2_233728376	0.472232	3.41312e-24	2	233743701	chr2_233743701	G	0.498486	2.85394e-09	9.91539e-05	C	G	DNAJB3	Silent	SNP	rs13009407	0	1	NA	NA	0	1	NA	NA
T_bilirubin	chr2_233763993	0.529628	4.31476e-28	2	233744071	chr2_233744071	T	0.521448	2.72973e-27	2.76214e-22	C	T	UGT1A3	Intron	SNP	rs17864701	0	1	NA	NA	1	1	0.4985	1.24e-12
D_bilirubin	chr2_233728376	0.472232	3.41312e-24	2	233744071	chr2_233744071	T	0.461768	1.28371e-23	5.22863e-18	C	T	UGT1A3	Intron	SNP	rs17864701	0	1	NA	NA	0	1	NA	NA
T_bilirubin	chr2_233763993	0.529628	4.31476e-28	2	233745803	chr2_233745803	G	0.518824	3.12333e-27	3.00527e-22	A	G	UGT1A6	Intron	SNP	rs11695484	0	1	NA	NA	1	1	0.4985	1.24e-12
D_bilirubin	chr2_233728376	0.472232	3.41312e-24	2	233745803	chr2_233745803	G	0.460451	1.11697e-23	5.22863e-18	A	G	UGT1A6	Intron	SNP	rs11695484	0	1	NA	NA	0	1	NA	NA
T_bilirubin	chr2_233763993	0.529628	4.31476e-28	2	233747994	chr2_233747994	C	0.516241	6.22509e-27	5.09958e-22	T	C	UGT1A10	Intron	SNP	rs11888459	0	1	NA	NA	1	1	0.4947	1.96e-12
D_bilirubin	chr2_233728376	0.472232	3.41312e-24	2	233747994	chr2_233747994	C	0.458079	1.93879e-23	5.58829e-18	T	C	UGT1A10	Intron	SNP	rs11888459	0	1	NA	NA	0	1	NA	NA
T_bilirubin	chr2_233763993	0.529628	4.31476e-28	2	233749231	chr2_233749231	A	0.526035	7.34584e-28	9.43988e-23	T	A	UGT1A5	Intron	SNP	rs10178992	0	1	NA	NA	1	1	0.4985	1.24e-12
D_bilirubin	chr2_233728376	0.472232	3.41312e-24	2	233749231	chr2_233749231	A	0.464272	4.85457e-24	5.22863e-18	T	A	UGT1A5	Intron	SNP	rs10178992	0	1	NA	NA	0	1	NA	NA
T_bilirubin	chr2_233763993	0.529628	4.31476e-28	2	233749470	chr2_233749470	T	0.516949	4.85691e-27	4.15366e-22	C	T	UGT1A8	Intron	SNP	rs7604115	0	1	NA	NA	1	1	0.4985	1.24e-12
D_bilirubin	chr2_233728376	0.472232	3.41312e-24	2	233749470	chr2_233749470	T	0.458711	1.54026e-23	5.22863e-18	C	T	UGT1A8	Intron	SNP	rs7604115	0	1	NA	NA	0	1	NA	NA
T_bilirubin	chr2_233763993	0.529628	4.31476e-28	2	233750066	chr2_233750066	A	0.507275	2.79003e-09	9.27908e-05	G	A	UGT1A4	Intron	SNP	rs12987866	0	1	NA	NA	0	1	NA	NA
D_bilirubin	chr2_233728376	0.472232	3.41312e-24	2	233750066	chr2_233750066	A	0.487359	3.99393e-09	0.000138143	G	A	UGT1A4	Intron	SNP	rs12987866	0	1	NA	NA	0	1	NA	NA
T_bilirubin	chr2_233763993	0.529628	4.31476e-28	2	233750415	chr2_233750415	C	0.516281	5.26118e-27	4.45049e-22	A	C	UGT1A4	Intron	SNP	rs2885296	0	1	NA	NA	1	1	0.4985	1.24e-12
D_bilirubin	chr2_233728376	0.472232	3.41312e-24	2	233750415	chr2_233750415	C	0.458711	1.54026e-23	5.22863e-18	A	C	UGT1A4	Intron	SNP	rs2885296	0	1	NA	NA	0	1	NA	NA
T_bilirubin	chr2_233763993	0.529628	4.31476e-28	2	233755708	chr2_233755708	A	0.519607	4.34098e-27	3.839e-22	G	A	UGT1A6	Intron	SNP	rs6747843	0	1	NA	NA	1	1	0.4985	1.24e-12
D_bilirubin	chr2_233728376	0.472232	3.41312e-24	2	233755708	chr2_233755708	A	0.461185	1.49768e-23	5.22863e-18	G	A	UGT1A6	Intron	SNP	rs6747843	0	1	NA	NA	0	1	NA	NA
T_bilirubin	chr2_233763993	0.529628	4.31476e-28	2	233755940	chr2_233755940	A	0.517516	6.68755e-27	5.33225e-22	ATC	A	UGT1A4	Intron	DEL	rs35754645	1	1	0.702	3E-26677	1	1	0.4985	1.24e-12
D_bilirubin	chr2_233728376	0.472232	3.41312e-24	2	233755940	chr2_233755940	A	0.462496	1.01497e-23	5.22863e-18	ATC	A	UGT1A4	Intron	DEL	rs35754645	0	1	NA	NA	0	1	NA	NA
T_bilirubin	chr2_233763993	0.529628	4.31476e-28	2	233756119	chr2_233756119	C	0.521042	2.62992e-27	2.76214e-22	T	C	UGT1A4	Intron	SNP	rs6714634	0	1	NA	NA	1	1	0.4985	1.24e-12
D_bilirubin	chr2_233728376	0.472232	3.41312e-24	2	233756119	chr2_233756119	C	0.461419	1.21524e-23	5.22863e-18	T	C	UGT1A4	Intron	SNP	rs6714634	0	1	NA	NA	0	1	NA	NA
T_bilirubin	chr2_233763993	0.529628	4.31476e-28	2	233757136	chr2_233757136	A	0.521042	2.62992e-27	2.76214e-22	G	A	UGT1A7	Intron	SNP	rs10929302	1	1	0.7487	2E-22935	1	1	0.4985	1.24e-12
D_bilirubin	chr2_233728376	0.472232	3.41312e-24	2	233757136	chr2_233757136	A	0.461419	1.21524e-23	5.22863e-18	G	A	UGT1A7	Intron	SNP	rs10929302	0	1	NA	NA	0	1	NA	NA
T_bilirubin	chr2_233763993	0.529628	4.31476e-28	2	233759924	chr2_233759924	T	0.520893	4.3404e-27	3.839e-22	C	T	UGT1A6	Intron	SNP	rs887829	0	1	NA	NA	1	1	0.4985	1.24e-12
D_bilirubin	chr2_233728376	0.472232	3.41312e-24	2	233759924	chr2_233759924	T	0.461665	1.7661e-23	5.28633e-18	C	T	UGT1A6	Intron	SNP	rs887829	1	1	0.226	2e-22	0	1	NA	NA
T_bilirubin	chr2_233763993	0.529628	4.31476e-28	2	233763993	chr2_233763993	T	0.529628	4.31476e-28	6.99565e-23	G	T	UGT1A7	Intron	SNP	rs6742078	0	1	NA	NA	1	1	0.4985	1.24e-12
D_bilirubin	chr2_233728376	0.472232	3.41312e-24	2	233763993	chr2_233763993	T	0.466052	4.50619e-24	5.22863e-18	G	T	UGT1A7	Intron	SNP	rs6742078	1	1	0.181	1e-158	0	1	NA	NA
T_bilirubin	chr2_233763993	0.529628	4.31476e-28	2	233764076	chr2_233764076	G	0.513725	2.00898e-26	1.43437e-21	T	G	UGT1A10	Intron	SNP	rs4148324	0	1	NA	NA	1	1	0.4985	1.24e-12
D_bilirubin	chr2_233728376	0.472232	3.41312e-24	2	233764076	chr2_233764076	G	0.461309	1.54527e-23	5.22863e-18	T	G	UGT1A10	Intron	SNP	rs4148324	0	1	NA	NA	0	1	NA	NA
T_bilirubin	chr2_233763993	0.529628	4.31476e-28	2	233764593	chr2_233764593	A	0.514425	1.43771e-26	1.05555e-21	G	A	UGT1A5	Intron	SNP	rs3771341	0	1	NA	NA	1	1	0.4985	1.24e-12
D_bilirubin	chr2_233728376	0.472232	3.41312e-24	2	233764593	chr2_233764593	A	0.455831	4.94074e-23	1.1309e-17	G	A	UGT1A5	Intron	SNP	rs3771341	0	1	NA	NA	0	1	NA	NA
T_bilirubin	chr2_233763993	0.529628	4.31476e-28	2	233764663	chr2_233764663	T	0.515818	1.10838e-26	8.29408e-22	C	T	UGT1A8	Intron	SNP	rs4148325	0	1	NA	NA	1	1	0.4985	1.24e-12
D_bilirubin	chr2_233728376	0.472232	3.41312e-24	2	233764663	chr2_233764663	T	0.459094	2.35813e-23	6.40108e-18	C	T	UGT1A8	Intron	SNP	rs4148325	1	1	0.17	5e-62	0	1	NA	NA
T_bilirubin	chr2_233763993	0.529628	4.31476e-28	2	233765830	chr2_233765830	G	0.517123	3.363e-27	3.15327e-22	A	G	UGT1A7	Intron	SNP	rs929596	0	1	NA	NA	1	1	0.4985	1.24e-12
D_bilirubin	chr2_233728376	0.472232	3.41312e-24	2	233765830	chr2_233765830	G	0.461558	9.16122e-24	5.22863e-18	A	G	UGT1A7	Intron	SNP	rs929596	0	1	NA	NA	0	1	NA	NA
T_bilirubin	chr2_233763993	0.529628	4.31476e-28	2	233766257	chr2_233766257	A	0.515319	3.48758e-26	2.4452e-21	AGTGGCCCGGGCTCG	A	UGT1A5	Intron	DEL	rs36213637	0	1	NA	NA	1	1	0.4841	6.74e-12
D_bilirubin	chr2_233728376	0.472232	3.41312e-24	2	233766257	chr2_233766257	A	0.459588	5.27862e-23	1.17372e-17	AGTGGCCCGGGCTCG	A	UGT1A5	Intron	DEL	rs36213637	0	1	NA	NA	0	1	NA	NA
T_bilirubin	chr2_233763993	0.529628	4.31476e-28	2	233780897	chr2_233780897	G	0.412377	1.80356e-16	7.58701e-12	C	G	MROH2A	Intron	SNP	rs6722064	0	1	NA	NA	1	1	0.3776	3.23e-07
D_bilirubin	chr2_233728376	0.472232	3.41312e-24	2	233780897	chr2_233780897	G	0.374037	5.70161e-15	3.21537e-10	C	G	MROH2A	Intron	SNP	rs6722064	0	1	NA	NA	0	1	NA	NA
T_bilirubin	chr2_233763993	0.529628	4.31476e-28	2	233783971	chr2_233783971	T	0.408236	3.47653e-16	1.44683e-11	C	T	MROH2A	Intron	SNP	rs11690786	0	1	NA	NA	1	1	0.3776	3.23e-07
D_bilirubin	chr2_233728376	0.472232	3.41312e-24	2	233783971	chr2_233783971	T	0.361874	3.56075e-14	1.89802e-09	C	T	MROH2A	Intron	SNP	rs11690786	0	1	NA	NA	0	1	NA	NA
T_bilirubin	chr2_233763993	0.529628	4.31476e-28	2	233786081	chr2_233786081	A	0.404394	1.2946e-15	5.33074e-11	G	A	MROH2A	Intron	SNP	rs7581102	0	1	NA	NA	1	1	0.378	3.76e-07
D_bilirubin	chr2_233728376	0.472232	3.41312e-24	2	233786081	chr2_233786081	A	0.365834	3.81273e-14	2.01851e-09	G	A	MROH2A	Intron	SNP	rs7581102	0	1	NA	NA	0	1	NA	NA
T_bilirubin	chr2_233763993	0.529628	4.31476e-28	2	233790144	chr2_233790144	C	0.276984	3.73131e-09	0.000123568	T	C	MROH2A	Intron	SNP	rs2361502	0	1	NA	NA	0	1	NA	NA
D_bilirubin	chr2_233728376	0.472232	3.41312e-24	2	233790144	chr2_233790144	C	0.268001	2.30252e-09	8.10818e-05	T	C	MROH2A	Intron	SNP	rs2361502	1	1	0.098	7e-23	0	1	NA	NA
T_bilirubin	chr2_233683988	-0.286615	3.59508e-10	2	233683988	chr2_233683988	T	-0.286615	3.59508e-10	1.21645e-05	C	T	UGT1A8	Intron	SNP	rs28898568	0	1	NA	NA	0	1	NA	NA
T_bilirubin	chr2_233765606	0.32723	2.70255e-20	2	233765606	chr2_233765606	G	0.32723	2.70255e-20	1.44057e-15	C	G	UGT1A5	Intron	SNP	rs4663971	0	1	NA	NA	1	1	0.282	8.03e-08
D_bilirubin	chr2_233765606	0.251535	1.2901e-13	2	233765606	chr2_233765606	G	0.251535	1.2901e-13	6.73828e-09	C	G	UGT1A5	Intron	SNP	rs4663971	0	1	NA	NA	0	1	NA	NA
D_bilirubin	chr12_20961067	0.310689	1.62404e-09	12	20926399	chr12_20926399	T	0.300151	2.21916e-08	0.000405408	TCTAA	T	SLCO1B3-SLCO1B7	Intron	DEL	rs149713045	0	1	NA	NA	0	1	NA	NA
D_bilirubin	chr12_20961067	0.310689	1.62404e-09	12	20951055	chr12_20951055	T	0.281469	4.63803e-08	0.000784672	T	C	SLCO1B3-SLCO1B7	Intron	SNP	rs4762807	0	1	NA	NA	0	1	NA	NA
D_bilirubin	chr12_20961067	0.310689	1.62404e-09	12	20951145	chr12_20951145	C	0.295261	1.33189e-08	0.00027789	C	T	SLCO1B3-SLCO1B7	Intron	SNP	rs10841717	0	1	NA	NA	0	1	NA	NA
D_bilirubin	chr12_20961067	0.310689	1.62404e-09	12	20951436	chr12_20951436	A	0.295261	1.33189e-08	0.00027789	A	G	SLCO1B3-SLCO1B7	Intron	SNP	rs11532257	0	1	NA	NA	0	1	NA	NA
D_bilirubin	chr12_20961067	0.310689	1.62404e-09	12	20952021	chr12_20952021	C	0.295261	1.33189e-08	0.00027789	NA	NA	NA	NA	NA	NA	0	1	NA	NA	0	1	NA	NA
D_bilirubin	chr12_20961067	0.310689	1.62404e-09	12	20952420	chr12_20952420	A	0.295261	1.33189e-08	0.00027789	A	G	SLCO1B3-SLCO1B7	Intron	SNP	rs2196020	0	1	NA	NA	0	1	NA	NA
D_bilirubin	chr12_20961067	0.310689	1.62404e-09	12	20952439	chr12_20952439	A	0.295261	1.33189e-08	0.00027789	A	G	SLCO1B3-SLCO1B7	Intron	SNP	rs2196021	0	1	NA	NA	0	1	NA	NA
D_bilirubin	chr12_20961067	0.310689	1.62404e-09	12	20952741	chr12_20952741	G	0.29299	1.47126e-08	0.000299735	G	A	SLCO1B3-SLCO1B7	Intron	SNP	rs4762689	0	1	NA	NA	0	1	NA	NA
D_bilirubin	chr12_20961067	0.310689	1.62404e-09	12	20953025	chr12_20953025	C	0.293529	1.1853e-08	0.00027789	C	T	SLCO1B3-SLCO1B7	Intron	SNP	rs2217692	0	1	NA	NA	0	1	NA	NA
D_bilirubin	chr12_20961067	0.310689	1.62404e-09	12	20953664	chr12_20953664	C	0.286622	3.02546e-08	0.000526741	C	A	SLCO1B3-SLCO1B7	Intron	SNP	rs4322444	0	1	NA	NA	0	1	NA	NA
D_bilirubin	chr12_20961067	0.310689	1.62404e-09	12	20954442	chr12_20954442	A	0.28995	1.85134e-08	0.000357328	A	G	SLCO1B3-SLCO1B7	Intron	SNP	rs2217693	0	1	NA	NA	0	1	NA	NA
D_bilirubin	chr12_20961067	0.310689	1.62404e-09	12	20956618	chr12_20956618	A	0.295261	1.33189e-08	0.00027789	A	G	SLCO1B3-SLCO1B7	Intron	SNP	rs2417879	0	1	NA	NA	0	1	NA	NA
D_bilirubin	chr12_20961067	0.310689	1.62404e-09	12	20956801	chr12_20956801	G	0.295483	1.07955e-08	0.000266712	G	T	SLCO1B3-SLCO1B7	Intron	SNP	rs4617642	0	1	NA	NA	0	1	NA	NA
D_bilirubin	chr12_20961067	0.310689	1.62404e-09	12	20957637	chr12_20957637	A	0.301741	1.32988e-08	0.00027789	G	A	SLCO1B3-SLCO1B7	Intron	SNP	rs7975590	0	1	NA	NA	0	1	NA	NA
D_bilirubin	chr12_20961067	0.310689	1.62404e-09	12	20957758	chr12_20957758	C	0.288451	2.68906e-08	0.0004724	NA	NA	NA	NA	NA	NA	0	1	NA	NA	0	1	NA	NA
D_bilirubin	chr12_20961067	0.310689	1.62404e-09	12	20957864	chr12_20957864	A	0.295261	1.33189e-08	0.00027789	A	G	SLCO1B3-SLCO1B7	Intron	SNP	rs4258427	0	1	NA	NA	0	1	NA	NA
D_bilirubin	chr12_20961067	0.310689	1.62404e-09	12	20958175	chr12_20958175	A	0.306066	8.19153e-09	0.000259145	G	A	SLCO1B3-SLCO1B7	Intron	SNP	rs55716862	0	1	NA	NA	0	1	NA	NA
D_bilirubin	chr12_20961067	0.310689	1.62404e-09	12	20958176	chr12_20958176	C	0.295261	1.33189e-08	0.00027789	C	A	SLCO1B3-SLCO1B7	Intron	SNP	rs2417878	0	1	NA	NA	0	1	NA	NA
D_bilirubin	chr12_20961067	0.310689	1.62404e-09	12	20958578	chr12_20958578	TTAGA	0.296195	8.66131e-09	0.00026398	TTAGA	T	SLCO1B3-SLCO1B7	Intron	DEL	rs57665964	0	1	NA	NA	0	1	NA	NA
D_bilirubin	chr12_20961067	0.310689	1.62404e-09	12	20958862	chr12_20958862	C	0.295261	1.33189e-08	0.00027789	C	T	SLCO1B3-SLCO1B7	Intron	SNP	rs2217694	0	1	NA	NA	0	1	NA	NA
D_bilirubin	chr12_20961067	0.310689	1.62404e-09	12	20959857	chr12_20959857	A	0.295261	1.33189e-08	0.00027789	A	G	SLCO1B3-SLCO1B7	Intron	SNP	rs4762809	0	1	NA	NA	0	1	NA	NA
D_bilirubin	chr12_20961067	0.310689	1.62404e-09	12	20961067	chr12_20961067	AAAG	0.310689	1.62404e-09	5.87856e-05	AAAG	A	SLCO1B3-SLCO1B7	Intron	DEL	rs56838900	0	1	NA	NA	0	1	NA	NA
D_bilirubin	chr12_20961067	0.310689	1.62404e-09	12	20961905	chr12_20961905	A	0.296843	9.08066e-09	0.00026398	A	G	SLCO1B3-SLCO1B7	Intron	SNP	rs10743404	0	1	NA	NA	0	1	NA	NA
D_bilirubin	chr12_20961067	0.310689	1.62404e-09	12	20962321	chr12_20962321	C	0.295875	1.09435e-08	0.0002691	C	G	SLCO1B3-SLCO1B7	Intron	SNP	rs2163906	0	1	NA	NA	0	1	NA	NA
D_bilirubin	chr12_20961067	0.310689	1.62404e-09	12	20962833	chr12_20962833	G	0.295169	1.19644e-08	0.00027789	G	A	SLCO1B3-SLCO1B7	Intron	SNP	rs987868	0	1	NA	NA	0	1	NA	NA
D_bilirubin	chr12_20961067	0.310689	1.62404e-09	12	20963121	chr12_20963121	A	0.292651	1.83743e-08	0.000357328	A	T	SLCO1B3-SLCO1B7	Intron	SNP	rs987869	0	1	NA	NA	0	1	NA	NA
D_bilirubin	chr12_20961067	0.310689	1.62404e-09	12	20963433	chr12_20963433	A	0.295186	9.78779e-09	0.00026398	A	G	SLCO1B3-SLCO1B7	Intron	SNP	rs4762691	0	1	NA	NA	0	1	NA	NA
D_bilirubin	chr12_20961067	0.310689	1.62404e-09	12	20964067	chr12_20964067	G	0.294441	1.43051e-08	0.000294519	G	A	SLCO1B3-SLCO1B7	Intron	SNP	rs7488975	0	1	NA	NA	0	1	NA	NA
D_bilirubin	chr12_20961067	0.310689	1.62404e-09	12	20964222	chr12_20964222	GA	0.29651	9.53285e-09	0.00026398	GA	G	SLCO1B3-SLCO1B7	Intron	DEL	rs71043226	0	1	NA	NA	0	1	NA	NA
D_bilirubin	chr12_20961067	0.310689	1.62404e-09	12	20964609	chr12_20964609	A	0.289171	2.31812e-08	0.000421507	A	C	SLCO1B3-SLCO1B7	Intron	SNP	rs2196023	0	1	NA	NA	0	1	NA	NA
D_bilirubin	chr12_20961067	0.310689	1.62404e-09	12	20964762	chr12_20964762	C	0.295512	1.14075e-08	0.000276058	C	G	SLCO1B3-SLCO1B7	Intron	SNP	rs4762810	0	1	NA	NA	0	1	NA	NA
D_bilirubin	chr12_20961067	0.310689	1.62404e-09	12	20964901	chr12_20964901	C	0.3034	1.15237e-08	0.000276795	T	C	SLCO1B3-SLCO1B7	Intron	SNP	rs78757926	0	1	NA	NA	0	1	NA	NA
D_bilirubin	chr12_20961067	0.310689	1.62404e-09	12	20965092	chr12_20965092	G	0.29313	1.72208e-08	0.000339288	A	G	SLCO1B3-SLCO1B7	Intron	SNP	rs55680345	0	1	NA	NA	0	1	NA	NA
D_bilirubin	chr12_20961067	0.310689	1.62404e-09	12	20966399	chr12_20966399	T	0.292813	1.84632e-08	0.000357328	C	T	SLCO1B3-SLCO1B7	Intron	SNP	rs73233699	0	1	NA	NA	0	1	NA	NA
D_bilirubin	chr12_20961067	0.310689	1.62404e-09	12	20966763	chr12_20966763	G	0.29111	2.26819e-08	0.000413394	GTAAA	G	SLCO1B3-SLCO1B7	Intron	DEL	rs145446716	0	1	NA	NA	0	1	NA	NA
D_bilirubin	chr12_20961067	0.310689	1.62404e-09	12	20968252	chr12_20968252	C	0.293948	1.60425e-08	0.000320949	A	C	SLCO1B3-SLCO1B7	Intron	SNP	rs57817350	0	1	NA	NA	0	1	NA	NA
D_bilirubin	chr12_20961067	0.310689	1.62404e-09	12	20968389	chr12_20968389	T	0.299397	9.69835e-09	0.00026398	TAAC	T	SLCO1B3-SLCO1B7	Intron	DEL	rs148854810	0	1	NA	NA	0	1	NA	NA
D_bilirubin	chr12_20961067	0.310689	1.62404e-09	12	20969956	chr12_20969956	C	0.295867	1.07351e-08	0.000266066	T	C	SLCO1B3-SLCO1B7	Intron	SNP	rs73235713	0	1	NA	NA	0	1	NA	NA
D_bilirubin	chr12_20961067	0.310689	1.62404e-09	12	20970151	chr12_20970151	A	0.293295	2.01031e-08	0.000374283	AATATATATATTTATATAAATATATATGTATATATATTTATATAAAT	A	SLCO1B3-SLCO1B7	Intron	DEL	rs762253983	0	1	NA	NA	0	1	NA	NA
D_bilirubin	chr12_20961067	0.310689	1.62404e-09	12	20970338	chr12_20970338	G	0.300716	6.76139e-09	0.000220166	T	G	SLCO1B3-SLCO1B7	Intron	SNP	rs61273824	0	1	NA	NA	0	1	NA	NA
D_bilirubin	chr12_20961067	0.310689	1.62404e-09	12	20970643	chr12_20970643	C	0.287023	3.11668e-08	0.000540205	A	C	SLCO1B3-SLCO1B7	Intron	SNP	rs7956656	0	1	NA	NA	0	1	NA	NA
D_bilirubin	chr12_20961067	0.310689	1.62404e-09	12	20970724	chr12_20970724	A	0.288351	3.1671e-08	0.000547724	AT	A	SLCO1B3-SLCO1B7	Intron	DEL	rs11357697	0	1	NA	NA	0	1	NA	NA
D_bilirubin	chr12_20961067	0.310689	1.62404e-09	12	20970781	chr12_20970781	A	0.304191	1.06817e-08	0.000266066	G	A	SLCO1B3-SLCO1B7	Intron	SNP	rs7957106	0	1	NA	NA	0	1	NA	NA
D_bilirubin	chr12_20961067	0.310689	1.62404e-09	12	20970838	chr12_20970838	T	0.298919	1.0715e-08	0.000266066	G	T	SLCO1B3-SLCO1B7	Intron	SNP	rs6487182	0	1	NA	NA	0	1	NA	NA
D_bilirubin	chr12_20961067	0.310689	1.62404e-09	12	20970839	chr12_20970839	T	0.298919	1.0715e-08	0.000266066	G	T	SLCO1B3-SLCO1B7	Intron	SNP	rs6487183	0	1	NA	NA	0	1	NA	NA
D_bilirubin	chr12_20961067	0.310689	1.62404e-09	12	20970958	chr12_20970958	T	0.292937	1.8871e-08	0.000357328	C	T	SLCO1B3-SLCO1B7	Intron	SNP	rs7136226	0	1	NA	NA	0	1	NA	NA
D_bilirubin	chr12_20961067	0.310689	1.62404e-09	12	20971205	chr12_20971205	T	0.289932	2.55846e-08	0.000453552	A	T	SLCO1B3-SLCO1B7	Intron	SNP	rs7294380	0	1	NA	NA	0	1	NA	NA
D_bilirubin	chr12_20961067	0.310689	1.62404e-09	12	20971263	chr12_20971263	A	0.293318	1.72117e-08	0.000339288	G	A	SLCO1B3-SLCO1B7	Intron	SNP	rs7294718	0	1	NA	NA	0	1	NA	NA
D_bilirubin	chr12_20961067	0.310689	1.62404e-09	12	20971763	chr12_20971763	A	0.306066	8.19153e-09	0.000259145	G	A	SLCO1B3-SLCO1B7	Intron	SNP	rs7961100	0	1	NA	NA	0	1	NA	NA
D_bilirubin	chr12_20961067	0.310689	1.62404e-09	12	20971883	chr12_20971883	A	0.295261	1.33189e-08	0.00027789	T	A	SLCO1B3-SLCO1B7	Intron	SNP	rs7975949	0	1	NA	NA	0	1	NA	NA
D_bilirubin	chr12_20961067	0.310689	1.62404e-09	12	20972489	chr12_20972489	T	0.29371	1.65001e-08	0.000328414	G	T	SLCO1B3-SLCO1B7	Intron	SNP	rs7964690	0	1	NA	NA	0	1	NA	NA
D_bilirubin	chr12_20961067	0.310689	1.62404e-09	12	20972619	chr12_20972619	C	0.295261	1.33189e-08	0.00027789	T	C	SLCO1B3-SLCO1B7	Intron	SNP	rs7979737	0	1	NA	NA	0	1	NA	NA
D_bilirubin	chr12_20961067	0.310689	1.62404e-09	12	20972767	chr12_20972767	A	0.295261	1.33189e-08	0.00027789	G	A	SLCO1B3-SLCO1B7	Intron	SNP	rs58068627	0	1	NA	NA	0	1	NA	NA
D_bilirubin	chr12_20961067	0.310689	1.62404e-09	12	20973296	chr12_20973296	A	0.295261	1.33189e-08	0.00027789	G	A	SLCO1B3-SLCO1B7	Intron	SNP	rs2007379	0	1	NA	NA	0	1	NA	NA
D_bilirubin	chr12_20961067	0.310689	1.62404e-09	12	20973548	chr12_20973548	T	0.295261	1.33189e-08	0.00027789	A	T	SLCO1B3-SLCO1B7	Intron	SNP	rs2900475	0	1	NA	NA	0	1	NA	NA
D_bilirubin	chr12_20961067	0.310689	1.62404e-09	12	20973605	chr12_20973605	G	0.296969	1.18439e-08	0.00027789	A	G	SLCO1B3-SLCO1B7	Intron	SNP	rs4275671	0	1	NA	NA	0	1	NA	NA
D_bilirubin	chr12_20961067	0.310689	1.62404e-09	12	20973917	chr12_20973917	C	0.297539	1.15948e-08	0.000276795	T	C	SLCO1B3-SLCO1B7	Intron	SNP	rs11045631	0	1	NA	NA	0	1	NA	NA
D_bilirubin	chr12_20961067	0.310689	1.62404e-09	12	20973937	chr12_20973937	G	0.297539	1.15948e-08	0.000276795	A	G	SLCO1B3-SLCO1B7	Intron	SNP	rs7304009	0	1	NA	NA	0	1	NA	NA
D_bilirubin	chr12_20961067	0.310689	1.62404e-09	12	20974584	chr12_20974584	A	0.299012	9.42852e-09	0.00026398	G	A	SLCO1B3-SLCO1B7	Intron	SNP	rs73235744	0	1	NA	NA	0	1	NA	NA
D_bilirubin	chr12_20961067	0.310689	1.62404e-09	12	20974852	chr12_20974852	T	0.295261	1.33189e-08	0.00027789	C	T	SLCO1B3-SLCO1B7	Intron	SNP	rs6487184	0	1	NA	NA	0	1	NA	NA
D_bilirubin	chr12_20961067	0.310689	1.62404e-09	12	20974929	chr12_20974929	A	0.295261	1.33189e-08	0.00027789	G	A	SLCO1B3-SLCO1B7	Intron	SNP	rs6487185	0	1	NA	NA	0	1	NA	NA
D_bilirubin	chr12_20961067	0.310689	1.62404e-09	12	20974979	chr12_20974979	G	0.289645	2.70983e-08	0.000474976	C	G	SLCO1B3-SLCO1B7	Intron	SNP	rs6487186	0	1	NA	NA	0	1	NA	NA
D_bilirubin	chr12_20961067	0.310689	1.62404e-09	12	20975090	chr12_20975090	A	0.28795	3.26406e-08	0.000563241	G	A	SLCO1B3-SLCO1B7	Intron	SNP	rs6487187	0	1	NA	NA	0	1	NA	NA
D_bilirubin	chr12_20961067	0.310689	1.62404e-09	12	20975121	chr12_20975121	A	0.291501	1.89605e-08	0.00035815	C	A	SLCO1B3-SLCO1B7	Intron	SNP	rs6487188	0	1	NA	NA	0	1	NA	NA
D_bilirubin	chr12_20961067	0.310689	1.62404e-09	12	20975306	chr12_20975306	TC	0.2877	3.5049e-08	0.000599482	NA	NA	NA	NA	NA	NA	0	1	NA	NA	0	1	NA	NA
D_bilirubin	chr12_20961067	0.310689	1.62404e-09	12	20975344	chr12_20975344	T	0.286204	3.40481e-08	0.000583645	C	T	SLCO1B3-SLCO1B7	Intron	SNP	rs6487189	0	1	NA	NA	0	1	NA	NA
D_bilirubin	chr12_20961067	0.310689	1.62404e-09	12	20975391	chr12_20975391	A	0.285035	4.69689e-08	0.000790148	G	A	SLCO1B3-SLCO1B7	Intron	SNP	rs7312086	0	1	NA	NA	0	1	NA	NA
D_bilirubin	chr12_20961067	0.310689	1.62404e-09	12	20975400	chr12_20975400	T	0.285035	4.69689e-08	0.000790148	C	T	SLCO1B3-SLCO1B7	Intron	SNP	rs112857783	0	1	NA	NA	0	1	NA	NA
D_bilirubin	chr12_20961067	0.310689	1.62404e-09	12	20975572	chr12_20975572	C	0.298507	9.54759e-09	0.00026398	G	C	SLCO1B3-SLCO1B7	Intron	SNP	rs73235755	0	1	NA	NA	0	1	NA	NA
D_bilirubin	chr12_20961067	0.310689	1.62404e-09	12	20975606	chr12_20975606	T	0.298507	9.54759e-09	0.00026398	TA	T	SLCO1B3-SLCO1B7	Intron	DEL	rs144213101	0	1	NA	NA	0	1	NA	NA
D_bilirubin	chr12_20961067	0.310689	1.62404e-09	12	20975621	chr12_20975621	G	0.298507	9.54759e-09	0.00026398	T	G	SLCO1B3-SLCO1B7	Intron	SNP	rs112995234	0	1	NA	NA	0	1	NA	NA
D_bilirubin	chr12_20961067	0.310689	1.62404e-09	12	20975640	chr12_20975640	C	0.298507	9.54759e-09	0.00026398	T	C	SLCO1B3-SLCO1B7	Intron	SNP	rs9669610	0	1	NA	NA	0	1	NA	NA
D_bilirubin	chr12_20961067	0.310689	1.62404e-09	12	20976233	chr12_20976233	C	0.291334	2.40889e-08	0.000429975	T	C	SLCO1B3-SLCO1B7	Intron	SNP	rs7301664	0	1	NA	NA	0	1	NA	NA
D_bilirubin	chr12_20961067	0.310689	1.62404e-09	12	20976238	chr12_20976238	G	0.291334	2.40889e-08	0.000429975	T	G	SLCO1B3-SLCO1B7	Intron	SNP	rs7301666	0	1	NA	NA	0	1	NA	NA
D_bilirubin	chr12_20961067	0.310689	1.62404e-09	12	20976277	chr12_20976277	T	0.291576	1.86147e-08	0.000357328	C	T	SLCO1B3-SLCO1B7	Intron	SNP	rs7316062	0	1	NA	NA	0	1	NA	NA
D_bilirubin	chr12_20961067	0.310689	1.62404e-09	12	20976313	chr12_20976313	C	0.295374	1.36717e-08	0.000282975	G	C	SLCO1B3-SLCO1B7	Intron	SNP	rs7316379	0	1	NA	NA	0	1	NA	NA
D_bilirubin	chr12_20961067	0.310689	1.62404e-09	12	20976326	chr12_20976326	A	0.297405	1.04207e-08	0.00026398	G	A	SLCO1B3-SLCO1B7	Intron	SNP	rs7316381	0	1	NA	NA	0	1	NA	NA
D_bilirubin	chr12_20961067	0.310689	1.62404e-09	12	20976746	chr12_20976746	C	0.295261	1.33189e-08	0.00027789	A	C	SLCO1B3-SLCO1B7	Intron	SNP	rs7316590	0	1	NA	NA	0	1	NA	NA
D_bilirubin	chr12_20961067	0.310689	1.62404e-09	12	20976884	chr12_20976884	T	0.297968	8.64092e-09	0.00026398	C	T	SLCO1B3-SLCO1B7	Intron	SNP	rs7316845	0	1	NA	NA	0	1	NA	NA
D_bilirubin	chr12_20961067	0.310689	1.62404e-09	12	20977100	chr12_20977100	T	0.295374	1.36717e-08	0.000282975	C	T	SLCO1B3-SLCO1B7	Intron	SNP	rs60298405	0	1	NA	NA	0	1	NA	NA
D_bilirubin	chr12_20961067	0.310689	1.62404e-09	12	20977473	chr12_20977473	T	0.286034	4.20809e-08	0.000713485	TTGGATTCCTAGGTA	T	SLCO1B3-SLCO1B7	Intron	DEL	rs57424490	0	1	NA	NA	0	1	NA	NA
D_bilirubin	chr12_20961067	0.310689	1.62404e-09	12	20977481	chr12_20977481	*	0.286034	4.20809e-08	0.000713485	NA	NA	NA	NA	NA	NA	0	1	NA	NA	0	1	NA	NA
D_bilirubin	chr12_20961067	0.310689	1.62404e-09	12	20977759	chr12_20977759	C	0.295261	1.33189e-08	0.00027789	T	C	SLCO1B3-SLCO1B7	Intron	SNP	rs144735807	0	1	NA	NA	0	1	NA	NA
D_bilirubin	chr12_20961067	0.310689	1.62404e-09	12	20977806	chr12_20977806	A	0.295261	1.33189e-08	0.00027789	G	A	SLCO1B3-SLCO1B7	Intron	SNP	rs6487192	0	1	NA	NA	0	1	NA	NA
D_bilirubin	chr12_20961067	0.310689	1.62404e-09	12	20978366	chr12_20978366	C	0.296889	1.09975e-08	0.00026914	CTTTG	C	SLCO1B3-SLCO1B7	Intron	DEL	rs60131893	0	1	NA	NA	0	1	NA	NA
D_bilirubin	chr12_20961067	0.310689	1.62404e-09	12	20978533	chr12_20978533	C	0.295261	1.33189e-08	0.00027789	T	C	SLCO1B3-SLCO1B7	Intron	SNP	rs6487193	0	1	NA	NA	0	1	NA	NA
D_bilirubin	chr12_20961067	0.310689	1.62404e-09	12	20978834	chr12_20978834	G	0.290764	2.39696e-08	0.000429975	A	G	SLCO1B3-SLCO1B7	Intron	SNP	rs7302525	0	1	NA	NA	0	1	NA	NA
D_bilirubin	chr12_20961067	0.310689	1.62404e-09	12	20978996	chr12_20978996	G	0.295261	1.33189e-08	0.00027789	A	G	SLCO1B3-SLCO1B7	Intron	SNP	rs7302778	0	1	NA	NA	0	1	NA	NA
D_bilirubin	chr12_20961067	0.310689	1.62404e-09	12	20979142	chr12_20979142	C	0.295261	1.33189e-08	0.00027789	G	C	SLCO1B3-SLCO1B7	Intron	SNP	rs7306309	0	1	NA	NA	0	1	NA	NA
D_bilirubin	chr12_20961067	0.310689	1.62404e-09	12	20979253	chr12_20979253	G	0.289698	2.14377e-08	0.000392556	A	G	SLCO1B3-SLCO1B7	Intron	SNP	rs7306128	0	1	NA	NA	0	1	NA	NA
D_bilirubin	chr12_20961067	0.310689	1.62404e-09	12	20979324	chr12_20979324	A	0.295261	1.33189e-08	0.00027789	C	A	SLCO1B3-SLCO1B7	Intron	SNP	rs58384619	0	1	NA	NA	0	1	NA	NA
D_bilirubin	chr12_20961067	0.310689	1.62404e-09	12	20979343	chr12_20979343	A	0.295261	1.33189e-08	0.00027789	G	A	SLCO1B3-SLCO1B7	Intron	SNP	rs57918738	0	1	NA	NA	0	1	NA	NA
D_bilirubin	chr12_20961067	0.310689	1.62404e-09	12	20979364	chr12_20979364	G	0.295261	1.33189e-08	0.00027789	T	G	SLCO1B3-SLCO1B7	Intron	SNP	rs58462775	0	1	NA	NA	0	1	NA	NA
D_bilirubin	chr12_20961067	0.310689	1.62404e-09	12	20979750	chr12_20979750	C	0.295261	1.33189e-08	0.00027789	T	C	SLCO1B3-SLCO1B7	Intron	SNP	rs11836508	0	1	NA	NA	0	1	NA	NA
D_bilirubin	chr12_20961067	0.310689	1.62404e-09	12	20979769	chr12_20979769	G	0.295261	1.33189e-08	0.00027789	T	G	SLCO1B3-SLCO1B7	Intron	SNP	rs11836510	0	1	NA	NA	0	1	NA	NA
D_bilirubin	chr12_20961067	0.310689	1.62404e-09	12	20980066	chr12_20980066	A	0.301886	6.46193e-09	0.000213962	C	A	SLCO1B3-SLCO1B7	Intron	SNP	rs11834068	0	1	NA	NA	0	1	NA	NA
D_bilirubin	chr12_20961067	0.310689	1.62404e-09	12	20980307	chr12_20980307	G	0.298507	9.54759e-09	0.00026398	T	G	SLCO1B3-SLCO1B7	Intron	SNP	rs7961899	0	1	NA	NA	0	1	NA	NA
D_bilirubin	chr12_20961067	0.310689	1.62404e-09	12	20980533	chr12_20980533	G	0.298507	9.54759e-09	0.00026398	T	G	SLCO1B3-SLCO1B7	Intron	SNP	rs7962130	0	1	NA	NA	0	1	NA	NA
D_bilirubin	chr12_20961067	0.310689	1.62404e-09	12	20980573	chr12_20980573	C	0.297902	8.69879e-09	0.00026398	A	C	SLCO1B3-SLCO1B7	Intron	SNP	rs7975344	0	1	NA	NA	0	1	NA	NA
D_bilirubin	chr12_20961067	0.310689	1.62404e-09	12	20980609	chr12_20980609	T	0.298507	9.54759e-09	0.00026398	C	T	SLCO1B3-SLCO1B7	Intron	SNP	rs7975554	0	1	NA	NA	0	1	NA	NA
D_bilirubin	chr12_20961067	0.310689	1.62404e-09	12	20980689	chr12_20980689	C	0.289174	2.35837e-08	0.000425984	T	C	SLCO1B3-SLCO1B7	Intron	SNP	rs7962262	0	1	NA	NA	0	1	NA	NA
D_bilirubin	chr12_20961067	0.310689	1.62404e-09	12	20981140	chr12_20981140	T	0.290511	2.36464e-08	0.000425984	G	T	SLCO1B3-SLCO1B7	Intron	SNP	rs11835259	0	1	NA	NA	0	1	NA	NA
D_bilirubin	chr12_20961067	0.310689	1.62404e-09	12	20981249	chr12_20981249	G	0.295261	1.33189e-08	0.00027789	A	G	SLCO1B3-SLCO1B7	Intron	SNP	rs73235782	0	1	NA	NA	0	1	NA	NA
D_bilirubin	chr12_20961067	0.310689	1.62404e-09	12	20981334	chr12_20981334	C	0.290511	2.36464e-08	0.000425984	A	C	SLCO1B3-SLCO1B7	Intron	SNP	rs111651154	0	1	NA	NA	0	1	NA	NA
D_bilirubin	chr12_20961067	0.310689	1.62404e-09	12	20981439	chr12_20981439	G	0.295261	1.33189e-08	0.00027789	A	G	SLCO1B3-SLCO1B7	Intron	SNP	rs111381975	0	1	NA	NA	0	1	NA	NA
D_bilirubin	chr12_20961067	0.310689	1.62404e-09	12	20981477	chr12_20981477	T	0.295261	1.33189e-08	0.00027789	C	T	SLCO1B3-SLCO1B7	Intron	SNP	rs74202745	0	1	NA	NA	0	1	NA	NA
D_bilirubin	chr12_20961067	0.310689	1.62404e-09	12	20981503	chr12_20981503	A	0.306066	8.19153e-09	0.000259145	G	A	SLCO1B3-SLCO1B7	Intron	SNP	rs11835351	0	1	NA	NA	0	1	NA	NA
D_bilirubin	chr12_20961067	0.310689	1.62404e-09	12	20981508	chr12_20981508	T	0.295261	1.33189e-08	0.00027789	A	T	SLCO1B3-SLCO1B7	Intron	SNP	rs79896671	0	1	NA	NA	0	1	NA	NA
D_bilirubin	chr12_20961067	0.310689	1.62404e-09	12	20981529	chr12_20981529	C	0.295261	1.33189e-08	0.00027789	T	C	SLCO1B3-SLCO1B7	Intron	SNP	rs11837833	0	1	NA	NA	0	1	NA	NA
D_bilirubin	chr12_20961067	0.310689	1.62404e-09	12	20981570	chr12_20981570	T	0.294042	1.66131e-08	0.000328981	C	T	SLCO1B3-SLCO1B7	Intron	SNP	rs11835320	0	1	NA	NA	0	1	NA	NA
D_bilirubin	chr12_20961067	0.310689	1.62404e-09	12	20981801	chr12_20981801	G	0.289966	2.07901e-08	0.000382497	A	G	SLCO1B3-SLCO1B7	Intron	SNP	rs11830716	0	1	NA	NA	0	1	NA	NA
D_bilirubin	chr12_20961067	0.310689	1.62404e-09	12	20981949	chr12_20981949	C	0.300366	8.05506e-09	0.000257973	T	C	SLCO1B3-SLCO1B7	Intron	SNP	rs11837932	0	1	NA	NA	0	1	NA	NA
D_bilirubin	chr12_20961067	0.310689	1.62404e-09	12	20982274	chr12_20982274	T	0.285473	2.68308e-08	0.0004724	C	T	SLCO1B3-SLCO1B7	Intron	SNP	rs58343583	0	1	NA	NA	0	1	NA	NA
D_bilirubin	chr12_20961067	0.310689	1.62404e-09	12	20982447	chr12_20982447	T	0.297103	1.12664e-08	0.000273997	C	T	SLCO1B3-SLCO1B7	Intron	SNP	rs55714829	0	1	NA	NA	0	1	NA	NA
D_bilirubin	chr12_20961067	0.310689	1.62404e-09	12	20983160	chr12_20983160	T	0.290511	2.36464e-08	0.000425984	G	T	SLCO1B3-SLCO1B7	Intron	SNP	rs73235796	0	1	NA	NA	0	1	NA	NA
D_bilirubin	chr12_20961067	0.310689	1.62404e-09	12	20983380	chr12_20983380	C	0.287658	3.78314e-08	0.000644241	G	C	SLCO1B3-SLCO1B7	Intron	SNP	rs7959193	0	1	NA	NA	0	1	NA	NA
D_bilirubin	chr12_20961067	0.310689	1.62404e-09	12	20983390	chr12_20983390	A	0.288616	3.34256e-08	0.000574241	G	A	SLCO1B3-SLCO1B7	Intron	SNP	rs7959198	0	1	NA	NA	0	1	NA	NA
D_bilirubin	chr12_20961067	0.310689	1.62404e-09	12	20983405	chr12_20983405	A	0.287658	3.78314e-08	0.000644241	ATGTT	A	SLCO1B3-SLCO1B7	Intron	DEL	rs56893906	0	1	NA	NA	0	1	NA	NA
D_bilirubin	chr12_20961067	0.310689	1.62404e-09	12	20983530	chr12_20983530	C	0.295261	1.33189e-08	0.00027789	T	C	SLCO1B3-SLCO1B7	Intron	SNP	rs6487194	0	1	NA	NA	0	1	NA	NA
D_bilirubin	chr12_20961067	0.310689	1.62404e-09	12	20984094	chr12_20984094	G	0.294004	1.99551e-08	0.000372418	GT	G	SLCO1B3-SLCO1B7	Intron	DEL	rs59854763	0	1	NA	NA	0	1	NA	NA
D_bilirubin	chr12_20961067	0.310689	1.62404e-09	12	20984217	chr12_20984217	T	0.29732	1.1422e-08	0.000276058	A	T	SLCO1B3-SLCO1B7	Intron	SNP	rs1827445	0	1	NA	NA	0	1	NA	NA
D_bilirubin	chr12_20961067	0.310689	1.62404e-09	12	20984309	chr12_20984309	C	0.292661	1.85636e-08	0.000357328	T	C	SLCO1B3-SLCO1B7	Intron	SNP	rs60032173	0	1	NA	NA	0	1	NA	NA
D_bilirubin	chr12_20961067	0.310689	1.62404e-09	12	20984310	chr12_20984310	A	0.292661	1.85636e-08	0.000357328	G	A	SLCO1B3-SLCO1B7	Intron	SNP	rs76165195	0	1	NA	NA	0	1	NA	NA
D_bilirubin	chr12_20961067	0.310689	1.62404e-09	12	20984374	chr12_20984374	C	0.289966	2.07901e-08	0.000382497	T	C	SLCO1B3-SLCO1B7	Intron	SNP	rs73235801	0	1	NA	NA	0	1	NA	NA
D_bilirubin	chr12_20961067	0.310689	1.62404e-09	12	20984406	chr12_20984406	T	0.295261	1.33189e-08	0.00027789	G	T	SLCO1B3-SLCO1B7	Intron	SNP	rs73237604	0	1	NA	NA	0	1	NA	NA
D_bilirubin	chr12_20961067	0.310689	1.62404e-09	12	20984523	chr12_20984523	G	0.296223	1.28543e-08	0.00027789	C	G	SLCO1B3-SLCO1B7	Intron	SNP	rs58009165	0	1	NA	NA	0	1	NA	NA
D_bilirubin	chr12_20961067	0.310689	1.62404e-09	12	20984689	chr12_20984689	T	0.295261	1.33189e-08	0.00027789	C	T	SLCO1B3-SLCO1B7	Intron	SNP	rs7297728	0	1	NA	NA	0	1	NA	NA
D_bilirubin	chr12_20961067	0.310689	1.62404e-09	12	20985289	chr12_20985289	G	0.288522	2.62694e-08	0.000464634	A	G	SLCO1B3-SLCO1B7	Intron	SNP	rs61001638	0	1	NA	NA	0	1	NA	NA
D_bilirubin	chr12_20961067	0.310689	1.62404e-09	12	20985421	chr12_20985421	A	0.295261	1.33189e-08	0.00027789	G	A	SLCO1B3-SLCO1B7	Intron	SNP	rs60549369	0	1	NA	NA	0	1	NA	NA
D_bilirubin	chr12_20961067	0.310689	1.62404e-09	12	20985474	chr12_20985474	T	0.290716	2.40016e-08	0.000429975	A	T	SLCO1B3-SLCO1B7	Intron	SNP	rs59268129	0	1	NA	NA	0	1	NA	NA
D_bilirubin	chr12_20961067	0.310689	1.62404e-09	12	20985609	chr12_20985609	G	0.295261	1.33189e-08	0.00027789	T	G	SLCO1B3-SLCO1B7	Intron	SNP	rs56043560	0	1	NA	NA	0	1	NA	NA
D_bilirubin	chr12_20961067	0.310689	1.62404e-09	12	20986183	chr12_20986183	A	0.306645	5.47449e-09	0.00018364	G	A	SLCO1B3-SLCO1B7	Intron	SNP	rs57921509	0	1	NA	NA	0	1	NA	NA
D_bilirubin	chr12_20961067	0.310689	1.62404e-09	12	20986235	chr12_20986235	G	0.304778	6.54853e-09	0.000214131	A	G	SLCO1B3-SLCO1B7	Intron	SNP	rs59953875	0	1	NA	NA	0	1	NA	NA
D_bilirubin	chr12_20961067	0.310689	1.62404e-09	12	20986356	chr12_20986356	A	0.297368	1.92865e-08	0.000361674	T	A	SLCO1B3-SLCO1B7	Intron	SNP	rs61056071	0	1	NA	NA	0	1	NA	NA
D_bilirubin	chr12_20961067	0.310689	1.62404e-09	12	20986575	chr12_20986575	A	0.302278	1.07204e-08	0.000266066	T	A	SLCO1B3-SLCO1B7	Intron	SNP	rs58267931	0	1	NA	NA	0	1	NA	NA
D_bilirubin	chr12_20961067	0.310689	1.62404e-09	12	20986942	chr12_20986942	G	0.302145	1.04474e-08	0.00026398	A	G	SLCO1B3-SLCO1B7	Intron	SNP	rs57750898	0	1	NA	NA	0	1	NA	NA
D_bilirubin	chr12_20961067	0.310689	1.62404e-09	12	20987000	chr12_20987000	T	0.299349	1.37291e-08	0.000283408	TA	T	SLCO1B3-SLCO1B7	Intron	DEL	rs61283823	0	1	NA	NA	0	1	NA	NA
D_bilirubin	chr12_20961067	0.310689	1.62404e-09	12	20987197	chr12_20987197	G	0.298985	1.55138e-08	0.000312889	T	G	SLCO1B3-SLCO1B7	Intron	SNP	rs57609545	0	1	NA	NA	0	1	NA	NA
D_bilirubin	chr12_20961067	0.310689	1.62404e-09	12	20987551	chr12_20987551	G	0.29476	2.67623e-08	0.000472277	C	G	SLCO1B3-SLCO1B7	Intron	SNP	rs6487195	0	1	NA	NA	0	1	NA	NA
D_bilirubin	chr12_20961067	0.310689	1.62404e-09	12	20987727	chr12_20987727	G	0.302145	1.04474e-08	0.00026398	A	G	SLCO1B3-SLCO1B7	Intron	SNP	rs6487196	0	1	NA	NA	0	1	NA	NA
D_bilirubin	chr12_20961067	0.310689	1.62404e-09	12	20987757	chr12_20987757	C	0.302145	1.04474e-08	0.00026398	T	C	SLCO1B3-SLCO1B7	Intron	SNP	rs6487197	0	1	NA	NA	0	1	NA	NA
D_bilirubin	chr12_20961067	0.310689	1.62404e-09	12	20987758	chr12_20987758	C	0.302145	1.04474e-08	0.00026398	A	C	SLCO1B3-SLCO1B7	Intron	SNP	rs6487198	0	1	NA	NA	0	1	NA	NA
D_bilirubin	chr12_20961067	0.310689	1.62404e-09	12	20987876	chr12_20987876	C	0.293171	2.42609e-08	0.000431068	T	C	SLCO1B3-SLCO1B7	Intron	SNP	rs6487199	0	1	NA	NA	0	1	NA	NA
D_bilirubin	chr12_20961067	0.310689	1.62404e-09	12	20987928	chr12_20987928	G	0.302145	1.04474e-08	0.00026398	C	G	SLCO1B3-SLCO1B7	Intron	SNP	rs6487200	0	1	NA	NA	0	1	NA	NA
D_bilirubin	chr12_20961067	0.310689	1.62404e-09	12	20988073	chr12_20988073	G	0.299531	1.45872e-08	0.000299259	A	G	SLCO1B3-SLCO1B7	Intron	SNP	rs6487201	0	1	NA	NA	0	1	NA	NA
D_bilirubin	chr12_20961067	0.310689	1.62404e-09	12	20988326	chr12_20988326	C	0.299795	1.1539e-08	0.000276795	T	C	SLCO1B3-SLCO1B7	Intron	SNP	rs7131894	0	1	NA	NA	0	1	NA	NA
D_bilirubin	chr12_20961067	0.310689	1.62404e-09	12	20988443	chr12_20988443	A	0.298686	1.30017e-08	0.00027789	G	A	SLCO1B3-SLCO1B7	Intron	SNP	rs1124251	0	1	NA	NA	0	1	NA	NA
D_bilirubin	chr12_20961067	0.310689	1.62404e-09	12	20988610	chr12_20988610	G	0.296799	1.8851e-08	0.000357328	A	G	SLCO1B3-SLCO1B7	Intron	SNP	rs1316841	0	1	NA	NA	0	1	NA	NA
D_bilirubin	chr12_20961067	0.310689	1.62404e-09	12	20988909	chr12_20988909	C	0.299488	1.46508e-08	0.000299259	T	C	SLCO1B3-SLCO1B7	Intron	SNP	rs7953675	0	1	NA	NA	0	1	NA	NA
D_bilirubin	chr12_20961067	0.310689	1.62404e-09	12	20988967	chr12_20988967	A	0.299488	1.46508e-08	0.000299259	C	A	SLCO1B3-SLCO1B7	Intron	SNP	rs1910198	0	1	NA	NA	0	1	NA	NA
D_bilirubin	chr12_20961067	0.310689	1.62404e-09	12	20989120	chr12_20989120	T	0.297486	1.90705e-08	0.000359355	C	T	SLCO1B3-SLCO1B7	Intron	SNP	rs1910199	0	1	NA	NA	0	1	NA	NA
D_bilirubin	chr12_20961067	0.310689	1.62404e-09	12	20989533	chr12_20989533	G	0.311852	4.59947e-09	0.000158384	C	G	SLCO1B3-SLCO1B7	Intron	SNP	rs73237643	0	1	NA	NA	0	1	NA	NA
D_bilirubin	chr12_20961067	0.310689	1.62404e-09	12	20989978	chr12_20989978	A	0.302145	1.04474e-08	0.00026398	G	A	SLCO1B3-SLCO1B7	Intron	SNP	rs57290786	0	1	NA	NA	0	1	NA	NA
D_bilirubin	chr12_20961067	0.310689	1.62404e-09	12	20990013	chr12_20990013	T	0.302145	1.04474e-08	0.00026398	C	T	SLCO1B3-SLCO1B7	Intron	SNP	rs57395020	0	1	NA	NA	0	1	NA	NA
D_bilirubin	chr12_20961067	0.310689	1.62404e-09	12	20990226	chr12_20990226	CCTTAA	0.297412	1.85371e-08	0.000357328	NA	NA	NA	NA	NA	NA	0	1	NA	NA	0	1	NA	NA
D_bilirubin	chr12_20961067	0.310689	1.62404e-09	12	20990275	chr12_20990275	G	0.30253	8.46777e-09	0.000262547	T	G	SLCO1B3-SLCO1B7	Intron	SNP	rs73237653	0	1	NA	NA	0	1	NA	NA
D_bilirubin	chr12_20961067	0.310689	1.62404e-09	12	20990304	chr12_20990304	A	0.30253	8.46777e-09	0.000262547	ACTT	A	SLCO1B3-SLCO1B7	Intron	DEL	rs138989480	0	1	NA	NA	0	1	NA	NA
D_bilirubin	chr12_20961067	0.310689	1.62404e-09	12	20990516	chr12_20990516	A	0.30042	1.09613e-08	0.0002691	G	A	SLCO1B3-SLCO1B7	Intron	SNP	rs11834518	0	1	NA	NA	0	1	NA	NA
D_bilirubin	chr12_20961067	0.310689	1.62404e-09	12	20990890	chr12_20990890	AT	0.307003	6.51588e-09	0.000213962	NA	NA	NA	NA	NA	NA	0	1	NA	NA	0	1	NA	NA
D_bilirubin	chr12_20961067	0.310689	1.62404e-09	12	20990893	chr12_20990893	T	0.307003	6.51588e-09	0.000213962	C	T	SLCO1B3-SLCO1B7	Intron	SNP	rs115259743	0	1	NA	NA	0	1	NA	NA
D_bilirubin	chr12_20961067	0.310689	1.62404e-09	12	20991072	chr12_20991072	C	0.29975	1.49938e-08	0.000303874	CT	C	SLCO1B3-SLCO1B7	Intron	DEL	rs149087853	0	1	NA	NA	0	1	NA	NA
D_bilirubin	chr12_20961067	0.310689	1.62404e-09	12	20991142	chr12_20991142	G	0.302145	1.04474e-08	0.00026398	A	G	SLCO1B3-SLCO1B7	Intron	SNP	rs4423235	0	1	NA	NA	0	1	NA	NA
D_bilirubin	chr12_20961067	0.310689	1.62404e-09	12	20991178	chr12_20991178	GCT	0.296457	2.10613e-08	0.000386574	NA	NA	NA	NA	NA	NA	0	1	NA	NA	0	1	NA	NA
D_bilirubin	chr12_20961067	0.310689	1.62404e-09	12	20991268	chr12_20991268	A	0.30253	8.46777e-09	0.000262547	C	A	SLCO1B3-SLCO1B7	Intron	SNP	rs4544054	0	1	NA	NA	0	1	NA	NA
D_bilirubin	chr12_20961067	0.310689	1.62404e-09	12	20991283	chr12_20991283	C	0.294439	1.87087e-08	0.000357328	T	C	SLCO1B3-SLCO1B7	Intron	SNP	rs4551819	0	1	NA	NA	0	1	NA	NA
D_bilirubin	chr12_20961067	0.310689	1.62404e-09	12	20991350	chr12_20991350	CA	0.302145	1.04474e-08	0.00026398	NA	NA	NA	NA	NA	NA	0	1	NA	NA	0	1	NA	NA
D_bilirubin	chr12_20961067	0.310689	1.62404e-09	12	20991504	chr12_20991504	G	0.302145	1.04474e-08	0.00026398	A	G	SLCO1B3-SLCO1B7	Intron	SNP	rs7314046	0	1	NA	NA	0	1	NA	NA
D_bilirubin	chr12_20961067	0.310689	1.62404e-09	12	20991524	chr12_20991524	G	0.302145	1.04474e-08	0.00026398	A	G	SLCO1B3-SLCO1B7	Intron	SNP	rs4424716	0	1	NA	NA	0	1	NA	NA
D_bilirubin	chr12_20961067	0.310689	1.62404e-09	12	20991567	chr12_20991567	T	0.302145	1.04474e-08	0.00026398	C	T	SLCO1B3-SLCO1B7	Intron	SNP	rs4544055	0	1	NA	NA	0	1	NA	NA
D_bilirubin	chr12_20961067	0.310689	1.62404e-09	12	20991704	chr12_20991704	T	0.302145	1.04474e-08	0.00026398	A	T	SLCO1B3-SLCO1B7	Intron	SNP	rs7314316	0	1	NA	NA	0	1	NA	NA
D_bilirubin	chr12_20961067	0.310689	1.62404e-09	12	20992437	chr12_20992437	T	0.302145	1.04474e-08	0.00026398	A	T	SLCO1B3-SLCO1B7	Intron	SNP	rs7953984	0	1	NA	NA	0	1	NA	NA
D_bilirubin	chr12_20961067	0.310689	1.62404e-09	12	20993441	chr12_20993441	T	0.296839	2.05628e-08	0.000381018	C	T	SLCO1B3-SLCO1B7	Intron	SNP	rs11836466	0	1	NA	NA	0	1	NA	NA
D_bilirubin	chr12_20961067	0.310689	1.62404e-09	12	20993473	chr12_20993473	A	0.298996	1.55191e-08	0.000312889	T	A	SLCO1B3-SLCO1B7	Intron	SNP	rs11829690	0	1	NA	NA	0	1	NA	NA
D_bilirubin	chr12_20961067	0.310689	1.62404e-09	12	20993551	chr12_20993551	A	0.305392	6.4219e-09	0.00021358	C	A	SLCO1B3-SLCO1B7	Intron	SNP	rs73244197	0	1	NA	NA	0	1	NA	NA
D_bilirubin	chr12_20961067	0.310689	1.62404e-09	12	20993578	chr12_20993578	C	0.303627	9.68169e-09	0.00026398	T	C	SLCO1B3-SLCO1B7	Intron	SNP	rs73244198	0	1	NA	NA	0	1	NA	NA
D_bilirubin	chr12_20961067	0.310689	1.62404e-09	12	20993903	chr12_20993903	TCTTA	0.309767	4.9631e-09	0.000169291	NA	NA	NA	NA	NA	NA	0	1	NA	NA	0	1	NA	NA
D_bilirubin	chr12_20961067	0.310689	1.62404e-09	12	20994425	chr12_20994425	A	0.304455	7.60563e-09	0.000244586	G	A	SLCO1B3-SLCO1B7	Intron	SNP	rs11837229	0	1	NA	NA	0	1	NA	NA
D_bilirubin	chr12_20961067	0.310689	1.62404e-09	12	20994494	chr12_20994494	A	0.302086	1.16373e-08	0.00027696	G	A	SLCO1B3-SLCO1B7	Intron	SNP	rs11837244	0	1	NA	NA	0	1	NA	NA
D_bilirubin	chr12_20961067	0.310689	1.62404e-09	12	20994523	chr12_20994523	T	0.302252	1.16992e-08	0.000277584	A	T	SLCO1B3-SLCO1B7	Intron	SNP	rs11832474	0	1	NA	NA	0	1	NA	NA
D_bilirubin	chr12_20961067	0.310689	1.62404e-09	12	20994569	chr12_20994569	T	0.306549	6.90812e-09	0.000224007	G	T	SLCO1B3-SLCO1B7	Intron	SNP	rs7296844	0	1	NA	NA	0	1	NA	NA
D_bilirubin	chr12_20961067	0.310689	1.62404e-09	12	20994802	chr12_20994802	A	0.294922	2.06856e-08	0.000382383	G	A	SLCO1B3-SLCO1B7	Intron	SNP	rs7297193	0	1	NA	NA	0	1	NA	NA
D_bilirubin	chr12_20961067	0.310689	1.62404e-09	12	20994997	chr12_20994997	G	0.309189	4.89413e-09	0.000167789	C	G	SLCO1B3-SLCO1B7	Intron	SNP	rs7297244	0	1	NA	NA	0	1	NA	NA
D_bilirubin	chr12_20961067	0.310689	1.62404e-09	12	20995021	chr12_20995021	C	0.302145	1.04474e-08	0.00026398	T	C	SLCO1B3-SLCO1B7	Intron	SNP	rs7313423	0	1	NA	NA	0	1	NA	NA
D_bilirubin	chr12_20961067	0.310689	1.62404e-09	12	20995133	chr12_20995133	G	0.302922	1.03868e-08	0.00026398	A	G	SLCO1B3-SLCO1B7	Intron	SNP	rs7300264	0	1	NA	NA	0	1	NA	NA
D_bilirubin	chr12_20961067	0.310689	1.62404e-09	12	20995374	chr12_20995374	C	0.295989	1.93654e-08	0.000362282	T	C	SLCO1B3-SLCO1B7	Intron	SNP	rs75131487	0	1	NA	NA	0	1	NA	NA
D_bilirubin	chr12_20961067	0.310689	1.62404e-09	12	20995389	chr12_20995389	G	0.298485	1.65884e-08	0.000328981	A	G	SLCO1B3-SLCO1B7	Intron	SNP	rs73245804	0	1	NA	NA	0	1	NA	NA
D_bilirubin	chr12_20961067	0.310689	1.62404e-09	12	20995513	chr12_20995513	A	0.302145	1.04474e-08	0.00026398	G	A	SLCO1B3-SLCO1B7	Intron	SNP	rs7966346	0	1	NA	NA	0	1	NA	NA
D_bilirubin	chr12_20961067	0.310689	1.62404e-09	12	20995559	chr12_20995559	A	0.301646	1.11798e-08	0.000272745	G	A	SLCO1B3-SLCO1B7	Intron	SNP	rs7966360	0	1	NA	NA	0	1	NA	NA
D_bilirubin	chr12_20961067	0.310689	1.62404e-09	12	20995685	chr12_20995685	G	0.302145	1.04474e-08	0.00026398	C	G	SLCO1B3-SLCO1B7	Intron	SNP	rs7966287	0	1	NA	NA	0	1	NA	NA
D_bilirubin	chr12_20961067	0.310689	1.62404e-09	12	20995981	chr12_20995981	G	0.302145	1.04474e-08	0.00026398	A	G	SLCO1B3-SLCO1B7	Intron	SNP	rs7966553	0	1	NA	NA	0	1	NA	NA
D_bilirubin	chr12_20961067	0.310689	1.62404e-09	12	20996000	chr12_20996000	C	0.302145	1.04474e-08	0.00026398	T	C	SLCO1B3-SLCO1B7	Intron	SNP	rs7953489	0	1	NA	NA	0	1	NA	NA
D_bilirubin	chr12_20961067	0.310689	1.62404e-09	12	20996007	chr12_20996007	A	0.302145	1.04474e-08	0.00026398	G	A	SLCO1B3-SLCO1B7	Intron	SNP	rs7966935	0	1	NA	NA	0	1	NA	NA
D_bilirubin	chr12_20961067	0.310689	1.62404e-09	12	20996127	chr12_20996127	T	0.299966	1.17895e-08	0.00027789	C	T	SLCO1B3-SLCO1B7	Intron	SNP	rs73245805	0	1	NA	NA	0	1	NA	NA
D_bilirubin	chr12_20961067	0.310689	1.62404e-09	12	20996340	chr12_20996340	G	0.302145	1.04474e-08	0.00026398	A	G	SLCO1B3-SLCO1B7	Intron	SNP	rs58431010	0	1	NA	NA	0	1	NA	NA
D_bilirubin	chr12_20961067	0.310689	1.62404e-09	12	20996727	chr12_20996727	C	0.302145	1.04474e-08	0.00026398	T	C	SLCO1B3-SLCO1B7	Intron	SNP	rs11831644	0	1	NA	NA	0	1	NA	NA
D_bilirubin	chr12_20961067	0.310689	1.62404e-09	12	20997023	chr12_20997023	T	0.301985	8.81976e-09	0.00026398	C	T	SLCO1B3-SLCO1B7	Intron	SNP	rs11829290	0	1	NA	NA	0	1	NA	NA
D_bilirubin	chr12_20961067	0.310689	1.62404e-09	12	20997030	chr12_20997030	G	0.302561	8.43629e-09	0.000262547	A	G	SLCO1B3-SLCO1B7	Intron	SNP	rs11833871	0	1	NA	NA	0	1	NA	NA
D_bilirubin	chr12_20961067	0.310689	1.62404e-09	12	20997128	chr12_20997128	A	0.302561	8.43629e-09	0.000262547	G	A	SLCO1B3-SLCO1B7	Intron	SNP	rs60276135	0	1	NA	NA	0	1	NA	NA
D_bilirubin	chr12_20961067	0.310689	1.62404e-09	12	20997169	chr12_20997169	G	0.302065	9.03268e-09	0.00026398	A	G	SLCO1B3-SLCO1B7	Intron	SNP	rs58721649	0	1	NA	NA	0	1	NA	NA
D_bilirubin	chr12_20961067	0.310689	1.62404e-09	12	20997265	chr12_20997265	G	0.302926	9.94767e-09	0.00026398	A	G	SLCO1B3-SLCO1B7	Intron	SNP	rs73245813	0	1	NA	NA	0	1	NA	NA
D_bilirubin	chr12_20961067	0.310689	1.62404e-09	12	20997331	chr12_20997331	G	0.298252	1.83062e-08	0.000357328	A	G	SLCO1B3-SLCO1B7	Intron	SNP	rs73245815	0	1	NA	NA	0	1	NA	NA
D_bilirubin	chr12_20961067	0.310689	1.62404e-09	12	20997338	chr12_20997338	C	0.298252	1.83062e-08	0.000357328	G	C	SLCO1B3-SLCO1B7	Intron	SNP	rs73245816	0	1	NA	NA	0	1	NA	NA
D_bilirubin	chr12_20961067	0.310689	1.62404e-09	12	20997427	chr12_20997427	A	0.297157	1.61462e-08	0.000322194	T	A	SLCO1B3-SLCO1B7	Intron	SNP	rs73245817	0	1	NA	NA	0	1	NA	NA
D_bilirubin	chr12_20961067	0.310689	1.62404e-09	12	20997622	chr12_20997622	T	0.302145	1.04474e-08	0.00026398	C	T	SLCO1B3-SLCO1B7	Intron	SNP	rs55637470	0	1	NA	NA	0	1	NA	NA
D_bilirubin	chr12_20961067	0.310689	1.62404e-09	12	20998523	chr12_20998523	C	0.302145	1.04474e-08	0.00026398	T	C	SLCO1B3-SLCO1B7	Intron	SNP	rs73245820	0	1	NA	NA	0	1	NA	NA
D_bilirubin	chr12_20961067	0.310689	1.62404e-09	12	20998558	chr12_20998558	A	0.302145	1.04474e-08	0.00026398	G	A	SLCO1B3-SLCO1B7	Intron	SNP	rs73245822	0	1	NA	NA	0	1	NA	NA
D_bilirubin	chr12_20961067	0.310689	1.62404e-09	12	20998693	chr12_20998693	A	0.302145	1.04474e-08	0.00026398	AT	A	SLCO1B3-SLCO1B7	Intron	DEL	rs113817908	0	1	NA	NA	0	1	NA	NA
D_bilirubin	chr12_20961067	0.310689	1.62404e-09	12	20998701	chr12_20998701	C	0.302145	1.04474e-08	0.00026398	T	C	SLCO1B3-SLCO1B7	Intron	SNP	rs77370528	0	1	NA	NA	0	1	NA	NA
D_bilirubin	chr12_20961067	0.310689	1.62404e-09	12	20999577	chr12_20999577	T	0.300146	1.35909e-08	0.000282806	C	T	SLCO1B3-SLCO1B7	Intron	SNP	rs7961084	0	1	NA	NA	0	1	NA	NA
D_bilirubin	chr12_20961067	0.310689	1.62404e-09	12	21000014	chr12_21000014	A	0.296871	2.03943e-08	0.000378798	G	A	SLCO1B3-SLCO1B7	Intron	SNP	rs58335850	0	1	NA	NA	0	1	NA	NA
D_bilirubin	chr12_20961067	0.310689	1.62404e-09	12	21000531	chr12_21000531	G	0.302145	1.04474e-08	0.00026398	A	G	SLCO1B3-SLCO1B7	Intron	SNP	rs60785809	0	1	NA	NA	0	1	NA	NA
D_bilirubin	chr12_20961067	0.310689	1.62404e-09	12	21000767	chr12_21000767	T	0.302278	1.07204e-08	0.000266066	C	T	SLCO1B3-SLCO1B7	Intron	SNP	rs61104454	0	1	NA	NA	0	1	NA	NA
D_bilirubin	chr12_20961067	0.310689	1.62404e-09	12	21001153	chr12_21001153	A	0.302145	1.04474e-08	0.00026398	G	A	SLCO1B3-SLCO1B7	Intron	SNP	rs73245826	0	1	NA	NA	0	1	NA	NA
D_bilirubin	chr12_20961067	0.310689	1.62404e-09	12	21001281	chr12_21001281	T	0.292336	3.33307e-08	0.000573877	G	T	SLCO1B3-SLCO1B7	Intron	SNP	rs73245828	0	1	NA	NA	0	1	NA	NA
D_bilirubin	chr12_20961067	0.310689	1.62404e-09	12	21001642	chr12_21001642	A	0.302145	1.04474e-08	0.00026398	G	A	SLCO1B3-SLCO1B7	Intron	SNP	rs73245831	0	1	NA	NA	0	1	NA	NA
D_bilirubin	chr12_20961067	0.310689	1.62404e-09	12	21002731	chr12_21002731	A	0.30551	7.42497e-09	0.000239767	G	A	SLCO1B3-SLCO1B7	Intron	SNP	rs73245834	0	1	NA	NA	0	1	NA	NA
D_bilirubin	chr12_20961067	0.310689	1.62404e-09	12	21003105	chr12_21003105	C	0.313954	5.03724e-09	0.000170442	A	C	SLCO1B3-SLCO1B7	Intron	SNP	rs73245836	0	1	NA	NA	0	1	NA	NA
D_bilirubin	chr12_20961067	0.310689	1.62404e-09	12	21003128	chr12_21003128	A	0.302145	1.04474e-08	0.00026398	G	A	SLCO1B3-SLCO1B7	Intron	SNP	rs73245838	0	1	NA	NA	0	1	NA	NA
D_bilirubin	chr12_20961067	0.310689	1.62404e-09	12	21003402	chr12_21003402	GA	0.298661	1.48409e-08	0.00030156	NA	NA	NA	NA	NA	NA	0	1	NA	NA	0	1	NA	NA
D_bilirubin	chr12_20961067	0.310689	1.62404e-09	12	21004127	chr12_21004127	C	0.298991	1.5662e-08	0.000314144	T	C	SLCO1B3-SLCO1B7	Intron	SNP	rs7967187	0	1	NA	NA	0	1	NA	NA
D_bilirubin	chr12_20961067	0.310689	1.62404e-09	12	21004169	chr12_21004169	A	0.298991	1.5662e-08	0.000314144	T	A	SLCO1B3-SLCO1B7	Intron	SNP	rs7967200	0	1	NA	NA	0	1	NA	NA
D_bilirubin	chr12_20961067	0.310689	1.62404e-09	12	21004424	chr12_21004424	ACT	0.297238	1.87997e-08	0.000357328	NA	NA	NA	NA	NA	NA	0	1	NA	NA	0	1	NA	NA
D_bilirubin	chr12_20961067	0.310689	1.62404e-09	12	21006364	chr12_21006364	C	0.297398	1.92514e-08	0.000361674	T	C	SLCO1B3-SLCO1B7	Intron	SNP	rs7975503	0	1	NA	NA	0	1	NA	NA
D_bilirubin	chr12_20961067	0.310689	1.62404e-09	12	21006705	chr12_21006705	G	0.301497	9.52162e-09	0.00026398	A	G	SLCO1B3-SLCO1B7	Intron	SNP	rs7960931	0	1	NA	NA	0	1	NA	NA
D_bilirubin	chr12_20961067	0.310689	1.62404e-09	12	21008181	chr12_21008181	C	0.308992	4.98146e-09	0.000169291	T	C	SLCO1B3-SLCO1B7	Intron	SNP	rs7962090	0	1	NA	NA	0	1	NA	NA
D_bilirubin	chr12_20961067	0.310689	1.62404e-09	12	21008356	chr12_21008356	T	0.297238	1.87997e-08	0.000357328	C	T	SLCO1B3-SLCO1B7	Intron	SNP	rs7975631	0	1	NA	NA	0	1	NA	NA
D_bilirubin	chr12_20961067	0.310689	1.62404e-09	12	21008934	chr12_21008934	G	0.313687	6.21684e-09	0.000207647	A	G	SLCO1B3-SLCO1B7	Intron	SNP	rs7976250	0	1	NA	NA	0	1	NA	NA
D_bilirubin	chr12_20961067	0.310689	1.62404e-09	12	21010151	chr12_21010151	C	0.301049	1.04226e-08	0.00026398	T	C	SLCO1B3-SLCO1B7	Intron	SNP	rs56131909	0	1	NA	NA	0	1	NA	NA
D_bilirubin	chr12_20961067	0.310689	1.62404e-09	12	21010665	chr12_21010665	C	0.302145	1.04474e-08	0.00026398	T	C	SLCO1B3-SLCO1B7	Intron	SNP	rs7970681	0	1	NA	NA	0	1	NA	NA
D_bilirubin	chr12_20961067	0.310689	1.62404e-09	12	21010902	chr12_21010902	G	0.297238	1.87997e-08	0.000357328	A	G	SLCO1B3-SLCO1B7	Intron	SNP	rs7955994	0	1	NA	NA	0	1	NA	NA
D_bilirubin	chr12_20961067	0.310689	1.62404e-09	12	21010930	chr12_21010930	T	0.302145	1.04474e-08	0.00026398	C	T	SLCO1B3-SLCO1B7	Intron	SNP	rs7956094	0	1	NA	NA	0	1	NA	NA
D_bilirubin	chr12_20961067	0.310689	1.62404e-09	12	21011013	chr12_21011013	G	0.297238	1.87997e-08	0.000357328	A	G	SLCO1B3-SLCO1B7	Intron	SNP	rs7956111	0	1	NA	NA	0	1	NA	NA
D_bilirubin	chr12_20961067	0.310689	1.62404e-09	12	21012287	chr12_21012287	G	0.302145	1.04474e-08	0.00026398	A	G	SLCO1B3-SLCO1B7	Intron	SNP	rs6487202	0	1	NA	NA	0	1	NA	NA
D_bilirubin	chr12_20961067	0.310689	1.62404e-09	12	21014277	chr12_21014277	C	0.30735	5.33233e-09	0.000179646	T	C	SLCO1B3-SLCO1B7	Intron	SNP	rs58987853	0	1	NA	NA	0	1	NA	NA
D_bilirubin	chr12_20961067	0.310689	1.62404e-09	12	21014712	chr12_21014712	G	0.288137	4.96332e-08	0.000832466	T	G	SLCO1B3-SLCO1B7	Intron	SNP	rs57497899	0	1	NA	NA	0	1	NA	NA
D_bilirubin	chr12_20961067	0.310689	1.62404e-09	12	21015062	chr12_21015062	C	0.292762	2.77139e-08	0.000484675	A	C	SLCO1B3-SLCO1B7	Intron	SNP	rs7307322	0	1	NA	NA	0	1	NA	NA
D_bilirubin	chr12_20961067	0.310689	1.62404e-09	12	21015278	chr12_21015278	C	0.291861	2.41943e-08	0.000430868	T	C	SLCO1B3-SLCO1B7	Intron	SNP	rs7296267	0	1	NA	NA	0	1	NA	NA
LDL	chr19_44886339	-0.518325	1.17581e-13	19	44886339	chr19_44886339	A	-0.518325	1.17581e-13	2.28765e-07	G	A	NECTIN2	Intron	SNP	rs7254892	0	1	NA	NA	0	1	NA	NA
LDL	chr19_44886339	-0.518325	1.17581e-13	19	44893972	chr19_44893972	A	-0.455739	3.15205e-12	3.50435e-06	G	A	TOMM40	Silent	SNP	rs1160983	0	1	NA	NA	0	1	NA	NA
LDL	chr19_44913574	-0.336669	1.08745e-08	19	44912383	chr19_44912383	A	-0.331182	2.01575e-08	0.0142612	G	A	APOE	3'Flank	SNP	rs445925	1	1	0.22	1e-13	0	1	NA	NA
LDL	chr19_44913574	-0.336669	1.08745e-08	19	44913574	chr19_44913574	G	-0.336669	1.08745e-08	0.00846298	T	G	APOC1	5'Flank	SNP	rs390082	1	1	0.164	1e-41	0	1	NA	NA
LDL	chr19_44911142	-0.525711	1.81816e-15	19	44897490	chr19_44897490	A	-0.4885	8.2342e-14	2.13606e-07	T	A	TOMM40	Intron	SNP	rs61679753	0	1	NA	NA	0	1	NA	NA
LDL	chr19_44911142	-0.525711	1.81816e-15	19	44899005	chr19_44899005	G	-0.482607	1.74158e-13	2.71073e-07	T	G	TOMM40	Intron	SNP	rs111784051	0	1	NA	NA	0	1	NA	NA
LDL	chr19_44911142	-0.525711	1.81816e-15	19	44905371	chr19_44905371	C	-0.450104	1.74853e-12	2.26795e-06	T	C	TOMM40	3'Flank	SNP	rs769446	1	1	0.5141	3E-322	0	1	NA	NA
LDL	chr19_44911142	-0.525711	1.81816e-15	19	44908822	chr19_44908822	T	-0.50588	2.86172e-14	1.11355e-07	C	T	APOE	Missense_Mutation	SNP	rs7412	0	1	NA	NA	0	1	NA	NA
LDL	chr19_44911142	-0.525711	1.81816e-15	19	44911142	chr19_44911142	A	-0.525711	1.81816e-15	1.41496e-08	C	A	APOE	3'Flank	SNP	rs72654473	0	1	NA	NA	0	1	NA	NA
T_cholesterol	chr19_44911142	-0.369481	1.61778e-08	19	44911142	chr19_44911142	A	-0.369481	1.61778e-08	0.125902	C	A	APOE	3'Flank	SNP	rs72654473	0	1	NA	NA	0	1	NA	NA
LDL	chr19_44911142	-0.525711	1.81816e-15	19	44921921	chr19_44921921	A	-0.482332	5.49401e-12	4.77872e-06	G	A	APOC1	3'Flank	SNP	rs190712692	0	1	NA	NA	0	1	NA	NA
LDL	chr19_44911142	-0.525711	1.81816e-15	19	44923535	chr19_44923535	A	-0.474661	5.5264e-12	4.77872e-06	G	A	APOC1	3'Flank	SNP	rs141622900	0	1	NA	NA	0	1	NA	NA
Waist	chr15_32703299	-0.349905	3.55916e-08	15	32703299	chr15_32703299	G	-0.349905	3.55916e-08	0.138494	C	G	Unknown	IGR	SNP	rs6494599	0	1	NA	NA	0	1	NA	NA
Waist	chr20_16491733	0.305265	2.56078e-08	20	16491733	chr20_16491733	C	0.305265	2.56078e-08	0.138494	T	C	KIF16B	Intron	SNP	rs17741318	0	1	NA	NA	0	1	NA	NA
Basophil	chr12_52864609	0.636189	3.67204e-08	12	52864609	chr12_52864609	A	0.636189	3.67204e-08	0.192484	G	A	Unknown	IGR	SNP	rs76412868	0	1	NA	NA	0	1	NA	NA
MCH	chr6_135097899	0.194309	4.293e-08	6	135090090	chr6_135090090	C	0.193553	4.32246e-08	0.0535861	T	C	HBS1L	Intron	SNP	rs9376090	0	1	NA	NA	0	1	NA	NA
MCH	chr6_135097899	0.194309	4.293e-08	6	135097880	chr6_135097880	C	0.193636	4.81962e-08	0.0535861	T	C	HBS1L	Intron	SNP	rs9399137	0	1	NA	NA	0	1	NA	NA
MCH	chr6_135097899	0.194309	4.293e-08	6	135097899	chr6_135097899	A	0.194309	4.293e-08	0.0535861	AC	A	HBS1L	Intron	DEL	rs34778774	0	1	NA	NA	0	1	NA	NA
MCH	chr6_135097899	0.194309	4.293e-08	6	135097901	chr6_135097901	A	0.19406	4.54048e-08	0.0535861	C	A	HBS1L	Intron	SNP	rs56293029	0	1	NA	NA	0	1	NA	NA
MCH	chr6_135097899	0.194309	4.293e-08	6	135097904	chr6_135097904	A	0.19406	4.54048e-08	0.0535861	G	A	HBS1L	Intron	SNP	rs35786788	0	1	NA	NA	0	1	NA	NA
MCH	chr6_135097899	0.194309	4.293e-08	6	135098550	chr6_135098550	C	0.193454	4.51028e-08	0.0535861	T	C	HBS1L	Intron	SNP	rs9402685	0	1	NA	NA	0	1	NA	NA
HBs_Ab_Quan	chr6_33599073	0.600456	4.54096e-08	6	33599073	chr6_33599073	A	0.600456	4.54096e-08	0.00736239	C	A	ENSR00000788196	IGR	SNP	rs149893379	0	0	NA	NA	0	0	NA	NA
Neutral_fat	chr2_27527678	-0.174311	1.43052e-08	2	27518205	chr2_27518205	G	-0.167162	4.64524e-08	0.0042008	C	G	GCKR	Intron	SNP	rs780096	0	1	NA	NA	1	1	-0.2133	3.7e-06
Neutral_fat	chr2_27527678	-0.174311	1.43052e-08	2	27526037	chr2_27526037	A	-0.166514	4.25815e-08	0.00409117	G	A	GCKR	3'Flank	SNP	rs1313566	0	1	NA	NA	0	1	NA	NA
Neutral_fat	chr2_27527678	-0.174311	1.43052e-08	2	27527678	chr2_27527678	G	-0.174311	1.43052e-08	0.00233418	A	G	GCKR	3'Flank	SNP	rs2950835	0	1	NA	NA	1	1	-0.215	3.44e-06
Neutral_fat	chr2_27527678	-0.174311	1.43052e-08	2	27527679	chr2_27527679	A	-0.174311	1.43052e-08	0.00233418	T	A	GCKR	3'Flank	SNP	rs2911711	0	1	NA	NA	1	1	-0.215	3.44e-06
Neutral_fat	chr2_27543417	-0.178584	3.78883e-09	2	27532958	chr2_27532958	G	-0.167216	4.1832e-08	0.00406941	G	A	C2orf16	5'Flank	SNP	rs4665987	0	1	NA	NA	1	1	-0.2268	9.25e-07
Neutral_fat	chr2_27543417	-0.178584	3.78883e-09	2	27538569	chr2_27538569	C	-0.169538	2.44478e-08	0.00286802	C	A	C2orf16	Intron	SNP	rs4665988	0	1	NA	NA	1	1	-0.2268	9.25e-07
Neutral_fat	chr2_27543417	-0.178584	3.78883e-09	2	27542720	chr2_27542720	T	-0.170318	2.18074e-08	0.00274691	T	C	C2orf16	Intron	SNP	rs12473139	0	1	NA	NA	1	1	-0.2227	1.43e-06
Neutral_fat	chr2_27543417	-0.178584	3.78883e-09	2	27543417	chr2_27543417	G	-0.178584	3.78883e-09	0.000874189	G	A	C2orf16	Intron	SNP	rs4665991	0	1	NA	NA	1	1	-0.2227	1.43e-06
Neutral_fat	chr2_27543417	-0.178584	3.78883e-09	2	27544621	chr2_27544621	GC	-0.172026	1.31677e-08	0.00231302	GC	G	C2orf16	Intron	DEL	rs67080990	0	1	NA	NA	1	1	-0.2227	1.43e-06
Neutral_fat	chr2_27543417	-0.178584	3.78883e-09	2	27555693	chr2_27555693	A	-0.169739	1.81659e-08	0.00239616	A	G	C2orf16	Intron	SNP	rs10169065	0	1	NA	NA	1	1	-0.221	1.6e-06
Neutral_fat	chr2_27543417	-0.178584	3.78883e-09	2	27561791	chr2_27561791	C	-0.167372	3.54693e-08	0.00373022	C	T	C2orf16	Intron	SNP	rs7570476	0	1	NA	NA	1	1	-0.221	1.6e-06
Neutral_fat	chr2_27543417	-0.178584	3.78883e-09	2	27568688	chr2_27568688	C	-0.1675	3.25028e-08	0.00356266	C	G	C2orf16	Silent	SNP	rs4665383	0	1	NA	NA	1	1	-0.221	1.6e-06
Neutral_fat	chr2_27543417	-0.178584	3.78883e-09	2	27571054	chr2_27571054	G	-0.170569	1.7371e-08	0.00238276	G	T	C2orf16	Missense_Mutation	SNP	rs7577311	0	1	NA	NA	1	1	-0.221	1.6e-06
Neutral_fat	chr2_27543417	-0.178584	3.78883e-09	2	27589385	chr2_27589385	G	-0.165671	4.39842e-08	0.00417372	G	A	ZNF512	Intron	SNP	rs6760250	0	1	NA	NA	1	1	-0.2202	1.79e-06
Neutral_fat	chr2_27543417	-0.178584	3.78883e-09	2	27594950	chr2_27594950	G	-0.168889	2.46913e-08	0.00286802	G	A	ZNF512	Intron	SNP	rs13010586	0	1	NA	NA	1	1	-0.2202	1.79e-06
Neutral_fat	chr2_27543417	-0.178584	3.78883e-09	2	27604459	chr2_27604459	TACAGTCATGTAACC	-0.168966	2.4206e-08	0.00286802	TACAGTCATGTAACC	T	ZNF512	Intron	DEL	rs66497975	0	1	NA	NA	0	1	NA	NA
Neutral_fat	chr2_27598615	-0.177136	3.55023e-09	2	27553764	chr2_27553764	AT	-0.166665	2.87631e-08	0.00329184	AT	A	C2orf16	Intron	DEL	rs202103665	0	1	NA	NA	1	1	-0.2276	7.53e-07
Neutral_fat	chr2_27598615	-0.177136	3.55023e-09	2	27563321	chr2_27563321	A	-0.16887	1.7758e-08	0.00238276	A	T	C2orf16	Intron	SNP	rs10208529	0	1	NA	NA	1	1	-0.221	1.6e-06
Neutral_fat	chr2_27598615	-0.177136	3.55023e-09	2	27578626	chr2_27578626	T	-0.172078	1.27085e-08	0.00230006	T	C	C2orf16	Missense_Mutation	SNP	rs1919127	0	1	NA	NA	1	1	-0.221	1.6e-06
Neutral_fat	chr2_27598615	-0.177136	3.55023e-09	2	27578892	chr2_27578892	A	-0.165802	4.52488e-08	0.00419219	A	G	C2orf16	Missense_Mutation	SNP	rs1919128	1	1	0.0379	7e-06	1	1	-0.221	1.6e-06
Neutral_fat	chr2_27598615	-0.177136	3.55023e-09	2	27598615	chr2_27598615	C	-0.177136	3.55023e-09	0.000874189	C	T	ZNF512	Intron	SNP	rs12989678	0	1	NA	NA	1	1	-0.2202	1.79e-06
Neutral_fat	chr2_27598615	-0.177136	3.55023e-09	2	27602848	chr2_27602848	T	-0.165997	4.17815e-08	0.00406941	T	C	ZNF512	Intron	SNP	rs12467476	0	1	NA	NA	1	1	-0.2216	1.54e-06
Neutral_fat	chr2_27598615	-0.177136	3.55023e-09	2	27609188	chr2_27609188	A	-0.170147	1.70025e-08	0.00238276	A	G	ZNF512	Intron	SNP	rs2384656	0	1	NA	NA	1	1	-0.218	2.26e-06
Neutral_fat	chr2_27598615	-0.177136	3.55023e-09	2	27613738	chr2_27613738	C	-0.166595	3.86718e-08	0.00401279	C	T	ZNF512	Intron	SNP	rs13020949	0	1	NA	NA	1	1	-0.2163	2.96e-06
Neutral_fat	chr2_27598615	-0.177136	3.55023e-09	2	27616672	chr2_27616672	T	-0.167728	3.07244e-08	0.00341584	T	C	ZNF512	Intron	SNP	rs2068834	0	1	NA	NA	1	1	-0.2163	2.96e-06
Neutral_fat	chr2_27530004	-0.178026	5.86345e-09	2	27530004	chr2_27530004	T	-0.178026	5.86345e-09	0.00124779	C	T	Unknown	IGR	SNP	rs6753534	0	1	NA	NA	1	1	-0.2313	6.06e-07
Neutral_fat	chr2_27617773	-0.171434	1.44065e-08	2	27617773	chr2_27617773	G	-0.171434	1.44065e-08	0.00233418	G	C	ZNF512	Intron	SNP	rs4666002	0	1	NA	NA	1	1	-0.2163	2.96e-06
Neutral_fat	chr11_116715567	0.258434	2.50793e-13	11	116715567	chr11_116715567	T	0.258434	2.50793e-13	4.68154e-07	T	C	ENSR00000443491	IGR	SNP	rs7350481	1	1	0.041	5e-09	1	1	0.2547	6.34e-07
Neutral_fat	chr11_116715567	0.258434	2.50793e-13	11	116736050	chr11_116736050	G	0.219723	6.2564e-10	0.000187268	G	A	Unknown	IGR	SNP	rs1974718	0	1	NA	NA	0	1	NA	NA
Neutral_fat	chr11_116715567	0.258434	2.50793e-13	11	116736652	chr11_116736652	A	0.222504	5.16521e-10	0.000167941	A	C	ENSR00000266068	IGR	SNP	rs1558860	0	1	NA	NA	0	1	NA	NA
Neutral_fat	chr11_116715567	0.258434	2.50793e-13	11	116736721	chr11_116736721	C	0.220703	6.69168e-10	0.000192879	C	T	ENSR00000266068	IGR	SNP	rs1558861	1	1	17	2e-26	0	1	NA	NA
Neutral_fat	chr11_116715567	0.258434	2.50793e-13	11	116741017	chr11_116741017	C	0.232428	1.18064e-10	4.59409e-05	C	G	Unknown	IGR	SNP	rs9326246	0	1	NA	NA	0	1	NA	NA
Neutral_fat	chr11_116715567	0.258434	2.50793e-13	11	116741111	chr11_116741111	A	0.231902	1.14438e-10	4.59409e-05	A	T	Unknown	IGR	SNP	rs180349	0	1	NA	NA	0	1	NA	NA
Neutral_fat	chr11_116715567	0.258434	2.50793e-13	11	116753437	chr11_116753437	C	0.23212	8.38978e-11	3.8263e-05	C	G	BUD13	Intron	SNP	rs6589564	0	1	NA	NA	0	1	NA	NA
Neutral_fat	chr11_116715567	0.258434	2.50793e-13	11	116753987	chr11_116753987	G	0.224083	5.17911e-10	0.000167941	G	T	BUD13	Intron	SNP	rs180326	1	1	0.06	2e-44	0	1	NA	NA
Neutral_fat	chr11_116715567	0.258434	2.50793e-13	11	116754011	chr11_116754011	C	0.230813	1.64992e-10	6.11443e-05	C	G	BUD13	Intron	SNP	rs7930786	0	1	NA	NA	0	1	NA	NA
Neutral_fat	chr11_116715567	0.258434	2.50793e-13	11	116760991	chr11_116760991	T	0.235483	8.84992e-11	3.8263e-05	T	C	BUD13	Intron	SNP	rs3825041	0	1	NA	NA	0	1	NA	NA
Neutral_fat	chr11_116715567	0.258434	2.50793e-13	11	116768388	chr11_116768388	A	0.240407	2.79699e-11	1.97884e-05	A	G	BUD13	Intron	SNP	rs10790162	1	1	0.214	2e-64	0	1	NA	NA
Neutral_fat	chr11_116715567	0.258434	2.50793e-13	11	116769521	chr11_116769521	A	0.237973	5.20587e-11	2.63328e-05	A	G	BUD13	Intron	SNP	rs6589565	0	1	NA	NA	0	1	NA	NA
Neutral_fat	chr11_116715567	0.258434	2.50793e-13	11	116776891	chr11_116776891	C	0.228184	3.06368e-10	0.000108376	C	T	ZPR1	3'UTR	SNP	rs2160669	1	1		3e-128	0	1	NA	NA
Neutral_fat	chr11_116715567	0.258434	2.50793e-13	11	116778201	chr11_116778201	G	0.238926	4.17522e-11	2.49947e-05	G	C	ZPR1	3'UTR	SNP	rs964184	0	1	NA	NA	0	1	NA	NA
Neutral_fat	chr11_116715567	0.258434	2.50793e-13	11	116781707	chr11_116781707	G	0.237033	5.41383e-11	2.63328e-05	G	A	ZPR1	Intron	SNP	rs6589566	1	1	0.2066	5e-14	0	1	NA	NA
Neutral_fat	chr11_116715567	0.258434	2.50793e-13	11	116781775	chr11_116781775	A	0.24325	2.27743e-11	1.97884e-05	A	G	ZPR1	Intron	SNP	rs7483863	0	1	NA	NA	0	1	NA	NA
Neutral_fat	chr11_116715567	0.258434	2.50793e-13	11	116782580	chr11_116782580	C	0.221989	5.92603e-10	0.000184475	C	T	ZPR1	Intron	SNP	rs2075290	0	1	NA	NA	0	1	NA	NA
Neutral_fat	chr11_116715567	0.258434	2.50793e-13	11	116786072	chr11_116786072	C	0.239107	3.85562e-11	2.49947e-05	C	A	ZPR1	Intron	SNP	rs10750096	0	1	NA	NA	0	1	NA	NA
Neutral_fat	chr11_116715567	0.258434	2.50793e-13	11	116789970	chr11_116789970	G	0.242337	2.69919e-11	1.97884e-05	G	A	APOA5	3'UTR	SNP	rs2266788	1	1	0.2817	6E-790	0	1	NA	NA
Neutral_fat	chr11_116715567	0.258434	2.50793e-13	11	116791110	chr11_116791110	T	0.238604	5.13516e-11	2.63328e-05	T	C	APOA5	Intron	SNP	rs2072560	0	1	NA	NA	0	1	NA	NA
Neutral_fat	chr11_116776142	-0.219086	3.17518e-09	11	116739578	chr11_116739578	C	-0.201009	3.76332e-09	0.000874189	T	C	ENSR00000961964	IGR	SNP	rs61905084	0	1	NA	NA	0	1	NA	NA
Neutral_fat	chr11_116776142	-0.219086	3.17518e-09	11	116768976	chr11_116768976	T	-0.207255	1.50815e-08	0.00233418	C	T	BUD13	Intron	SNP	rs1268353	0	1	NA	NA	0	1	NA	NA
Neutral_fat	chr11_116776142	-0.219086	3.17518e-09	11	116769346	chr11_116769346	C	-0.217503	3.46952e-09	0.000874189	T	C	BUD13	Intron	SNP	rs622604	0	1	NA	NA	0	1	NA	NA
Neutral_fat	chr11_116776142	-0.219086	3.17518e-09	11	116769378	chr11_116769378	A	-0.213481	7.01491e-09	0.00143665	T	A	BUD13	Intron	SNP	rs610675	0	1	NA	NA	0	1	NA	NA
Neutral_fat	chr11_116776142	-0.219086	3.17518e-09	11	116769652	chr11_116769652	G	-0.202409	4.01814e-08	0.00406113	A	G	BUD13	Intron	SNP	rs623908	0	1	NA	NA	0	1	NA	NA
Neutral_fat	chr11_116776142	-0.219086	3.17518e-09	11	116775346	chr11_116775346	G	-0.217556	3.81919e-09	0.000874189	C	G	ZPR1	3'UTR	SNP	rs11216135	0	1	NA	NA	0	1	NA	NA
Neutral_fat	chr11_116776142	-0.219086	3.17518e-09	11	116776142	chr11_116776142	T	-0.219086	3.17518e-09	0.000852084	C	T	ZPR1	3'UTR	SNP	rs11602073	0	1	NA	NA	0	1	NA	NA
Neutral_fat	chr11_116776142	-0.219086	3.17518e-09	11	116779950	chr11_116779950	C	-0.211137	8.42491e-09	0.00168118	CTAGT	C	ZPR1	Intron	DEL	rs34248274	0	1	NA	NA	0	1	NA	NA
Neutral_fat	chr11_116776142	-0.219086	3.17518e-09	11	116780747	chr11_116780747	G	-0.213382	8.71382e-09	0.00169536	T	G	ZPR1	Intron	SNP	rs1942478	0	1	NA	NA	0	1	NA	NA
Neutral_fat	chr11_116776142	-0.219086	3.17518e-09	11	116781585	chr11_116781585	T	-0.213519	9.01711e-09	0.00171158	C	T	ZPR1	Intron	SNP	rs4417316	0	1	NA	NA	0	1	NA	NA
ALP	chr9_133266456	-0.252895	2.60377e-12	9	133241661	chr9_133241661	C	-0.224938	6.25645e-09	0.00281432	T	C	Unknown	IGR	SNP	rs7466988	0	1	NA	NA	0	1	NA	NA
ALP	chr9_133266456	-0.252895	2.60377e-12	9	133241728	chr9_133241728	C	-0.222127	9.74762e-09	0.0039311	A	C	Unknown	IGR	SNP	rs7466962	0	1	NA	NA	0	1	NA	NA
ALP	chr9_133266456	-0.252895	2.60377e-12	9	133241789	chr9_133241789	TA	-0.22262	1.01026e-08	0.0039311	NA	NA	NA	NA	NA	NA	0	1	NA	NA	0	1	NA	NA
ALP	chr9_133266456	-0.252895	2.60377e-12	9	133242793	chr9_133242793	A	-0.224284	6.16125e-09	0.00281432	G	A	Unknown	IGR	SNP	rs9411465	0	1	NA	NA	0	1	NA	NA
ALP	chr9_133266456	-0.252895	2.60377e-12	9	133242836	chr9_133242836	C	-0.224509	4.75928e-09	0.00255051	A	C	Unknown	IGR	SNP	rs9411364	0	1	NA	NA	0	1	NA	NA
ALP	chr9_133266456	-0.252895	2.60377e-12	9	133242941	chr9_133242941	A	-0.224439	4.20932e-09	0.00251989	G	A	Unknown	IGR	SNP	rs9411466	0	1	NA	NA	0	1	NA	NA
ALP	chr9_133266456	-0.252895	2.60377e-12	9	133245727	chr9_133245727	A	-0.242865	4.91593e-09	0.00255051	AAAAAACAAAAAAC	A	ABO	3'Flank	DEL	rs199599477	0	1	NA	NA	0	1	NA	NA
CEA	chr9_133270880	0.33918	3.05825e-18	9	133245727	chr9_133245727	A	-0.227084	2.90572e-08	0.00201906	AAAAAACAAAAAAC	A	ABO	3'Flank	DEL	rs199599477	0	1	NA	NA	0	1	NA	NA
CEA	chr9_133270880	0.33918	3.05825e-18	9	133246727	chr9_133246727	CGTGCA	-0.214073	2.72985e-08	0.00194906	NA	NA	NA	NA	NA	NA	0	1	NA	NA	0	1	NA	NA
CEA	chr9_133270880	0.33918	3.05825e-18	9	133247439	chr9_133247439	T	-0.217158	1.8126e-08	0.00145426	C	T	ABO	3'Flank	SNP	rs6597616	0	1	NA	NA	0	1	NA	NA
CEA	chr9_133270880	0.33918	3.05825e-18	9	133247440	chr9_133247440	G	-0.217158	1.8126e-08	0.00145426	C	G	ABO	3'Flank	SNP	rs6597617	0	1	NA	NA	0	1	NA	NA
CEA	chr9_133270880	0.33918	3.05825e-18	9	133247531	chr9_133247531	T	-0.219184	1.25593e-08	0.00109905	TA	T	ABO	3'Flank	DEL	rs10711851	0	1	NA	NA	0	1	NA	NA
CEA	chr9_133270880	0.33918	3.05825e-18	9	133248453	chr9_133248453	G	-0.205487	3.23129e-08	0.00216785	A	G	ABO	3'Flank	SNP	rs4363269	0	1	NA	NA	0	1	NA	NA
ALP	chr9_133266456	-0.252895	2.60377e-12	9	133248803	chr9_133248803	A	-0.212316	4.2489e-08	0.0114023	G	A	ABO	3'Flank	SNP	rs7025839	0	1	NA	NA	0	1	NA	NA
CEA	chr9_133270880	0.33918	3.05825e-18	9	133248803	chr9_133248803	A	-0.211866	3.13831e-08	0.00212516	G	A	ABO	3'Flank	SNP	rs7025839	0	1	NA	NA	0	1	NA	NA
ALP	chr9_133266456	-0.252895	2.60377e-12	9	133249045	chr9_133249045	G	-0.215012	3.5271e-08	0.00980331	A	G	ABO	3'Flank	SNP	rs9411370	0	1	NA	NA	0	1	NA	NA
CEA	chr9_133270880	0.33918	3.05825e-18	9	133249045	chr9_133249045	G	-0.21429	2.90426e-08	0.00201906	A	G	ABO	3'Flank	SNP	rs9411370	0	1	NA	NA	0	1	NA	NA
ALP	chr9_133266456	-0.252895	2.60377e-12	9	133249942	chr9_133249942	T	-0.218745	1.50537e-08	0.0052624	A	T	ABO	3'Flank	SNP	rs7047076	0	1	NA	NA	0	1	NA	NA
CEA	chr9_133270880	0.33918	3.05825e-18	9	133249942	chr9_133249942	T	-0.212149	2.80808e-08	0.00198669	A	T	ABO	3'Flank	SNP	rs7047076	0	1	NA	NA	0	1	NA	NA
ALP	chr9_133266456	-0.252895	2.60377e-12	9	133250329	chr9_133250329	G	-0.216175	2.34258e-08	0.00701188	C	G	ABO	3'Flank	SNP	rs9411474	0	1	NA	NA	0	1	NA	NA
CEA	chr9_133270880	0.33918	3.05825e-18	9	133250329	chr9_133250329	G	-0.214742	2.01326e-08	0.00154004	C	G	ABO	3'Flank	SNP	rs9411474	0	1	NA	NA	0	1	NA	NA
ALP	chr9_133266456	-0.252895	2.60377e-12	9	133251108	chr9_133251108	T	-0.220943	1.15364e-08	0.00427528	C	T	ABO	3'UTR	SNP	rs34266669	0	1	NA	NA	0	1	NA	NA
CEA	chr9_133270880	0.33918	3.05825e-18	9	133251108	chr9_133251108	T	-0.214637	2.05803e-08	0.00154004	C	T	ABO	3'UTR	SNP	rs34266669	0	1	NA	NA	0	1	NA	NA
ALP	chr9_133266456	-0.252895	2.60377e-12	9	133251111	chr9_133251111	A	-0.216663	2.21015e-08	0.00688009	G	A	ABO	3'UTR	SNP	rs199969472	0	1	NA	NA	0	1	NA	NA
CEA	chr9_133270880	0.33918	3.05825e-18	9	133251111	chr9_133251111	A	-0.214637	2.05803e-08	0.00154004	G	A	ABO	3'UTR	SNP	rs199969472	0	1	NA	NA	0	1	NA	NA
ALP	chr9_133266456	-0.252895	2.60377e-12	9	133251112	chr9_133251112	C	-0.216663	2.21015e-08	0.00688009	A	C	ABO	3'UTR	SNP	rs76700116	0	1	NA	NA	0	1	NA	NA
CEA	chr9_133270880	0.33918	3.05825e-18	9	133251112	chr9_133251112	C	-0.214637	2.05803e-08	0.00154004	A	C	ABO	3'UTR	SNP	rs76700116	0	1	NA	NA	0	1	NA	NA
ALP	chr9_133266456	-0.252895	2.60377e-12	9	133251152	chr9_133251152	ACT	-0.224723	6.50928e-09	0.00281432	NA	NA	NA	NA	NA	NA	0	1	NA	NA	0	1	NA	NA
CEA	chr9_133270880	0.33918	3.05825e-18	9	133251152	chr9_133251152	ACT	-0.214619	2.0913e-08	0.00154613	NA	NA	NA	NA	NA	NA	0	1	NA	NA	0	1	NA	NA
CEA	chr9_133270880	0.33918	3.05825e-18	9	133251979	chr9_133251979	T	0.256057	3.93698e-11	4.25542e-06	C	T	ABO	3'UTR	SNP	rs12216891	0	1	NA	NA	1	1	0.2677	7.83e-07
ALP	chr9_133266456	-0.252895	2.60377e-12	9	133252214	chr9_133252214	A	-0.228096	3.00358e-09	0.00194792	G	A	ABO	3'UTR	SNP	rs9411476	0	1	NA	NA	1	1	-0.2475	5.09e-06
CEA	chr9_133270880	0.33918	3.05825e-18	9	133252214	chr9_133252214	A	-0.224087	3.69953e-09	0.000355447	G	A	ABO	3'UTR	SNP	rs9411476	0	1	NA	NA	0	1	NA	NA
CEA	chr9_133270880	0.33918	3.05825e-18	9	133252613	chr9_133252613	C	0.272889	6.977e-13	9.04961e-08	G	C	ABO	3'UTR	SNP	rs10901252	0	1	NA	NA	1	1	0.2925	5.15e-08
CEA	chr9_133270880	0.33918	3.05825e-18	9	133253171	chr9_133253171	C	0.334809	7.88304e-18	2.56295e-12	T	C	ABO	3'UTR	SNP	rs77693339	0	1	NA	NA	1	1	0.3543	5.47e-11
CEA	chr9_133270880	0.33918	3.05825e-18	9	133253728	chr9_133253728	T	0.33428	7.69255e-18	2.56295e-12	A	T	ABO	3'UTR	SNP	rs10793962	0	1	NA	NA	1	1	0.3543	5.47e-11
CEA	chr9_133270880	0.33918	3.05825e-18	9	133254260	chr9_133254260	A	0.331136	1.90255e-17	4.11289e-12	G	A	ABO	3'UTR	SNP	rs8176759	0	1	NA	NA	1	1	0.3543	5.47e-11
CEA	chr9_133270880	0.33918	3.05825e-18	9	133254328	chr9_133254328	T	0.333282	1.12554e-17	3.05784e-12	C	T	ABO	3'UTR	SNP	rs1137827	0	1	NA	NA	1	1	0.3543	5.47e-11
CEA	chr9_133270880	0.33918	3.05825e-18	9	133255635	chr9_133255635	T	0.329631	1.87937e-17	4.11289e-12	C	T	ABO	Silent	SNP	rs8176751	0	1	NA	NA	1	1	0.3518	8.52e-11
CEA	chr9_133270880	0.33918	3.05825e-18	9	133255801	chr9_133255801	T	0.330496	4.60768e-17	8.33924e-12	C	T	ABO	Silent	SNP	rs8176749	0	1	NA	NA	1	1	0.3566	6.16e-11
CEA	chr9_133270880	0.33918	3.05825e-18	9	133255928	chr9_133255928	G	0.333123	1.13885e-17	3.05784e-12	C	G	ABO	Missense_Mutation	SNP	rs8176747	0	1	NA	NA	1	1	0.3543	5.47e-11
CEA	chr9_133270880	0.33918	3.05825e-18	9	133255935	chr9_133255935	T	0.334809	7.88304e-18	2.56295e-12	G	T	ABO	Missense_Mutation	SNP	rs8176746	0	1	NA	NA	1	1	0.3543	5.47e-11
CEA	chr9_133270880	0.33918	3.05825e-18	9	133256028	chr9_133256028	T	0.334785	7.90387e-18	2.56295e-12	C	T	ABO	Missense_Mutation	SNP	rs8176743	0	1	NA	NA	1	1	0.3543	5.47e-11
CEA	chr9_133270880	0.33918	3.05825e-18	9	133256074	chr9_133256074	A	0.3337	1.00276e-17	3.05784e-12	G	A	ABO	Silent	SNP	rs8176741	0	1	NA	NA	1	1	0.3543	5.47e-11
CEA	chr9_133270880	0.33918	3.05825e-18	9	133256205	chr9_133256205	C	0.335307	6.86571e-18	2.56295e-12	G	C	ABO	Missense_Mutation	SNP	rs7853989	0	1	NA	NA	1	1	0.3543	5.47e-11
ALP	chr9_133266456	-0.252895	2.60377e-12	9	133256264	chr9_133256264	A	-0.256315	8.15371e-12	7.93191e-06	G	A	ABO	Missense_Mutation	SNP	rs1053878	0	1	NA	NA	0	1	NA	NA
CEA	chr9_133270880	0.33918	3.05825e-18	9	133256264	chr9_133256264	A	-0.234628	2.45028e-10	2.5769e-05	G	A	ABO	Missense_Mutation	SNP	rs1053878	0	1	NA	NA	0	1	NA	NA
CEA	chr9_133270880	0.33918	3.05825e-18	9	133256508	chr9_133256508	T	0.330099	2.17205e-17	4.36379e-12	C	T	ABO	Intron	SNP	rs7855255	0	1	NA	NA	1	1	0.3563	4.11e-11
CEA	chr9_133270880	0.33918	3.05825e-18	9	133256781	chr9_133256781	C	0.329753	2.3586e-17	4.58888e-12	T	C	ABO	Intron	SNP	rs8176733	0	1	NA	NA	1	1	0.3563	4.11e-11
CEA	chr9_133270880	0.33918	3.05825e-18	9	133257129	chr9_133257129	A	0.330441	1.48005e-17	3.71557e-12	G	A	ABO	Intron	SNP	rs2073823	0	1	NA	NA	1	1	0.3613	2.53e-11
CEA	chr9_133270880	0.33918	3.05825e-18	9	133257138	chr9_133257138	C	0.330441	1.48005e-17	3.71557e-12	T	C	ABO	Intron	SNP	rs8176730	0	1	NA	NA	1	1	0.3613	2.53e-11
CEA	chr9_133270880	0.33918	3.05825e-18	9	133257367	chr9_133257367	A	0.330931	1.76929e-17	4.11289e-12	C	A	ABO	Intron	SNP	rs8176722	0	1	NA	NA	1	1	0.3563	4.11e-11
CEA	chr9_133270880	0.33918	3.05825e-18	9	133257567	chr9_133257567	C	0.330148	2.12491e-17	4.36379e-12	T	C	ABO	Intron	SNP	rs75179845	0	1	NA	NA	1	1	0.3563	4.11e-11
ALP	chr9_133266456	-0.252895	2.60377e-12	9	133258677	chr9_133258677	A	-0.238652	1.02121e-10	7.22493e-05	G	A	ABO	Intron	SNP	rs9411372	0	1	NA	NA	1	1	-0.2733	3.34e-07
ALP	chr9_133266456	-0.252895	2.60377e-12	9	133261662	chr9_133261662	G	-0.178216	2.94397e-08	0.00848558	G	A	ABO	Intron	SNP	rs687621	0	1	NA	NA	1	1	-0.2079	3.85e-06
ALP	chr9_133266456	-0.252895	2.60377e-12	9	133261703	chr9_133261703	A	-0.182586	1.55525e-08	0.0052624	A	G	ABO	Intron	SNP	rs687289	0	1	NA	NA	0	1	NA	NA
CEA	chr9_133270880	0.33918	3.05825e-18	9	133262254	chr9_133262254	T	0.332301	1.82762e-17	4.11289e-12	C	T	ABO	Intron	SNP	rs8176693	0	1	NA	NA	1	1	0.3611	3.67e-11
ALP	chr9_133266456	-0.252895	2.60377e-12	9	133264504	chr9_133264504	G	-0.246822	6.9764e-12	7.86753e-06	NA	NA	NA	NA	NA	NA	0	1	NA	NA	0	1	NA	NA
CEA	chr9_133270880	0.33918	3.05825e-18	9	133264504	chr9_133264504	G	-0.253452	1.1647e-12	1.41628e-07	NA	NA	NA	NA	NA	NA	0	1	NA	NA	1	1	-0.2453	1.53e-06
CEA	chr9_133270880	0.33918	3.05825e-18	9	133266092	chr9_133266092	A	0.338197	5.75974e-18	2.35918e-12	G	A	ABO	Intron	SNP	rs13299342	0	1	NA	NA	1	1	0.3535	6.95e-11
ALP	chr9_133266456	-0.252895	2.60377e-12	9	133266456	chr9_133266456	T	-0.252895	2.60377e-12	7.86753e-06	T	C	ABO	Intron	SNP	rs2519093	0	1	NA	NA	0	1	NA	NA
CEA	chr9_133270880	0.33918	3.05825e-18	9	133266456	chr9_133266456	T	-0.252104	1.66075e-12	1.95828e-07	T	C	ABO	Intron	SNP	rs2519093	0	1	NA	NA	1	1	-0.2458	1.59e-06
CEA	chr9_133270880	0.33918	3.05825e-18	9	133266772	chr9_133266772	T	0.333747	1.53699e-17	3.73795e-12	C	T	ABO	Intron	SNP	rs8176672	0	1	NA	NA	1	1	0.3536	6.85e-11
CEA	chr9_133270880	0.33918	3.05825e-18	9	133266900	chr9_133266900	C	0.335418	1.0661e-17	3.05784e-12	A	C	ABO	Intron	SNP	rs8176671	0	1	NA	NA	1	1	0.3536	6.85e-11
CEA	chr9_133270880	0.33918	3.05825e-18	9	133269042	chr9_133269042	G	0.332231	2.18684e-17	4.36379e-12	A	G	ABO	Intron	SNP	rs8176662	0	1	NA	NA	1	1	0.3536	6.85e-11
CEA	chr9_133270880	0.33918	3.05825e-18	9	133270880	chr9_133270880	C	0.33918	3.05825e-18	1.40003e-12	T	C	ABO	Intron	SNP	rs79343853	0	1	NA	NA	1	1	0.3486	6.59e-11
CEA	chr9_133270880	0.33918	3.05825e-18	9	133273734	chr9_133273734	T	0.335113	1.13946e-17	3.05784e-12	C	T	ABO	Intron	SNP	rs8176644	0	1	NA	NA	1	1	0.3536	6.85e-11
ALP	chr9_133266456	-0.252895	2.60377e-12	9	133273983	chr9_133273983	A	-0.237547	4.42591e-11	3.44441e-05	A	G	ABO	Intron	SNP	rs507666	0	1	NA	NA	0	1	NA	NA
CEA	chr9_133270880	0.33918	3.05825e-18	9	133273983	chr9_133273983	A	-0.257459	6.43442e-13	8.48731e-08	A	G	ABO	Intron	SNP	rs507666	0	1	NA	NA	1	1	-0.2446	1.65e-06
ALP	chr9_133266456	-0.252895	2.60377e-12	9	133274414	chr9_133274414	A	-0.249288	7.07659e-12	7.86753e-06	A	G	ABO	Intron	SNP	rs532436	0	1	NA	NA	0	1	NA	NA
CEA	chr9_133270880	0.33918	3.05825e-18	9	133274414	chr9_133274414	A	-0.255421	1.15287e-12	1.41628e-07	A	G	ABO	Intron	SNP	rs532436	0	1	NA	NA	1	1	-0.2446	1.65e-06
ALP	chr9_133266456	-0.252895	2.60377e-12	9	133276354	chr9_133276354	C	-0.25419	2.693e-12	7.86753e-06	C	T	ABO	5'Flank	SNP	rs600038	0	1	NA	NA	0	1	NA	NA
CEA	chr9_133270880	0.33918	3.05825e-18	9	133276354	chr9_133276354	C	-0.255421	1.15287e-12	1.41628e-07	C	T	ABO	5'Flank	SNP	rs600038	0	1	NA	NA	1	1	-0.2446	1.65e-06
CEA	chr9_133270880	0.33918	3.05825e-18	9	133277095	chr9_133277095	T	0.328094	3.79691e-17	7.03548e-12	C	T	ABO	5'Flank	SNP	rs8176632	0	1	NA	NA	1	1	0.3579	3.23e-11
ALP	chr9_133266456	-0.252895	2.60377e-12	9	133278431	chr9_133278431	T	-0.251713	4.43934e-12	7.86753e-06	T	C	ABO	5'Flank	SNP	rs651007	0	1	NA	NA	0	1	NA	NA
CEA	chr9_133270880	0.33918	3.05825e-18	9	133278431	chr9_133278431	T	-0.255421	1.15287e-12	1.41628e-07	T	C	ABO	5'Flank	SNP	rs651007	0	1	NA	NA	1	1	-0.2446	1.65e-06
ALP	chr9_133266456	-0.252895	2.60377e-12	9	133278724	chr9_133278724	C	-0.246307	1.17989e-11	1.02026e-05	C	T	ABO	5'Flank	SNP	rs579459	0	1	NA	NA	0	1	NA	NA
CEA	chr9_133270880	0.33918	3.05825e-18	9	133278724	chr9_133278724	C	-0.255016	1.24539e-12	1.49109e-07	C	T	ABO	5'Flank	SNP	rs579459	0	1	NA	NA	1	1	-0.2446	1.65e-06
ALP	chr9_133266456	-0.252895	2.60377e-12	9	133279294	chr9_133279294	T	-0.251574	4.21539e-12	7.86753e-06	T	G	ABO	5'Flank	SNP	rs495828	0	1	NA	NA	0	1	NA	NA
CEA	chr9_133270880	0.33918	3.05825e-18	9	133279294	chr9_133279294	T	-0.251277	2.50596e-12	2.82642e-07	T	G	ABO	5'Flank	SNP	rs495828	0	1	NA	NA	1	1	-0.2411	2.35e-06
ALP	chr9_133266456	-0.252895	2.60377e-12	9	133279427	chr9_133279427	T	-0.250182	5.16726e-12	7.86753e-06	T	C	ABO	5'Flank	SNP	rs635634	0	1	NA	NA	0	1	NA	NA
CEA	chr9_133270880	0.33918	3.05825e-18	9	133279427	chr9_133279427	T	-0.250872	2.30089e-12	2.63329e-07	T	C	ABO	5'Flank	SNP	rs635634	0	1	NA	NA	1	1	-0.2411	2.35e-06
CEA	chr9_133253216	0.238759	9.04762e-14	9	133253080	chr9_133253080	G	0.237034	1.53079e-13	2.33592e-08	A	G	ABO	3'UTR	SNP	rs60484807	0	1	NA	NA	1	1	0.2417	9.49e-08
CEA	chr9_133253216	0.238759	9.04762e-14	9	133253216	chr9_133253216	C	0.238759	9.04762e-14	1.46692e-08	T	C	ABO	3'UTR	SNP	rs12554580	0	1	NA	NA	1	1	0.2417	9.49e-08
CEA	chr9_133253216	0.238759	9.04762e-14	9	133253692	chr9_133253692	G	0.236734	1.66342e-13	2.48949e-08	A	G	ABO	3'UTR	SNP	rs10751502	0	1	NA	NA	1	1	0.2417	9.49e-08
CEA	chr9_133253216	0.238759	9.04762e-14	9	133254625	chr9_133254625	C	0.237921	1.12788e-13	1.79134e-08	A	C	ABO	3'UTR	SNP	rs8176757	0	1	NA	NA	1	1	0.2417	9.49e-08
CEA	chr9_133253216	0.238759	9.04762e-14	9	133256459	chr9_133256459	C	0.232252	4.48875e-13	6.02295e-08	T	C	ABO	Intron	SNP	rs7873416	0	1	NA	NA	0	1	NA	NA
CEA	chr9_133253216	0.238759	9.04762e-14	9	133256518	chr9_133256518	C	0.234143	2.75031e-13	3.89163e-08	T	C	ABO	Intron	SNP	rs7873522	0	1	NA	NA	1	1	0.2403	1.24e-07
CEA	chr9_133253216	0.238759	9.04762e-14	9	133256623	chr9_133256623	C	0.23489	2.12261e-13	3.11678e-08	T	C	ABO	Intron	SNP	rs7873634	0	1	NA	NA	1	1	0.2412	1.17e-07
CEA	chr9_133253216	0.238759	9.04762e-14	9	133256963	chr9_133256963	C	0.233813	3.10531e-13	4.31549e-08	T	C	ABO	Intron	SNP	rs8176731	0	1	NA	NA	1	1	0.2403	1.24e-07
CEA	chr9_133253216	0.238759	9.04762e-14	9	133257486	chr9_133257486	C	0.233702	3.24915e-13	4.43616e-08	T	C	ABO	Silent	SNP	rs8176720	0	1	NA	NA	1	1	0.2403	1.24e-07
CEA	chr9_133253216	0.238759	9.04762e-14	9	133279786	chr9_133279786	A	0.236735	3.36893e-12	3.74547e-07	G	A	ABO	5'Flank	SNP	rs7030248	0	1	NA	NA	1	1	0.2439	2.55e-07
GGT	chr12_120988675	-0.14315	2.94375e-08	12	120984647	chr12_120984647	TGACTGGCACTCAGCA	-0.142295	4.42092e-08	0.0100494	TGACTGGCACTCAGCA	T	HNF1A	Intron	DEL	rs58367757	1	1	0.0962292	5e-167	0	1	NA	NA
GGT	chr12_120988675	-0.14315	2.94375e-08	12	120988675	chr12_120988675	T	-0.14315	2.94375e-08	0.00694225	C	T	HNF1A	Intron	SNP	rs1169292	0	1	NA	NA	0	1	NA	NA
GGT	chr12_120988675	-0.14315	2.94375e-08	12	120988791	chr12_120988791	A	-0.141393	4.73109e-08	0.0102275	G	A	HNF1A	Intron	SNP	rs1169294	0	1	NA	NA	0	1	NA	NA
GGT	chr22_24606356	0.215911	3.03377e-15	22	24596299	chr22_24596299	C	0.183089	2.91433e-11	7.82082e-06	T	C	LRRC75B	5'Flank	SNP	rs5751901	0	1	NA	NA	0	1	NA	NA
GGT	chr22_24606356	0.215911	3.03377e-15	22	24597400	chr22_24597400	A	0.200419	2.22322e-13	6.40812e-08	G	A	LRRC75B	5'Flank	SNP	rs4820600	0	1	NA	NA	0	1	NA	NA
GGT	chr22_24606356	0.215911	3.03377e-15	22	24598329	chr22_24598329	C	0.20296	8.75446e-14	3.09684e-08	T	C	GGT1	5'Flank	SNP	rs6004193	0	1	NA	NA	0	1	NA	NA
GGT	chr22_24606356	0.215911	3.03377e-15	22	24598368	chr22_24598368	A	0.204519	5.42383e-14	2.34502e-08	G	A	GGT1	5'Flank	SNP	rs6004194	0	1	NA	NA	0	1	NA	NA
GGT	chr22_24606356	0.215911	3.03377e-15	22	24598741	chr22_24598741	C	0.207342	2.98007e-14	2.14785e-08	T	C	GGT1	5'Flank	SNP	rs2017188	0	1	NA	NA	0	1	NA	NA
GGT	chr22_24606356	0.215911	3.03377e-15	22	24598972	chr22_24598972	G	0.202881	1.09054e-13	3.53626e-08	T	G	GGT1	5'Flank	SNP	rs743371	1	1	0.223523	1E-772	0	1	NA	NA
GGT	chr22_24606356	0.215911	3.03377e-15	22	24599077	chr22_24599077	A	0.206339	3.86384e-14	2.14785e-08	G	A	GGT1	5'Flank	SNP	rs9612664	0	1	NA	NA	0	1	NA	NA
GGT	chr22_24606356	0.215911	3.03377e-15	22	24599167	chr22_24599167	T	0.20521	5.33803e-14	2.34502e-08	G	T	GGT1	5'Flank	SNP	rs5760491	0	1	NA	NA	0	1	NA	NA
GGT	chr22_24606356	0.215911	3.03377e-15	22	24599235	chr22_24599235	A	0.208212	2.5386e-14	2.14785e-08	G	A	GGT1	5'Flank	SNP	rs5760492	0	1	NA	NA	0	1	NA	NA
GGT	chr22_24606356	0.215911	3.03377e-15	22	24599696	chr22_24599696	T	0.207092	3.73227e-14	2.14785e-08	C	T	GGT1	5'Flank	SNP	rs2003757	0	1	NA	NA	0	1	NA	NA
GGT	chr22_24606356	0.215911	3.03377e-15	22	24599701	chr22_24599701	G	0.208369	2.56239e-14	2.14785e-08	A	G	GGT1	5'Flank	SNP	rs2006092	0	1	NA	NA	0	1	NA	NA
GGT	chr22_24606356	0.215911	3.03377e-15	22	24599789	chr22_24599789	A	0.207216	3.78617e-14	2.14785e-08	C	A	GGT1	5'Flank	SNP	rs2006227	0	1	NA	NA	0	1	NA	NA
GGT	chr22_24606356	0.215911	3.03377e-15	22	24600471	chr22_24600471	A	0.208265	2.85989e-14	2.14785e-08	G	A	GGT1	5'Flank	SNP	rs3788375	0	1	NA	NA	0	1	NA	NA
GGT	chr22_24606356	0.215911	3.03377e-15	22	24600615	chr22_24600615	A	0.208277	2.82516e-14	2.14785e-08	G	A	GGT1	5'Flank	SNP	rs2330795	0	1	NA	NA	0	1	NA	NA
GGT	chr22_24606356	0.215911	3.03377e-15	22	24601103	chr22_24601103	G	0.208718	2.46973e-14	2.14785e-08	A	G	GGT1	5'Flank	SNP	rs3859862	0	1	NA	NA	0	1	NA	NA
GGT	chr22_24606356	0.215911	3.03377e-15	22	24601119	chr22_24601119	A	0.205218	5.34821e-14	2.34502e-08	G	A	GGT1	5'Flank	SNP	rs2006094	0	1	NA	NA	0	1	NA	NA
GGT	chr22_24606356	0.215911	3.03377e-15	22	24601879	chr22_24601879	C	0.205662	5.37835e-14	2.34502e-08	T	C	GGT1	5'Flank	SNP	rs28509371	0	1	NA	NA	0	1	NA	NA
GGT	chr22_24606356	0.215911	3.03377e-15	22	24602586	chr22_24602586	T	0.205372	6.73119e-14	2.75709e-08	C	T	GGT1	5'Flank	SNP	rs5760494	0	1	NA	NA	0	1	NA	NA
GGT	chr22_24606356	0.215911	3.03377e-15	22	24602652	chr22_24602652	G	0.21114	1.14089e-14	2.14785e-08	A	G	GGT1	5'Flank	SNP	rs2330805	0	1	NA	NA	0	1	NA	NA
GGT	chr22_24606356	0.215911	3.03377e-15	22	24602740	chr22_24602740	C	0.20862	2.65211e-14	2.14785e-08	T	C	GGT1	5'Flank	SNP	rs2073397	0	1	NA	NA	0	1	NA	NA
GGT	chr22_24606356	0.215911	3.03377e-15	22	24603137	chr22_24603137	G	0.204102	1.15879e-13	3.60724e-08	C	G	GGT1	5'Flank	SNP	rs2073398	1	1	0.2111	2E-2353	0	1	NA	NA
GGT	chr22_24606356	0.215911	3.03377e-15	22	24604262	chr22_24604262	T	0.210174	2.91714e-14	2.14785e-08	A	T	GGT1	Intron	SNP	rs5751904	0	1	NA	NA	0	1	NA	NA
GGT	chr22_24606356	0.215911	3.03377e-15	22	24604471	chr22_24604471	G	0.205188	7.23254e-14	2.81432e-08	A	G	GGT1	Intron	SNP	rs5751905	0	1	NA	NA	0	1	NA	NA
GGT	chr22_24606356	0.215911	3.03377e-15	22	24606287	chr22_24606287	C	0.208188	3.3753e-14	2.14785e-08	T	C	GGT1	Intron	SNP	rs3859863	0	1	NA	NA	0	1	NA	NA
GGT	chr22_24606356	0.215911	3.03377e-15	22	24606356	chr22_24606356	C	0.215911	3.03377e-15	2.14785e-08	T	C	GGT1	Intron	SNP	rs1807629	0	1	NA	NA	0	1	NA	NA
GGT	chr22_24606356	0.215911	3.03377e-15	22	24607291	chr22_24607291	A	0.205295	8.25136e-14	3.05787e-08	G	A	GGT1	Intron	SNP	rs3876101	0	1	NA	NA	0	1	NA	NA
GGT	chr22_24606356	0.215911	3.03377e-15	22	24607967	chr22_24607967	A	0.203637	1.76557e-13	5.28474e-08	G	A	GGT1	5'UTR	SNP	rs2076999	0	1	NA	NA	0	1	NA	NA
GGT	chr22_24606356	0.215911	3.03377e-15	22	24608239	chr22_24608239	G	0.203329	1.0114e-13	3.4222e-08	T	G	GGT1	Intron	SNP	rs2001180	0	1	NA	NA	0	1	NA	NA
GGT	chr22_24606356	0.215911	3.03377e-15	22	24608641	chr22_24608641	C	0.198546	4.43798e-13	1.2335e-07	T	C	GGT1	Intron	SNP	rs4822516	0	1	NA	NA	0	1	NA	NA
GGT	chr22_24606356	0.215911	3.03377e-15	22	24612510	chr22_24612510	CT	0.15358	2.43522e-08	0.00592244	NA	NA	NA	NA	NA	NA	0	1	NA	NA	0	1	NA	NA
GGT	chr22_24606356	0.215911	3.03377e-15	22	24612601	chr22_24612601	A	0.152535	4.51954e-08	0.0100494	G	A	GGT1	Intron	SNP	rs5760497	0	1	NA	NA	0	1	NA	NA
GGT	chr22_24606356	0.215911	3.03377e-15	22	24613908	chr22_24613908	A	0.158498	1.3892e-08	0.00348752	G	A	GGT1	Intron	SNP	rs5760499	0	1	NA	NA	0	1	NA	NA
GGT	chr22_24602813	0.284373	2.56147e-10	22	24602813	chr22_24602813	T	0.284373	2.56147e-10	6.64478e-05	C	T	GGT1	5'Flank	SNP	rs77997635	0	1	NA	NA	1	1	0.3178	4.13e-06
CA19_9	chr19_5834201	0.401304	6.14e-31	19	5814665	chr19_5814665	T	0.249486	1.79034e-12	1.88285e-07	T	C	NRTN	Intron	SNP	rs2446203	0	1	NA	NA	1	1	0.2328	3.55e-06
CA19_9	chr19_5834201	0.401304	6.14e-31	19	5819852	chr19_5819852	G	0.275603	3.23038e-14	3.92813e-09	G	A	NRTN	Intron	SNP	rs10422361	0	1	NA	NA	1	1	0.2417	2.56e-06
CA19_9	chr19_5834201	0.401304	6.14e-31	19	5822882	chr19_5822882	C	0.284626	2.91763e-14	3.60414e-09	C	T	NRTN	Intron	SNP	rs4807814	0	1	NA	NA	1	1	0.2657	6.89e-07
CA19_9	chr19_5834201	0.401304	6.14e-31	19	5825809	chr19_5825809	C	0.347949	6.57479e-20	1.21827e-14	C	T	NRTN	Intron	SNP	rs6510859	0	1	NA	NA	1	1	0.3371	5.28e-10
CA19_9	chr19_5834201	0.401304	6.14e-31	19	5828910	chr19_5828910	A	0.381822	1.94493e-26	7.56808e-21	A	G	NRTN	3'Flank	SNP	rs778810	0	1	NA	NA	1	1	0.3624	6.83e-13
CA19_9	chr19_5834201	0.401304	6.14e-31	19	5828928	chr19_5828928	C	0.386106	6.16654e-27	2.52581e-21	CCCCAGCGTCTCCCTGTCCGCACTGAT	C	NRTN	3'Flank	DEL	rs148112183	0	1	NA	NA	1	1	0.3612	7.04e-13
CA19_9	chr19_5834201	0.401304	6.14e-31	19	5829581	chr19_5829581	G	0.349228	1.02287e-19	1.80918e-14	A	G	NRTN	3'Flank	SNP	rs11666494	0	1	NA	NA	1	1	0.3516	1.36e-10
CA19_9	chr19_5834201	0.401304	6.14e-31	19	5830291	chr19_5830291	G	0.384625	9.5944e-29	4.14818e-23	G	A	NRTN	3'Flank	SNP	rs778809	0	1	NA	NA	1	1	0.338	2e-12
CA19_9	chr19_5834201	0.401304	6.14e-31	19	5830788	chr19_5830788	A	0.344952	1.63815e-19	2.77146e-14	G	A	FUT6	3'UTR	SNP	rs35845041	0	1	NA	NA	1	1	0.3389	5.58e-10
CA19_9	chr19_5834201	0.401304	6.14e-31	19	5830911	chr19_5830911	T	0.344264	2.96898e-19	4.62115e-14	C	T	FUT6	3'UTR	SNP	rs12986368	0	1	NA	NA	1	1	0.3373	7.62e-10
CA19_9	chr19_5834201	0.401304	6.14e-31	19	5831713	chr19_5831713	T	0.384199	2.89678e-26	1.07352e-20	T	C	FUT6	Silent	SNP	rs112313064	0	1	NA	NA	1	1	0.36	2.01e-12
CA19_9	chr19_5834201	0.401304	6.14e-31	19	5832198	chr19_5832198	G	0.389985	2.01732e-29	9.23505e-24	G	A	FUT6	Missense_Mutation	SNP	rs778805	0	1	NA	NA	1	1	0.335	2.54e-12
CA19_9	chr19_5834201	0.401304	6.14e-31	19	5832578	chr19_5832578	C	0.362225	3.88823e-23	1.31564e-17	A	C	FUT6	Splice_Region	SNP	rs9807877	0	1	NA	NA	1	1	0.3167	8.26e-10
CA19_9	chr19_5834201	0.401304	6.14e-31	19	5832888	chr19_5832888	A	0.347458	1.41604e-19	2.44892e-14	C	A	FUT6	5'UTR	SNP	rs3916080	0	1	NA	NA	1	1	0.3373	7.62e-10
CA19_9	chr19_5834201	0.401304	6.14e-31	19	5833268	chr19_5833268	G	0.397778	1.40874e-30	7.30888e-25	G	A	FUT6	Intron	SNP	rs10420107	0	1	NA	NA	1	1	0.3501	3.6e-13
CA19_9	chr19_5834201	0.401304	6.14e-31	19	5833938	chr19_5833938	T	0.350005	7.25136e-20	1.31239e-14	C	T	FUT6	Intron	SNP	rs34940903	0	1	NA	NA	1	1	0.3387	6.26e-10
CA19_9	chr19_5834201	0.401304	6.14e-31	19	5834201	chr19_5834201	C	0.401304	6.14e-31	3.41313e-25	C	T	FUT6	Intron	SNP	rs17271883	0	1	NA	NA	1	1	0.3557	1.65e-13
CA19_9	chr19_5834201	0.401304	6.14e-31	19	5837274	chr19_5837274	C	0.34479	2.19495e-19	3.63445e-14	T	C	FUT6	Intron	SNP	rs60383067	0	1	NA	NA	1	1	0.3389	5.45e-10
CA19_9	chr19_5834201	0.401304	6.14e-31	19	5837500	chr19_5837500	T	0.344419	2.28077e-19	3.69789e-14	C	T	FUT6	Intron	SNP	rs35222081	0	1	NA	NA	1	1	0.3272	2.11e-09
CA19_9	chr19_5834201	0.401304	6.14e-31	19	5841451	chr19_5841451	C	0.369853	4.95238e-24	1.75188e-18	T	C	FUT6	5'Flank	SNP	rs3760774	0	1	NA	NA	1	1	0.3325	1.21e-10
CA19_9	chr19_5834201	0.401304	6.14e-31	19	5842158	chr19_5842158	A	0.360643	3.79486e-21	7.77185e-16	C	A	FUT6	5'Flank	SNP	rs3760771	0	1	NA	NA	1	1	0.3546	9.36e-11
CA19_9	chr19_5834201	0.401304	6.14e-31	19	5842209	chr19_5842209	T	0.359296	5.96368e-21	1.19004e-15	A	T	FUT6	5'Flank	SNP	rs12982233	0	1	NA	NA	0	1	NA	NA
CA19_9	chr19_5834201	0.401304	6.14e-31	19	5843598	chr19_5843598	T	0.318685	1.19775e-17	1.66452e-12	T	C	FUT3	3'UTR	SNP	rs874232	0	1	NA	NA	1	1	0.3106	6.25e-09
CA19_9	chr19_5834201	0.401304	6.14e-31	19	5845963	chr19_5845963	A	0.266989	3.79144e-12	3.88242e-07	A	G	FUT3	Intron	SNP	rs778987	0	1	NA	NA	1	1	0.2685	9.3e-07
CA19_9	chr19_5834201	0.401304	6.14e-31	19	5846214	chr19_5846214	G	0.312761	2.27365e-15	2.90072e-10	A	G	FUT3	Intron	SNP	rs4807816	0	1	NA	NA	0	1	NA	NA
CA19_9	chr19_5834201	0.401304	6.14e-31	19	5846218	chr19_5846218	T	0.317801	8.15899e-16	1.05827e-10	C	T	FUT3	Intron	SNP	rs4807052	0	1	NA	NA	0	1	NA	NA
CA19_9	chr19_5851325	0.293104	4.17105e-15	19	5851325	chr19_5851325	G	0.293104	4.17105e-15	5.23559e-10	A	G	FUT3	Intron	SNP	rs11673407	0	1	NA	NA	1	1	0.304	6.99e-09
CA19_9	chr19_5831623	-0.527979	6.89057e-11	19	5819217	chr19_5819217	A	-0.410463	1.29078e-10	1.05741e-05	ATGCAGTGGGGATAAGGGTATTACT	A	NRTN	Intron	DEL	rs11273478	0	1	NA	NA	0	1	NA	NA
CA19_9	chr19_5831623	-0.527979	6.89057e-11	19	5831623	chr19_5831623	T	-0.527979	6.89057e-11	5.82881e-06	G	T	FUT6	Nonsense_Mutation	SNP	rs145035679	0	1	NA	NA	0	1	NA	NA
CA19_9	chr19_5819663	-0.209937	1.84831e-09	19	5817944	chr19_5817944	T	-0.20216	6.96761e-09	0.000420346	C	T	NRTN	Intron	SNP	rs113732036	0	1	NA	NA	0	1	NA	NA
CA19_9	chr19_5819663	-0.209937	1.84831e-09	19	5817994	chr19_5817994	T	-0.204562	4.15297e-09	0.000267108	C	T	NRTN	Intron	SNP	rs60538197	0	1	NA	NA	0	1	NA	NA
CA19_9	chr19_5819663	-0.209937	1.84831e-09	19	5818559	chr19_5818559	C	-0.202267	6.64282e-09	0.000408463	T	C	NRTN	Intron	SNP	rs73920065	0	1	NA	NA	0	1	NA	NA
CA19_9	chr19_5819663	-0.209937	1.84831e-09	19	5819663	chr19_5819663	C	-0.209937	1.84831e-09	0.000124002	CAAAAATAAATAAAAATTTTA	C	NRTN	Intron	DEL	rs149536835	0	1	NA	NA	0	1	NA	NA
CA19_9	chr19_5819663	-0.209937	1.84831e-09	19	5820040	chr19_5820040	T	-0.205252	4.19247e-09	0.000267438	G	T	NRTN	Intron	SNP	rs79390761	0	1	NA	NA	0	1	NA	NA
CA19_9	chr19_5819663	-0.209937	1.84831e-09	19	5821053	chr19_5821053	G	-0.200967	8.82797e-09	0.000512706	C	G	NRTN	Intron	SNP	rs74254993	0	1	NA	NA	0	1	NA	NA
CA19_9	chr19_5819663	-0.209937	1.84831e-09	19	5821630	chr19_5821630	TTCATTCAC	-0.194778	2.13198e-08	0.00110613	NA	NA	NA	NA	NA	NA	0	1	NA	NA	0	1	NA	NA
CA19_9	chr19_5819663	-0.209937	1.84831e-09	19	5822817	chr19_5822817	A	-0.196334	1.78357e-08	0.000944247	G	A	NRTN	Intron	SNP	rs4807813	0	1	NA	NA	0	1	NA	NA
CA19_9	chr19_5819663	-0.209937	1.84831e-09	19	5822914	chr19_5822914	T	-0.198221	1.25182e-08	0.000716337	C	T	NRTN	Intron	SNP	rs4807815	0	1	NA	NA	0	1	NA	NA
CA19_9	chr19_5819663	-0.209937	1.84831e-09	19	5823312	chr19_5823312	A	-0.202966	6.54452e-09	0.000408463	G	A	NRTN	Intron	SNP	rs59637174	0	1	NA	NA	0	1	NA	NA
CA19_9	chr19_5819663	-0.209937	1.84831e-09	19	5823892	chr19_5823892	A	-0.201788	7.61822e-09	0.000452579	G	A	NRTN	5'UTR	SNP	rs3763046	0	1	NA	NA	0	1	NA	NA
CA19_9	chr19_5819663	-0.209937	1.84831e-09	19	5824427	chr19_5824427	GT	-0.195933	1.6181e-08	0.000886805	NA	NA	NA	NA	NA	NA	0	1	NA	NA	0	1	NA	NA
CA19_9	chr19_5819663	-0.209937	1.84831e-09	19	5825176	chr19_5825176	A	-0.204348	5.05464e-09	0.000319814	G	A	NRTN	Intron	SNP	rs28523462	0	1	NA	NA	0	1	NA	NA
CA19_9	chr19_5836845	0.25756	1.09911e-13	19	5820135	chr19_5820135	G	-0.223833	1.05161e-10	8.7064e-06	A	G	NRTN	Intron	SNP	rs10417568	0	1	NA	NA	0	1	NA	NA
CA19_9	chr19_5836845	0.25756	1.09911e-13	19	5828899	chr19_5828899	G	-0.226522	8.40497e-11	7.0334e-06	A	G	NRTN	3'Flank	SNP	rs10853991	0	1	NA	NA	0	1	NA	NA
CA19_9	chr19_5836845	0.25756	1.09911e-13	19	5833026	chr19_5833026	C	0.251172	5.34886e-13	5.86293e-08	C	T	FUT6	Intron	SNP	rs3859563	0	1	NA	NA	1	1	0.2215	5.13e-06
CA19_9	chr19_5836845	0.25756	1.09911e-13	19	5833956	chr19_5833956	T	-0.233188	2.01829e-11	1.86989e-06	C	T	FUT6	Intron	SNP	rs12460874	0	1	NA	NA	0	1	NA	NA
CA19_9	chr19_5836845	0.25756	1.09911e-13	19	5836216	chr19_5836216	C	0.245634	1.24145e-12	1.32349e-07	NA	NA	NA	NA	NA	NA	0	1	NA	NA	1	1	0.2212	5.22e-06
CA19_9	chr19_5836845	0.25756	1.09911e-13	19	5836845	chr19_5836845	AAAAT	0.25756	1.09911e-13	1.2579e-08	AAAAT	A	FUT6	Intron	DEL	rs145275499	0	1	NA	NA	1	1	0.2286	2.64e-06
CA19_9	chr19_5833774	-0.619644	1.64726e-08	19	5833774	chr19_5833774	A	-0.619644	1.64726e-08	0.000896475	C	A	FUT6	Intron	SNP	rs142996053	0	1	NA	NA	1	1	-0.7283	8.25e-07
CA19_9	chr19_5844781	-0.672398	4.3142e-85	19	5817207	chr19_5817207	A	0.255274	1.19515e-13	1.34799e-08	A	G	NRTN	Intron	SNP	rs11878862	0	1	NA	NA	1	1	0.2375	1e-06
CA19_9	chr19_5844781	-0.672398	4.3142e-85	19	5817951	chr19_5817951	T	0.281594	2.97596e-16	3.92543e-11	T	C	NRTN	Intron	SNP	rs75708854	0	1	NA	NA	1	1	0.2388	7.94e-07
CA19_9	chr19_5844781	-0.672398	4.3142e-85	19	5831661	chr19_5831661	C	-0.244088	3.46878e-12	3.59938e-07	G	C	FUT6	Missense_Mutation	SNP	rs61147939	0	1	NA	NA	0	1	NA	NA
CA19_9	chr19_5844781	-0.672398	4.3142e-85	19	5840608	chr19_5840608	T	-0.593989	1.23654e-69	1.92465e-63	C	T	FUT3	3'Flank	SNP	rs708686	1	1	0.52	2e-179	0	1	NA	NA
CEA	chr19_5844781	0.220455	5.5566e-11	19	5840608	chr19_5840608	T	0.187155	9.79759e-09	0.000886612	C	T	FUT3	3'Flank	SNP	rs708686	0	1	NA	NA	0	1	NA	NA
CA19_9	chr19_5844781	-0.672398	4.3142e-85	19	5840650	chr19_5840650	A	0.32303	5.82636e-19	8.7198e-14	A	G	FUT6	5'Flank	SNP	rs708685	0	1	NA	NA	1	1	0.3453	7.46e-12
CA19_9	chr19_5844781	-0.672398	4.3142e-85	19	5840915	chr19_5840915	A	-0.617782	1.86922e-75	4.84901e-69	C	A	FUT3	3'Flank	SNP	rs10409772	0	1	NA	NA	0	1	NA	NA
CEA	chr19_5844781	0.220455	5.5566e-11	19	5840915	chr19_5840915	A	0.180882	3.14035e-08	0.00212516	C	A	FUT3	3'Flank	SNP	rs10409772	0	1	NA	NA	0	1	NA	NA
CA19_9	chr19_5844781	-0.672398	4.3142e-85	19	5841345	chr19_5841345	T	-0.614233	3.8908e-74	7.56993e-68	G	T	FUT6	5'Flank	SNP	rs3760775	0	1	NA	NA	0	1	NA	NA
CEA	chr19_5844781	0.220455	5.5566e-11	19	5841345	chr19_5841345	T	0.184558	1.78112e-08	0.00145426	G	T	FUT6	5'Flank	SNP	rs3760775	0	1	NA	NA	0	1	NA	NA
CA19_9	chr19_5844781	-0.672398	4.3142e-85	19	5842576	chr19_5842576	T	-0.528703	2.08645e-45	1.47614e-39	C	T	FUT3	3'Flank	SNP	rs74663821	0	1	NA	NA	0	1	NA	NA
CA19_9	chr19_5844781	-0.672398	4.3142e-85	19	5844332	chr19_5844332	T	-0.590991	7.03275e-51	5.47315e-45	C	T	FUT3	Missense_Mutation	SNP	rs3745635	0	1	NA	NA	0	1	NA	NA
CA19_9	chr19_5844781	-0.672398	4.3142e-85	19	5844781	chr19_5844781	C	-0.672398	4.3142e-85	3.35747e-78	A	C	FUT3	Missense_Mutation	SNP	rs28362459	0	1	NA	NA	1	1	-0.6657	1.83e-42
CEA	chr19_5844781	0.220455	5.5566e-11	19	5844781	chr19_5844781	C	0.220455	5.5566e-11	5.92378e-06	A	C	FUT3	Missense_Mutation	SNP	rs28362459	0	1	NA	NA	0	1	NA	NA
CA19_9	chr19_5844781	-0.672398	4.3142e-85	19	5845634	chr19_5845634	T	0.350192	3.66625e-22	9.83868e-17	C	T	FUT3	Intron	SNP	rs28742594	0	1	NA	NA	1	1	0.3664	2.26e-13
CA19_9	chr19_5844781	-0.672398	4.3142e-85	19	5847068	chr19_5847068	A	0.339918	6.1297e-21	1.19259e-15	C	A	FUT3	Intron	SNP	rs2561796	0	1	NA	NA	1	1	0.3613	8.72e-13
CA19_9	chr19_5844781	-0.672398	4.3142e-85	19	5847185	chr19_5847185	T	0.344138	2.84816e-21	5.99067e-16	C	T	FUT3	Intron	SNP	rs2637193	0	1	NA	NA	1	1	0.3671	3.57e-13
CA19_9	chr19_5844781	-0.672398	4.3142e-85	19	5847511	chr19_5847511	C	0.34405	2.5652e-21	5.70382e-16	T	C	FUT3	Intron	SNP	rs2608892	0	1	NA	NA	1	1	0.367	3.87e-13
CA19_9	chr19_5844781	-0.672398	4.3142e-85	19	5847645	chr19_5847645	A	0.345131	1.96973e-21	4.6452e-16	G	A	FUT3	Intron	SNP	rs2608893	0	1	NA	NA	1	1	0.3664	4.14e-13
CA19_9	chr19_5844781	-0.672398	4.3142e-85	19	5847681	chr19_5847681	T	0.344061	2.6449e-21	5.71767e-16	C	T	FUT3	Intron	SNP	rs2637194	0	1	NA	NA	1	1	0.3664	4.14e-13
CA19_9	chr19_5844781	-0.672398	4.3142e-85	19	5850002	chr19_5850002	T	0.300757	7.70161e-17	1.03339e-11	G	T	FUT3	Intron	SNP	rs28362451	0	1	NA	NA	1	1	0.3277	8.33e-11
CA19_9	chr19_5844781	-0.672398	4.3142e-85	19	5850118	chr19_5850118	A	0.304727	2.38264e-17	3.2531e-12	G	A	FUT3	Intron	SNP	rs28362450	0	1	NA	NA	1	1	0.3346	3.34e-11
CA19_9	chr19_5849655	-0.562481	2.03211e-59	19	5821957	chr19_5821957	T	-0.495579	9.89948e-12	9.63019e-07	C	T	NRTN	Intron	SNP	rs8111600	0	1	NA	NA	0	1	NA	NA
CA19_9	chr19_5849655	-0.562481	2.03211e-59	19	5822359	chr19_5822359	T	-0.495056	1.19655e-11	1.14963e-06	G	T	NRTN	Intron	SNP	rs76899991	0	1	NA	NA	0	1	NA	NA
CA19_9	chr19_5849655	-0.562481	2.03211e-59	19	5827754	chr19_5827754	A	-0.461547	2.89328e-10	2.16506e-05	G	A	NRTN	Missense_Mutation	SNP	rs79744308	0	1	NA	NA	0	1	NA	NA
CA19_9	chr19_5849655	-0.562481	2.03211e-59	19	5828053	chr19_5828053	C	-0.48477	1.6849e-11	1.59908e-06	G	C	NRTN	Silent	SNP	rs7255720	0	1	NA	NA	0	1	NA	NA
CA19_9	chr19_5849655	-0.562481	2.03211e-59	19	5831829	chr19_5831829	T	-0.533555	4.80289e-13	5.3397e-08	C	T	FUT6	Missense_Mutation	SNP	rs17855739	0	1	NA	NA	1	1	-0.467	6.94e-06
CA19_9	chr19_5849655	-0.562481	2.03211e-59	19	5832762	chr19_5832762	A	-0.491427	4.59352e-14	5.49977e-09	G	A	FUT6	Intron	SNP	rs78060698	0	1	NA	NA	1	1	-0.4706	4.33e-07
CA19_9	chr19_5849655	-0.562481	2.03211e-59	19	5835666	chr19_5835666	A	-0.490951	8.63489e-14	1.01818e-08	G	A	FUT6	Intron	SNP	rs12019136	0	1	NA	NA	1	1	-0.4706	4.33e-07
CA19_9	chr19_5849655	-0.562481	2.03211e-59	19	5843773	chr19_5843773	T	-0.533203	1.21731e-18	1.75437e-13	A	T	FUT3	Missense_Mutation	SNP	rs3894326	0	1	NA	NA	1	1	-0.5085	3.8e-09
CA19_9	chr19_5849655	-0.562481	2.03211e-59	19	5846266	chr19_5846266	C	-0.528963	8.01225e-18	1.13372e-12	T	C	FUT3	Intron	SNP	rs150092813	0	1	NA	NA	1	1	-0.4804	5.14e-08
CA19_9	chr19_5849655	-0.562481	2.03211e-59	19	5847989	chr19_5847989	T	-0.50405	3.18162e-20	6.03916e-15	T	C	FUT3	Intron	SNP	rs2608894	1	1	0.21	4e-10	0	1	NA	NA
CA19_9	chr19_5849655	-0.562481	2.03211e-59	19	5848262	chr19_5848262	T	-0.509409	2.22546e-08	0.00114698	C	T	FUT3	Intron	SNP	rs58614528	0	1	NA	NA	0	1	NA	NA
CA19_9	chr19_5849655	-0.562481	2.03211e-59	19	5849655	chr19_5849655	T	-0.562481	2.03211e-59	1.97683e-53	C	T	FUT3	Intron	SNP	rs28742587	0	1	NA	NA	1	1	-0.5357	1.77e-27
CA19_9	chr19_5837584	-0.858963	1.35042e-08	19	5837584	chr19_5837584	C	-0.858963	1.35042e-08	0.000759686	G	C	FUT6	Intron	SNP	rs189399461	0	1	NA	NA	0	1	NA	NA
CA19_9	chr19_17804881	-0.269571	1.51347e-10	19	17792656	chr19_17792656	T	-0.22053	4.28282e-08	0.00186204	C	T	FCHO1	3'Flank	SNP	rs265545	0	1	NA	NA	0	1	NA	NA
CA19_9	chr19_17804881	-0.269571	1.51347e-10	19	17792670	chr19_17792670	C	-0.22053	4.28282e-08	0.00186204	G	C	B3GNT3	5'Flank	SNP	rs265544	0	1	NA	NA	0	1	NA	NA
CA19_9	chr19_17804881	-0.269571	1.51347e-10	19	17793357	chr19_17793357	G	-0.243503	2.22522e-09	0.000148013	A	G	FCHO1	3'Flank	SNP	rs11670628	0	1	NA	NA	0	1	NA	NA
CA19_9	chr19_17804881	-0.269571	1.51347e-10	19	17793451	chr19_17793451	G	-0.228144	1.43663e-08	0.000798599	T	G	FCHO1	3'Flank	SNP	rs265543	0	1	NA	NA	0	1	NA	NA
CA19_9	chr19_17804881	-0.269571	1.51347e-10	19	17793579	chr19_17793579	G	-0.224697	2.34394e-08	0.0012001	T	G	B3GNT3	5'Flank	SNP	rs265542	0	1	NA	NA	0	1	NA	NA
CA19_9	chr19_17804881	-0.269571	1.51347e-10	19	17795098	chr19_17795098	A	-0.246135	2.75427e-09	0.000181651	G	A	B3GNT3	5'Flank	SNP	rs34262244	1	1	0.13	3e-13	0	1	NA	NA
CA19_9	chr19_17804881	-0.269571	1.51347e-10	19	17796030	chr19_17796030	T	-0.227772	3.57792e-08	0.00160952	C	T	B3GNT3	Intron	SNP	rs36692	0	1	NA	NA	0	1	NA	NA
CA19_9	chr19_17804881	-0.269571	1.51347e-10	19	17796635	chr19_17796635	C	-0.240297	9.97332e-09	0.000574934	T	C	B3GNT3	Intron	SNP	rs2240811	0	1	NA	NA	0	1	NA	NA
CA19_9	chr19_17804881	-0.269571	1.51347e-10	19	17799674	chr19_17799674	T	-0.226587	4.34082e-08	0.00187677	C	T	B3GNT3	Intron	SNP	rs36690	0	1	NA	NA	0	1	NA	NA
CA19_9	chr19_17804881	-0.269571	1.51347e-10	19	17799768	chr19_17799768	C	-0.230132	2.88641e-08	0.00140394	CAGGCTGGTTA	C	B3GNT3	Intron	DEL	rs558450847	0	1	NA	NA	0	1	NA	NA
CA19_9	chr19_17804881	-0.269571	1.51347e-10	19	17799781	chr19_17799781	G	-0.230132	2.88641e-08	0.00140394	GGTATC	G	B3GNT3	Intron	DEL	rs58149457	0	1	NA	NA	0	1	NA	NA
CA19_9	chr19_17804881	-0.269571	1.51347e-10	19	17799788	chr19_17799788	A	-0.230132	2.88641e-08	0.00140394	AGGCC	A	B3GNT3	Intron	DEL	rs57291035	0	1	NA	NA	0	1	NA	NA
CA19_9	chr19_17804881	-0.269571	1.51347e-10	19	17799830	chr19_17799830	G	-0.229441	3.14075e-08	0.00145476	A	G	B3GNT3	Intron	SNP	rs36689	0	1	NA	NA	0	1	NA	NA
CA19_9	chr19_17804881	-0.269571	1.51347e-10	19	17800403	chr19_17800403	C	-0.228648	3.45788e-08	0.00156457	A	C	B3GNT3	Intron	SNP	rs36688	0	1	NA	NA	0	1	NA	NA
CA19_9	chr19_17804881	-0.269571	1.51347e-10	19	17801331	chr19_17801331	C	-0.264776	3.405e-10	2.52371e-05	T	C	B3GNT3	Intron	SNP	rs9749109	0	1	NA	NA	0	1	NA	NA
CA19_9	chr19_17804881	-0.269571	1.51347e-10	19	17803675	chr19_17803675	A	-0.263632	3.8633e-10	2.83639e-05	G	A	B3GNT3	Intron	SNP	rs7256058	0	1	NA	NA	0	1	NA	NA
CA19_9	chr19_17804881	-0.269571	1.51347e-10	19	17803713	chr19_17803713	C	-0.263191	4.07675e-10	2.96512e-05	T	C	B3GNT3	Intron	SNP	rs7245542	0	1	NA	NA	0	1	NA	NA
CA19_9	chr19_17804881	-0.269571	1.51347e-10	19	17804881	chr19_17804881	C	-0.269571	1.51347e-10	1.21427e-05	A	C	B3GNT3	Intron	SNP	rs17830143	0	1	NA	NA	0	1	NA	NA
CA19_9	chr19_17804881	-0.269571	1.51347e-10	19	17805072	chr19_17805072	T	-0.260962	5.29361e-10	3.71143e-05	C	T	B3GNT3	Intron	SNP	rs57706619	0	1	NA	NA	0	1	NA	NA
CA19_9	chr19_17804881	-0.269571	1.51347e-10	19	17805225	chr19_17805225	C	-0.266277	2.21744e-10	1.69186e-05	G	C	B3GNT3	Intron	SNP	rs2161488	0	1	NA	NA	0	1	NA	NA
CA19_9	chr19_48650105	0.207295	2.63573e-08	19	48650105	chr19_48650105	T	0.207295	2.63573e-08	0.00132337	C	T	CA11	5'Flank	SNP	rs140534128	0	1	NA	NA	0	1	NA	NA
CA19_9	chr19_48703374	-0.604384	5.69805e-78	19	48649698	chr19_48649698	G	-0.216641	1.03554e-09	7.06925e-05	G	A	CA11	5'Flank	SNP	rs8111500	0	1	NA	NA	0	1	NA	NA
CEA	chr19_48703374	-0.55269	1.19744e-75	19	48649698	chr19_48649698	G	-0.192133	5.73751e-09	0.00054453	G	A	CA11	5'Flank	SNP	rs8111500	0	1	NA	NA	0	1	NA	NA
CA19_9	chr19_48703374	-0.604384	5.69805e-78	19	48693018	chr19_48693018	A	-0.52396	3.0336e-56	2.62318e-50	A	G	FUT2	5'Flank	SNP	rs11665674	0	1	NA	NA	0	1	NA	NA
CEA	chr19_48703374	-0.55269	1.19744e-75	19	48693018	chr19_48693018	A	-0.464772	4.42059e-51	8.60067e-45	A	G	FUT2	5'Flank	SNP	rs11665674	0	1	NA	NA	0	1	NA	NA
CA19_9	chr19_48703374	-0.604384	5.69805e-78	19	48703374	chr19_48703374	A	-0.604384	5.69805e-78	2.21722e-71	A	T	FUT2	Missense_Mutation	SNP	rs1047781	0	1	NA	NA	0	1	NA	NA
CEA	chr19_48703374	-0.55269	1.19744e-75	19	48703374	chr19_48703374	A	-0.55269	1.19744e-75	9.31893e-69	A	T	FUT2	Missense_Mutation	SNP	rs1047781	0	1	NA	NA	0	1	NA	NA
CA19_9	chr19_48703374	-0.604384	5.69805e-78	19	48708575	chr19_48708575	C	-0.551174	4.92485e-64	5.4753e-58	C	G	MAMSTR	3'Flank	SNP	rs76226641	0	1	NA	NA	0	1	NA	NA
CEA	chr19_48703374	-0.55269	1.19744e-75	19	48708575	chr19_48708575	C	-0.484818	4.72545e-57	1.22584e-50	C	G	MAMSTR	3'Flank	SNP	rs76226641	0	1	NA	NA	0	1	NA	NA
CA19_9	chr19_48703374	-0.604384	5.69805e-78	19	48709897	chr19_48709897	T	-0.554756	9.34555e-65	1.21218e-58	T	C	MAMSTR	3'Flank	SNP	rs78966440	0	1	NA	NA	0	1	NA	NA
CEA	chr19_48703374	-0.55269	1.19744e-75	19	48709897	chr19_48709897	T	-0.489373	4.90237e-58	1.9076e-51	T	C	MAMSTR	3'Flank	SNP	rs78966440	0	1	NA	NA	0	1	NA	NA
CA19_9	chr19_48674737	0.317235	2.62647e-19	19	48651116	chr19_48651116	T	0.332504	1.40005e-10	1.13497e-05	C	T	CA11	5'Flank	SNP	rs77575406	0	1	NA	NA	0	1	NA	NA
CEA	chr19_48679969	0.294921	2.98669e-19	19	48651116	chr19_48651116	T	0.274664	1.25688e-08	0.00109905	C	T	CA11	5'Flank	SNP	rs77575406	0	1	NA	NA	0	1	NA	NA
CEA	chr19_48679969	0.294921	2.98669e-19	19	48661695	chr19_48661695	A	-0.173858	1.98686e-08	0.00154004	A	G	NTN5	Silent	SNP	rs281392	0	1	NA	NA	0	1	NA	NA
CEA	chr19_48679969	0.294921	2.98669e-19	19	48664973	chr19_48664973	C	-0.171649	2.95842e-08	0.00203748	C	T	NTN5	Intron	SNP	rs448198	0	1	NA	NA	0	1	NA	NA
CA19_9	chr19_48674737	0.317235	2.62647e-19	19	48674737	chr19_48674737	C	0.317235	2.62647e-19	4.17147e-14	T	C	NTN5	5'Flank	SNP	rs16982206	0	1	NA	NA	0	1	NA	NA
CEA	chr19_48679969	0.294921	2.98669e-19	19	48674737	chr19_48674737	C	0.290498	8.62156e-19	5.59136e-13	T	C	NTN5	5'Flank	SNP	rs16982206	0	1	NA	NA	1	1	0.3403	2.29e-13
CA19_9	chr19_48674737	0.317235	2.62647e-19	19	48679969	chr19_48679969	A	0.314614	6.30767e-19	9.26202e-14	G	A	LOC105372431	5'Flank	SNP	rs3826837	0	1	NA	NA	0	1	NA	NA
CEA	chr19_48679969	0.294921	2.98669e-19	19	48679969	chr19_48679969	A	0.294921	2.98669e-19	2.52279e-13	G	A	LOC105372431	5'Flank	SNP	rs3826837	0	1	NA	NA	1	1	0.3505	5.27e-14
CEA	chr19_48679969	0.294921	2.98669e-19	19	48680448	chr19_48680448	G	-0.178883	9.27774e-09	0.000849446	G	A	LOC105372431	5'Flank	SNP	rs3826846	0	1	NA	NA	0	1	NA	NA
CA19_9	chr19_48674737	0.317235	2.62647e-19	19	48686406	chr19_48686406	C	0.350858	9.63645e-14	1.11932e-08	T	C	SEC1P	3'Flank	SNP	rs77555637	0	1	NA	NA	0	1	NA	NA
CEA	chr19_48679969	0.294921	2.98669e-19	19	48686406	chr19_48686406	C	0.320913	2.32389e-13	3.34915e-08	T	C	SEC1P	3'Flank	SNP	rs77555637	0	1	NA	NA	0	1	NA	NA
CEA	chr19_48717113	-0.405449	6.02677e-39	19	48682911	chr19_48682911	A	-0.328096	5.29488e-12	5.80377e-07	A	G	SEC1P	3'Flank	SNP	rs10418488	0	1	NA	NA	0	1	NA	NA
CA19_9	chr19_48717113	-0.465339	2.59335e-44	19	48696547	chr19_48696547	G	-0.305893	6.66567e-09	0.000408463	G	C	FUT2	Intron	SNP	rs418821	0	1	NA	NA	0	1	NA	NA
CEA	chr19_48717113	-0.405449	6.02677e-39	19	48696547	chr19_48696547	G	-0.273532	2.20551e-08	0.00158927	G	C	FUT2	Intron	SNP	rs418821	0	1	NA	NA	0	1	NA	NA
CA19_9	chr19_48717113	-0.465339	2.59335e-44	19	48697960	chr19_48697960	C	-0.317758	8.24197e-09	0.000485926	C	T	FUT2	Intron	SNP	rs368565	0	1	NA	NA	0	1	NA	NA
CA19_9	chr19_48717113	-0.465339	2.59335e-44	19	48703346	chr19_48703346	C	-0.368654	6.5337e-12	6.60275e-07	C	T	FUT2	Silent	SNP	rs281377	0	1	NA	NA	1	1	-0.395	4.9e-07
CEA	chr19_48717113	-0.405449	6.02677e-39	19	48703346	chr19_48703346	C	-0.294235	3.36387e-09	0.000327236	C	T	FUT2	Silent	SNP	rs281377	0	1	NA	NA	0	1	NA	NA
CA19_9	chr19_48717113	-0.465339	2.59335e-44	19	48710809	chr19_48710809	G	-0.352441	1.0105e-12	1.09223e-07	G	A	MAMSTR	3'Flank	SNP	rs281378	0	1	NA	NA	0	1	NA	NA
CA19_9	chr19_48717113	-0.465339	2.59335e-44	19	48711213	chr19_48711213	T	-0.337967	1.62366e-10	1.28938e-05	T	C	MAMSTR	3'Flank	SNP	rs281380	0	1	NA	NA	0	1	NA	NA
CA19_9	chr19_48717113	-0.465339	2.59335e-44	19	48711491	chr19_48711491	T	-0.346235	2.49431e-11	2.23122e-06	T	C	MAMSTR	3'Flank	SNP	rs281381	0	1	NA	NA	0	1	NA	NA
CA19_9	chr19_48717113	-0.465339	2.59335e-44	19	48711978	chr19_48711978	G	-0.331268	7.18773e-09	0.00043029	G	A	MAMSTR	3'Flank	SNP	rs281382	0	1	NA	NA	0	1	NA	NA
CA19_9	chr19_48717113	-0.465339	2.59335e-44	19	48712045	chr19_48712045	C	-0.333044	6.80285e-09	0.000413612	C	T	MAMSTR	3'Flank	SNP	rs281383	0	1	NA	NA	0	1	NA	NA
CA19_9	chr19_48717113	-0.465339	2.59335e-44	19	48712967	chr19_48712967	G	-0.35042	2.32439e-11	2.12104e-06	G	C	MAMSTR	3'UTR	SNP	rs204248	0	1	NA	NA	0	1	NA	NA
CA19_9	chr19_48717113	-0.465339	2.59335e-44	19	48713669	chr19_48713669	A	-0.334009	6.64632e-09	0.000408463	A	G	MAMSTR	Intron	SNP	rs281384	0	1	NA	NA	0	1	NA	NA
CA19_9	chr19_48717113	-0.465339	2.59335e-44	19	48714004	chr19_48714004	A	-0.341327	3.35119e-09	0.000219162	A	G	MAMSTR	Silent	SNP	rs281385	0	1	NA	NA	0	1	NA	NA
CA19_9	chr19_48717113	-0.465339	2.59335e-44	19	48714048	chr19_48714048	A	-0.352739	1.7863e-11	1.6749e-06	A	G	MAMSTR	Splice_Region	SNP	rs281386	0	1	NA	NA	0	1	NA	NA
CA19_9	chr19_48717113	-0.465339	2.59335e-44	19	48714263	chr19_48714263	T	-0.328541	8.82119e-09	0.000512706	T	C	MAMSTR	Intron	SNP	rs281387	0	1	NA	NA	0	1	NA	NA
CA19_9	chr19_48717113	-0.465339	2.59335e-44	19	48714348	chr19_48714348	T	-0.336558	3.78588e-09	0.000245527	T	G	MAMSTR	Intron	SNP	rs281388	0	1	NA	NA	0	1	NA	NA
CA19_9	chr19_48717113	-0.465339	2.59335e-44	19	48717113	chr19_48717113	A	-0.465339	2.59335e-44	1.68187e-38	A	C	MAMSTR	Intron	SNP	rs12611143	0	1	NA	NA	0	1	NA	NA
CEA	chr19_48717113	-0.405449	6.02677e-39	19	48717113	chr19_48717113	A	-0.405449	6.02677e-39	9.38053e-33	A	C	MAMSTR	Intron	SNP	rs12611143	0	1	NA	NA	1	1	-0.4046	2.46e-20
CA19_9	chr19_48717113	-0.465339	2.59335e-44	19	48717947	chr19_48717947	C	-0.311273	4.95641e-08	0.00208501	C	T	MAMSTR	Intron	SNP	rs381254	0	1	NA	NA	0	1	NA	NA
CA19_9	chr19_48717113	-0.465339	2.59335e-44	19	48717952	chr19_48717952	G	-0.311273	4.95641e-08	0.00208501	G	A	MAMSTR	Intron	SNP	rs62130349	0	1	NA	NA	0	1	NA	NA
CA19_9	chr19_48717113	-0.465339	2.59335e-44	19	48717956	chr19_48717956	T	-0.318074	2.61511e-08	0.00132155	T	C	MAMSTR	Intron	SNP	rs56033061	0	1	NA	NA	0	1	NA	NA
CA19_9	chr19_48717113	-0.465339	2.59335e-44	19	48717957	chr19_48717957	G	-0.311273	4.95641e-08	0.00208501	G	A	MAMSTR	Intron	SNP	rs56379390	0	1	NA	NA	0	1	NA	NA
CA19_9	chr19_48717113	-0.465339	2.59335e-44	19	48719226	chr19_48719226	C	-0.33821	6.14421e-11	5.25457e-06	C	G	MAMSTR	Intron	SNP	rs281395	0	1	NA	NA	0	1	NA	NA
CA19_9	chr19_48717113	-0.465339	2.59335e-44	19	48719762	chr19_48719762	C	-0.340918	5.82958e-11	5.04089e-06	C	G	RASIP1	3'Flank	SNP	rs281394	0	1	NA	NA	0	1	NA	NA
CA19_9	chr19_48717113	-0.465339	2.59335e-44	19	48721227	chr19_48721227	C	-0.338835	2.89328e-11	2.55871e-06	C	T	RASIP1	Intron	SNP	rs281393	0	1	NA	NA	1	1	-0.333	3.73e-06
CA19_9	chr19_48717113	-0.465339	2.59335e-44	19	48730149	chr19_48730149	C	-0.324028	4.42775e-10	3.18558e-05	C	A	RASIP1	Intron	SNP	rs281408	0	1	NA	NA	0	1	NA	NA
CA19_9	chr19_48717113	-0.465339	2.59335e-44	19	48731042	chr19_48731042	A	-0.33211	1.92562e-10	1.48375e-05	A	T	RASIP1	Intron	SNP	rs412712	0	1	NA	NA	0	1	NA	NA
CA19_9	chr19_48717113	-0.465339	2.59335e-44	19	48731435	chr19_48731435	A	-0.320118	2.53895e-08	0.00129144	A	G	RASIP1	Intron	SNP	rs463631	0	1	NA	NA	0	1	NA	NA
CA19_9	chr19_48717113	-0.465339	2.59335e-44	19	48733996	chr19_48733996	C	-0.319849	2.71447e-08	0.00134554	C	T	RASIP1	Intron	SNP	rs402900	0	1	NA	NA	0	1	NA	NA
CA19_9	chr19_48717113	-0.465339	2.59335e-44	19	48734290	chr19_48734290	G	-0.324151	4.46172e-10	3.18558e-05	G	A	RASIP1	Intron	SNP	rs12979144	0	1	NA	NA	0	1	NA	NA
CA19_9	chr19_48717113	-0.465339	2.59335e-44	19	48734295	chr19_48734295	A	-0.32878	1.92043e-10	1.48375e-05	A	C	RASIP1	Intron	SNP	rs12978499	0	1	NA	NA	0	1	NA	NA
CA19_9	chr19_48717113	-0.465339	2.59335e-44	19	48736359	chr19_48736359	T	-0.324814	1.32622e-08	0.00075337	T	C	RASIP1	Intron	SNP	rs1231282	0	1	NA	NA	0	1	NA	NA
CA19_9	chr19_48717113	-0.465339	2.59335e-44	19	48736600	chr19_48736600	T	-0.31581	3.91837e-08	0.00175254	T	A	RASIP1	Intron	SNP	rs392775	0	1	NA	NA	0	1	NA	NA
CA19_9	chr19_48717113	-0.465339	2.59335e-44	19	48737749	chr19_48737749	C	-0.326921	2.73431e-10	2.06596e-05	C	G	RASIP1	Intron	SNP	rs12981072	0	1	NA	NA	0	1	NA	NA
CA19_9	chr19_48717113	-0.465339	2.59335e-44	19	48738143	chr19_48738143	C	-0.322751	4.65772e-10	3.29529e-05	C	T	RASIP1	Intron	SNP	rs56066508	0	1	NA	NA	0	1	NA	NA
CA19_9	chr19_48717113	-0.465339	2.59335e-44	19	48740962	chr19_48740962	C	-0.32262	5.39349e-10	3.71453e-05	C	A	IZUMO1	Silent	SNP	rs2307018	0	1	NA	NA	0	1	NA	NA
CA19_9	chr19_48717113	-0.465339	2.59335e-44	19	48740963	chr19_48740963	G	-0.32262	5.39349e-10	3.71453e-05	G	A	IZUMO1	Missense_Mutation	SNP	rs2307019	0	1	NA	NA	0	1	NA	NA
CA19_9	chr19_48717113	-0.465339	2.59335e-44	19	48743121	chr19_48743121	A	-0.316578	4.04955e-08	0.00180087	G	A	IZUMO1	Intron	SNP	rs838148	0	1	NA	NA	0	1	NA	NA
CA19_9	chr19_48717113	-0.465339	2.59335e-44	19	48743829	chr19_48743829	A	-0.302461	4.16324e-08	0.0018409	A	G	IZUMO1	Intron	SNP	rs12462324	0	1	NA	NA	0	1	NA	NA
CA19_9	chr19_48717113	-0.465339	2.59335e-44	19	48743867	chr19_48743867	T	-0.303329	4.22442e-08	0.0018574	T	G	IZUMO1	Intron	SNP	rs12460295	0	1	NA	NA	0	1	NA	NA
CA19_9	chr19_48717113	-0.465339	2.59335e-44	19	48744344	chr19_48744344	C	-0.309299	3.44822e-08	0.00156457	C	T	IZUMO1	Intron	SNP	rs11672046	0	1	NA	NA	0	1	NA	NA
CA19_9	chr19_48717113	-0.465339	2.59335e-44	19	48744529	chr19_48744529	G	-0.309299	3.44822e-08	0.00156457	G	A	IZUMO1	Silent	SNP	rs8108468	0	1	NA	NA	0	1	NA	NA
CA19_9	chr19_48717113	-0.465339	2.59335e-44	19	48744643	chr19_48744643	G	-0.308687	1.79685e-09	0.000121598	G	A	IZUMO1	Intron	SNP	rs8111288	0	1	NA	NA	0	1	NA	NA
CA19_9	chr19_48717113	-0.465339	2.59335e-44	19	48744706	chr19_48744706	G	-0.315184	1.95521e-08	0.00102812	G	T	IZUMO1	Intron	SNP	rs8111399	0	1	NA	NA	0	1	NA	NA
CA19_9	chr19_48717113	-0.465339	2.59335e-44	19	48744741	chr19_48744741	G	-0.316737	1.734e-08	0.00092429	NA	NA	NA	NA	NA	NA	0	1	NA	NA	0	1	NA	NA
CA19_9	chr19_48717113	-0.465339	2.59335e-44	19	48744742	chr19_48744742	T	-0.316737	1.734e-08	0.00092429	T	A	IZUMO1	Intron	SNP	rs56098615	0	1	NA	NA	0	1	NA	NA
CA19_9	chr19_48717113	-0.465339	2.59335e-44	19	48744765	chr19_48744765	A	-0.316737	1.734e-08	0.00092429	A	C	IZUMO1	Intron	SNP	rs8111208	0	1	NA	NA	0	1	NA	NA
CA19_9	chr19_48717113	-0.465339	2.59335e-44	19	48744863	chr19_48744863	A	-0.311427	2.01522e-08	0.00105257	A	G	IZUMO1	Intron	SNP	rs11083948	0	1	NA	NA	0	1	NA	NA
CA19_9	chr19_48717113	-0.465339	2.59335e-44	19	48744998	chr19_48744998	G	-0.303254	4.73642e-08	0.00202531	G	A	IZUMO1	Intron	SNP	rs12611201	0	1	NA	NA	0	1	NA	NA
CA19_9	chr19_48717113	-0.465339	2.59335e-44	19	48745038	chr19_48745038	G	-0.308845	2.93935e-08	0.00142081	G	A	IZUMO1	Intron	SNP	rs12611203	0	1	NA	NA	0	1	NA	NA
CA19_9	chr19_48717113	-0.465339	2.59335e-44	19	48745074	chr19_48745074	G	-0.308548	3.14231e-08	0.00145476	G	A	IZUMO1	Intron	SNP	rs12611211	0	1	NA	NA	0	1	NA	NA
CA19_9	chr19_48717113	-0.465339	2.59335e-44	19	48745383	chr19_48745383	A	-0.308548	3.14231e-08	0.00145476	A	G	IZUMO1	Intron	SNP	rs12982115	0	1	NA	NA	0	1	NA	NA
CA19_9	chr19_48717113	-0.465339	2.59335e-44	19	48746186	chr19_48746186	A	-0.303254	4.73642e-08	0.00202531	A	T	IZUMO1	Intron	SNP	rs12975033	0	1	NA	NA	0	1	NA	NA
CA19_9	chr19_48717113	-0.465339	2.59335e-44	19	48746441	chr19_48746441	C	-0.308548	3.14231e-08	0.00145476	C	T	IZUMO1	5'UTR	SNP	rs12975781	0	1	NA	NA	0	1	NA	NA
CA19_9	chr19_48717113	-0.465339	2.59335e-44	19	48746538	chr19_48746538	C	-0.315168	1.35686e-08	0.000759686	C	T	IZUMO1	5'UTR	SNP	rs8102032	0	1	NA	NA	0	1	NA	NA
CA19_9	chr19_48717113	-0.465339	2.59335e-44	19	48746557	chr19_48746557	C	-0.307395	2.65946e-08	0.00132673	C	A	IZUMO1	5'UTR	SNP	rs8104897	0	1	NA	NA	0	1	NA	NA
CA19_9	chr19_48717113	-0.465339	2.59335e-44	19	48746940	chr19_48746940	T	-0.308548	3.14231e-08	0.00145476	T	C	FUT1	3'Flank	SNP	rs8106205	0	1	NA	NA	0	1	NA	NA
CA19_9	chr19_48717113	-0.465339	2.59335e-44	19	48747281	chr19_48747281	A	-0.308857	3.15912e-08	0.00145476	A	G	IZUMO1	5'Flank	SNP	rs11667321	0	1	NA	NA	0	1	NA	NA
CA19_9	chr19_48717113	-0.465339	2.59335e-44	19	48747376	chr19_48747376	G	-0.308548	3.14231e-08	0.00145476	G	A	IZUMO1	5'Flank	SNP	rs28400015	0	1	NA	NA	0	1	NA	NA
CA19_9	chr19_48717113	-0.465339	2.59335e-44	19	48747400	chr19_48747400	C	-0.308548	3.14231e-08	0.00145476	C	G	FUT1	3'Flank	SNP	rs28400014	0	1	NA	NA	0	1	NA	NA
CA19_9	chr19_48747415	0.427389	5.72398e-37	19	48699602	chr19_48699602	A	-0.48257	1.39608e-22	4.34594e-17	G	A	FUT2	Intron	SNP	rs16982241	0	1	NA	NA	0	1	NA	NA
CEA	chr19_48751247	0.378531	2.71128e-33	19	48699602	chr19_48699602	A	-0.397141	4.97167e-18	2.14952e-12	G	A	FUT2	Intron	SNP	rs16982241	0	1	NA	NA	1	1	-0.379	2.31e-09
CA19_9	chr19_48747415	0.427389	5.72398e-37	19	48700331	chr19_48700331	TA	-0.481235	2.38196e-21	5.45216e-16	NA	NA	NA	NA	NA	NA	0	1	NA	NA	0	1	NA	NA
CEA	chr19_48751247	0.378531	2.71128e-33	19	48700331	chr19_48700331	TA	-0.398824	2.81703e-17	5.34712e-12	NA	NA	NA	NA	NA	NA	0	1	NA	NA	1	1	-0.3888	1.16e-09
CA19_9	chr19_48747415	0.427389	5.72398e-37	19	48700403	chr19_48700403	T	-0.477147	3.27297e-22	9.43389e-17	C	T	FUT2	Intron	SNP	rs111299903	0	1	NA	NA	0	1	NA	NA
CEA	chr19_48751247	0.378531	2.71128e-33	19	48700403	chr19_48700403	T	-0.409728	3.24167e-19	2.52279e-13	C	T	FUT2	Intron	SNP	rs111299903	0	1	NA	NA	1	1	-0.4064	1.41e-10
CA19_9	chr19_48747415	0.427389	5.72398e-37	19	48700476	chr19_48700476	G	-0.484936	6.58842e-23	2.1364e-17	A	G	FUT2	Intron	SNP	rs111311275	0	1	NA	NA	0	1	NA	NA
CEA	chr19_48751247	0.378531	2.71128e-33	19	48700476	chr19_48700476	G	-0.411008	2.51334e-19	2.44497e-13	A	G	FUT2	Intron	SNP	rs111311275	0	1	NA	NA	1	1	-0.408	1.35e-10
CA19_9	chr19_48747415	0.427389	5.72398e-37	19	48700482	chr19_48700482	G	-0.480358	3.53512e-22	9.82558e-17	A	G	FUT2	Intron	SNP	rs137975940	0	1	NA	NA	0	1	NA	NA
CEA	chr19_48751247	0.378531	2.71128e-33	19	48700482	chr19_48700482	G	-0.408015	8.46261e-19	5.59136e-13	A	G	FUT2	Intron	SNP	rs137975940	0	1	NA	NA	1	1	-0.4016	3.23e-10
CA19_9	chr19_48747415	0.427389	5.72398e-37	19	48700533	chr19_48700533	A	-0.475295	1.32119e-21	3.21313e-16	G	A	FUT2	Intron	SNP	rs78430926	0	1	NA	NA	0	1	NA	NA
CEA	chr19_48751247	0.378531	2.71128e-33	19	48700533	chr19_48700533	A	-0.405711	1.81325e-18	9.4076e-13	G	A	FUT2	Intron	SNP	rs78430926	0	1	NA	NA	1	1	-0.4005	4.36e-10
CA19_9	chr19_48747415	0.427389	5.72398e-37	19	48700621	chr19_48700621	A	-0.479987	6.69624e-22	1.68105e-16	G	A	FUT2	Intron	SNP	rs58935689	0	1	NA	NA	0	1	NA	NA
CEA	chr19_48751247	0.378531	2.71128e-33	19	48700621	chr19_48700621	A	-0.405036	2.44742e-18	1.19042e-12	G	A	FUT2	Intron	SNP	rs58935689	0	1	NA	NA	1	1	-0.4046	2.96e-10
CA19_9	chr19_48747415	0.427389	5.72398e-37	19	48700735	chr19_48700735	A	-0.481423	2.99628e-22	8.96855e-17	G	A	FUT2	Intron	SNP	rs60686256	0	1	NA	NA	0	1	NA	NA
CEA	chr19_48751247	0.378531	2.71128e-33	19	48700735	chr19_48700735	A	-0.404889	1.64939e-18	9.16873e-13	G	A	FUT2	Intron	SNP	rs60686256	0	1	NA	NA	1	1	-0.3963	5.86e-10
CA19_9	chr19_48747415	0.427389	5.72398e-37	19	48700764	chr19_48700764	C	-0.479043	4.32583e-22	1.12218e-16	A	C	FUT2	Intron	SNP	rs57940795	0	1	NA	NA	0	1	NA	NA
CEA	chr19_48751247	0.378531	2.71128e-33	19	48700764	chr19_48700764	C	-0.407204	9.4586e-19	5.66234e-13	A	C	FUT2	Intron	SNP	rs57940795	0	1	NA	NA	1	1	-0.4016	3.23e-10
CA19_9	chr19_48747415	0.427389	5.72398e-37	19	48730078	chr19_48730078	G	-0.323261	5.47073e-19	8.34809e-14	G	A	RASIP1	Intron	SNP	rs281407	0	1	NA	NA	0	1	NA	NA
CEA	chr19_48751247	0.378531	2.71128e-33	19	48730078	chr19_48730078	G	-0.2547	5.36472e-14	9.27784e-09	G	A	RASIP1	Intron	SNP	rs281407	0	1	NA	NA	1	1	-0.2343	9.55e-07
CA19_9	chr19_48747415	0.427389	5.72398e-37	19	48732756	chr19_48732756	T	-0.463804	6.6177e-12	6.60275e-07	C	T	RASIP1	Intron	SNP	rs77663553	0	1	NA	NA	0	1	NA	NA
CEA	chr19_48751247	0.378531	2.71128e-33	19	48732756	chr19_48732756	T	-0.395973	2.55013e-10	2.64614e-05	C	T	RASIP1	Intron	SNP	rs77663553	0	1	NA	NA	1	1	-0.4006	2.19e-06
CA19_9	chr19_48747415	0.427389	5.72398e-37	19	48747415	chr19_48747415	T	0.427389	5.72398e-37	3.42663e-31	C	T	IZUMO1	5'Flank	SNP	rs28400013	0	1	NA	NA	0	1	NA	NA
CEA	chr19_48751247	0.378531	2.71128e-33	19	48747415	chr19_48747415	T	0.376003	3.13464e-33	3.485e-27	C	T	IZUMO1	5'Flank	SNP	rs28400013	0	1	NA	NA	1	1	0.3803	4.02e-18
CA19_9	chr19_48747415	0.427389	5.72398e-37	19	48748894	chr19_48748894	G	-0.241096	2.34387e-11	2.12104e-06	A	G	FUT1	3'UTR	SNP	rs838142	0	1	NA	NA	0	1	NA	NA
CEA	chr19_48751247	0.378531	2.71128e-33	19	48748894	chr19_48748894	G	-0.250125	6.57133e-14	1.11175e-08	A	G	FUT1	3'UTR	SNP	rs838142	0	1	NA	NA	1	1	-0.2738	5.53e-09
CA19_9	chr19_48747415	0.427389	5.72398e-37	19	48749422	chr19_48749422	T	-0.245995	7.81509e-12	7.69873e-07	T	C	FUT1	3'UTR	SNP	rs12327653	0	1	NA	NA	0	1	NA	NA
CEA	chr19_48751247	0.378531	2.71128e-33	19	48749422	chr19_48749422	T	-0.247136	1.19058e-13	1.85311e-08	T	C	FUT1	3'UTR	SNP	rs12327653	0	1	NA	NA	0	1	NA	NA
CA19_9	chr19_48747415	0.427389	5.72398e-37	19	48749441	chr19_48749441	T	-0.237462	4.76446e-11	4.16617e-06	C	T	FUT1	3'UTR	SNP	rs838140	0	1	NA	NA	0	1	NA	NA
CEA	chr19_48751247	0.378531	2.71128e-33	19	48749441	chr19_48749441	T	-0.250366	6.85831e-14	1.13562e-08	C	T	FUT1	3'UTR	SNP	rs838140	0	1	NA	NA	1	1	-0.2792	3.44e-09
CA19_9	chr19_48747415	0.427389	5.72398e-37	19	48750004	chr19_48750004	G	-0.231405	1.73425e-10	1.36329e-05	A	G	FUT1	3'UTR	SNP	rs4021	0	1	NA	NA	0	1	NA	NA
CEA	chr19_48751247	0.378531	2.71128e-33	19	48750004	chr19_48750004	G	-0.255163	2.6078e-14	4.61247e-09	A	G	FUT1	3'UTR	SNP	rs4021	0	1	NA	NA	1	1	-0.284	1.68e-09
CA19_9	chr19_48747415	0.427389	5.72398e-37	19	48751247	chr19_48751247	A	0.388779	2.81579e-30	1.3696e-24	G	A	FUT1	Missense_Mutation	SNP	rs2071699	0	1	NA	NA	0	1	NA	NA
CEA	chr19_48751247	0.378531	2.71128e-33	19	48751247	chr19_48751247	A	0.378531	2.71128e-33	3.485e-27	G	A	FUT1	Missense_Mutation	SNP	rs2071699	0	1	NA	NA	0	1	NA	NA
CEA	chr19_48751247	0.378531	2.71128e-33	19	48753131	chr19_48753131	C	-0.239222	1.97619e-12	2.29544e-07	T	C	FUT1	Intron	SNP	rs838136	0	1	NA	NA	0	1	NA	NA
CEA	chr19_48751247	0.378531	2.71128e-33	19	48753884	chr19_48753884	G	-0.211353	1.4031e-08	0.00121327	T	G	FUT1	Intron	SNP	rs28745907	0	1	NA	NA	0	1	NA	NA
CEA	chr19_48751247	0.378531	2.71128e-33	19	48758381	chr19_48758381	C	0.177559	2.12578e-08	0.00154613	C	T	FGF21	3'Flank	SNP	rs3745706	0	1	NA	NA	0	1	NA	NA
CEA	chr19_48751247	0.378531	2.71128e-33	19	48758397	chr19_48758397	T	0.177559	2.12578e-08	0.00154613	T	C	FUT1	5'Flank	SNP	rs3826820	0	1	NA	NA	0	1	NA	NA
CEA	chr19_48751247	0.378531	2.71128e-33	19	48758505	chr19_48758505	C	0.179044	1.5359e-08	0.00131351	C	G	FUT1	5'Flank	SNP	rs28405088	0	1	NA	NA	0	1	NA	NA
CEA	chr19_48751247	0.378531	2.71128e-33	19	48759675	chr19_48759675	T	0.181994	8.91354e-09	0.000835765	C	T	FUT1	5'Flank	SNP	rs4802501	0	1	NA	NA	0	1	NA	NA
CEA	chr19_48751247	0.378531	2.71128e-33	19	48759871	chr19_48759871	T	0.188225	2.6201e-09	0.000261418	C	T	FUT1	5'Flank	SNP	rs74458570	0	1	NA	NA	0	1	NA	NA
CEA	chr19_48758444	0.194827	7.63958e-10	19	48758426	chr19_48758426	T	0.188088	3.03842e-09	0.000299318	G	T	FGF21	3'Flank	SNP	rs11665896	0	1	NA	NA	0	1	NA	NA
CEA	chr19_48758444	0.194827	7.63958e-10	19	48758444	chr19_48758444	T	0.194827	7.63958e-10	7.82291e-05	C	T	FUT1	5'Flank	SNP	rs11665841	0	1	NA	NA	0	1	NA	NA
CA19_9	chr19_48776371	0.209189	1.52527e-08	19	48776371	chr19_48776371	A	0.209189	1.52527e-08	0.000841859	G	A	Unknown	IGR	SNP	rs4802503	0	1	NA	NA	0	1	NA	NA
PSA	chr1_205663089	0.558759	5.19061e-11	1	205663089	chr1_205663089	G	0.558759	5.19061e-11	0.000139091	GGCCGACAGCCCTTCTGCTGGCTCGGTGGGGCCCAGC	G	SLC45A3	In_Frame_Del	DEL	rs71152447	0	1	NA	NA	0	0	NA	NA
PSA	chr19_50861013	-0.325622	4.40918e-11	19	50842312	chr19_50842312	C	-0.28868	3.32985e-08	0.0114052	C	G	LOC105372441	Intron	SNP	rs2659051	1	1	0.2	9e-21	0	0	NA	NA
PSA	chr19_50861013	-0.325622	4.40918e-11	19	50842825	chr19_50842825	A	-0.289862	2.56633e-08	0.00951056	A	G	AC011523.1	Intron	SNP	rs266848	0	1	NA	NA	0	0	NA	NA
PSA	chr19_50861013	-0.325622	4.40918e-11	19	50845834	chr19_50845834	G	-0.285538	3.86299e-08	0.0125263	G	A	AC011523.1	Intron	SNP	rs266849	1	1	0.057	4e-17	0	0	NA	NA
PSA	chr19_50861013	-0.325622	4.40918e-11	19	50851141	chr19_50851141	G	-0.300755	1.26074e-09	0.00102322	G	A	KLK3	5'Flank	SNP	rs11665748	1	1	0.09	3e-54	0	0	NA	NA
PSA	chr19_50861013	-0.325622	4.40918e-11	19	50851155	chr19_50851155	A	-0.30097	1.31479e-09	0.00102322	A	C	KLK3	5'Flank	SNP	rs11665698	0	1	NA	NA	0	0	NA	NA
PSA	chr19_50861013	-0.325622	4.40918e-11	19	50851341	chr19_50851341	A	-0.322322	1.5919e-10	0.000154859	A	T	KLK3	5'Flank	SNP	rs2659124	0	1	NA	NA	0	0	NA	NA
PSA	chr19_50861013	-0.325622	4.40918e-11	19	50855432	chr19_50855432	C	-0.281501	7.70836e-09	0.00352878	C	T	KLK3	Intron	SNP	rs2292185	0	1	NA	NA	0	0	NA	NA
PSA	chr19_50861013	-0.325622	4.40918e-11	19	50855858	chr19_50855858	G	-0.326789	8.76123e-11	0.000139091	G	C	KLK3	Intron	SNP	rs266878	0	1	NA	NA	0	0	NA	NA
PSA	chr19_50861013	-0.325622	4.40918e-11	19	50856241	chr19_50856241	T	-0.284979	5.26881e-09	0.00272729	T	C	KLK3	Splice_Region	SNP	rs11573	0	1	NA	NA	0	0	NA	NA
PSA	chr19_50861013	-0.325622	4.40918e-11	19	50856247	chr19_50856247	A	-0.284979	5.26881e-09	0.00272729	A	G	KLK3	Silent	SNP	rs1135766	0	1	NA	NA	0	0	NA	NA
PSA	chr19_50861013	-0.325622	4.40918e-11	19	50856596	chr19_50856596	T	-0.3208	1.49816e-10	0.000154859	T	C	KLK3	Intron	SNP	rs174776	0	1	NA	NA	0	0	NA	NA
PSA	chr19_50861013	-0.325622	4.40918e-11	19	50856831	chr19_50856831	G	-0.291104	2.57852e-09	0.00167225	G	A	KLK3	Intron	SNP	rs1061476	0	1	NA	NA	0	0	NA	NA
PSA	chr19_50861013	-0.325622	4.40918e-11	19	50856840	chr19_50856840	T	-0.291747	2.29903e-09	0.00162654	T	C	KLK3	Intron	SNP	rs1061477	0	1	NA	NA	0	0	NA	NA
PSA	chr19_50861013	-0.325622	4.40918e-11	19	50857095	chr19_50857095	G	-0.281954	5.60711e-09	0.00272729	G	T	KLK3	Intron	SNP	rs3180017	0	1	NA	NA	0	0	NA	NA
PSA	chr19_50861013	-0.325622	4.40918e-11	19	50858388	chr19_50858388	A	-0.321043	8.93627e-11	0.000139091	A	G	KLK3	Intron	SNP	rs1810020	0	1	NA	NA	0	0	NA	NA
PSA	chr19_50861013	-0.325622	4.40918e-11	19	50858681	chr19_50858681	A	-0.283716	4.99346e-09	0.00272729	G	A	KLK3	Intron	SNP	rs266875	0	1	NA	NA	0	0	NA	NA
PSA	chr19_50861013	-0.325622	4.40918e-11	19	50860142	chr19_50860142	C	-0.321674	6.55665e-11	0.000139091	C	T	KLK3	3'UTR	SNP	rs1058205	1	1	0.085	8e-21	0	0	NA	NA
PSA	chr19_50861013	-0.325622	4.40918e-11	19	50861013	chr19_50861013	A	-0.325622	4.40918e-11	0.000139091	A	G	KLK3	3'Flank	SNP	rs2569735	0	1	NA	NA	0	0	NA	NA
PSA	chr19_50861013	-0.325622	4.40918e-11	19	50861367	chr19_50861367	A	-0.31769	1.34774e-10	0.000154859	A	G	KLK3	3'Flank	SNP	rs2735839	1	1	0.1398	8e-20	0	0	NA	NA
PSA	chr19_50872460	-0.316197	9.47147e-09	19	50860944	chr19_50860944	T	-0.301458	3.37068e-08	0.0114052	C	T	KLK3	3'Flank	SNP	rs73052441	0	1	NA	NA	0	0	NA	NA
PSA	chr19_50872460	-0.316197	9.47147e-09	19	50864526	chr19_50864526	T	-0.306485	1.53441e-08	0.00597069	G	T	KLK3	3'Flank	SNP	rs61548536	0	1	NA	NA	0	0	NA	NA
PSA	chr19_50872460	-0.316197	9.47147e-09	19	50866497	chr19_50866497	T	-0.296664	4.31125e-08	0.0131895	G	T	KLK2	5'Flank	SNP	rs10422030	0	1	NA	NA	0	0	NA	NA
PSA	chr19_50872460	-0.316197	9.47147e-09	19	50866719	chr19_50866719	A	-0.297288	4.40645e-08	0.0131895	G	A	KLK2	5'Flank	SNP	rs10401509	0	1	NA	NA	0	0	NA	NA
PSA	chr19_50872460	-0.316197	9.47147e-09	19	50871473	chr19_50871473	G	-0.314769	9.55791e-09	0.0039149	GT	G	KLK2	5'Flank	DEL	rs77235064	0	1	NA	NA	0	0	NA	NA
PSA	chr19_50872460	-0.316197	9.47147e-09	19	50872460	chr19_50872460	T	-0.316197	9.47147e-09	0.0039149	C	T	KLK2	5'Flank	SNP	rs3760731	0	1	NA	NA	0	0	NA	NA
Amylase	chr1_103348267	-0.361764	7.62989e-27	1	103348267	chr1_103348267	TA	-0.361764	7.62989e-27	5.93787e-20	TA	T	Unknown	IGR	DEL	rs878863022	0	0	NA	NA	1	1	-0.3385	1.01e-12
Amylase	chr1_103348267	-0.361764	7.62989e-27	1	103358641	chr1_103358641	T	-0.226377	8.45709e-09	0.000626822	G	T	Unknown	IGR	SNP	rs1032849685	0	0	NA	NA	1	1	-0.2794	3.45e-07
Amylase	chr1_103348267	-0.361764	7.62989e-27	1	103370037	chr1_103370037	T	-0.322773	6.82116e-21	6.63561e-15	C	T	Unknown	IGR	SNP	rs36169545	0	0	NA	NA	1	1	-0.3214	3.39e-11
Amylase	chr1_103348267	-0.361764	7.62989e-27	1	103374133	chr1_103374133	C	-0.318845	2.02551e-20	1.43303e-14	T	C	Unknown	IGR	SNP	rs10785777	0	0	NA	NA	1	1	-0.3192	4.53e-11
Amylase	chr1_103348267	-0.361764	7.62989e-27	1	103374967	chr1_103374967	T	-0.323491	4.91283e-21	6.63561e-15	C	T	Unknown	IGR	SNP	rs4285741	0	0	NA	NA	1	1	-0.3214	3.39e-11
Amylase	chr1_103348267	-0.361764	7.62989e-27	1	103377270	chr1_103377270	C	-0.225635	9.53023e-09	0.000699697	T	C	Unknown	IGR	SNP	rs11185347	0	0	NA	NA	1	1	-0.2684	9.94e-07
Amylase	chr1_103348267	-0.361764	7.62989e-27	1	103377394	chr1_103377394	G	-0.321621	1.07798e-20	9.32143e-15	A	G	Unknown	IGR	SNP	rs10785846	0	0	NA	NA	1	1	-0.3214	3.39e-11
Amylase	chr1_103348267	-0.361764	7.62989e-27	1	103379464	chr1_103379464	C	-0.227638	6.63158e-09	0.000502574	T	C	Unknown	IGR	SNP	rs4408185	0	0	NA	NA	1	1	-0.2756	4.66e-07
Amylase	chr1_103348267	-0.361764	7.62989e-27	1	103383619	chr1_103383619	A	-0.238496	1.26676e-09	0.000102692	G	A	Unknown	IGR	SNP	rs201486053	0	0	NA	NA	1	1	-0.2794	3.45e-07
Amylase	chr1_103348267	-0.361764	7.62989e-27	1	103387197	chr1_103387197	G	-0.227284	6.65158e-09	0.000502574	A	G	Unknown	IGR	SNP	rs989025568	0	0	NA	NA	1	1	-0.2756	4.66e-07
Amylase	chr1_103348267	-0.361764	7.62989e-27	1	103388077	chr1_103388077	G	-0.223345	1.25126e-08	0.000910072	T	G	Unknown	IGR	SNP	rs1002301281	0	0	NA	NA	1	1	-0.2756	4.66e-07
Amylase	chr1_103348267	-0.361764	7.62989e-27	1	103399383	chr1_103399383	C	-0.227127	7.16907e-09	0.000536465	T	C	Unknown	IGR	SNP	rs995406526	0	0	NA	NA	1	1	-0.2775	3.86e-07
Amylase	chr1_103348267	-0.361764	7.62989e-27	1	103399863	chr1_103399863	C	-0.317816	2.98733e-20	1.93738e-14	T	C	Unknown	IGR	SNP	rs4388732	0	0	NA	NA	1	1	-0.3199	4.23e-11
Amylase	chr1_103348267	-0.361764	7.62989e-27	1	103404010	chr1_103404010	T	0.282976	8.36579e-15	7.00062e-10	G	T	Unknown	IGR	SNP	rs12034241	0	0	NA	NA	0	1	NA	NA
Amylase	chr1_103348267	-0.361764	7.62989e-27	1	103409812	chr1_103409812	T	-0.232666	2.6679e-09	0.000214048	C	T	Unknown	IGR	SNP	rs6586432	0	0	NA	NA	1	1	-0.274	5.42e-07
Amylase	chr1_103348267	-0.361764	7.62989e-27	1	103416424	chr1_103416424	A	-0.32259	6.47414e-21	6.63561e-15	G	A	LOC101928436	3'Flank	SNP	rs140303284	0	0	NA	NA	1	1	-0.3176	5.45e-11
Amylase	chr1_103348267	-0.361764	7.62989e-27	1	103425794	chr1_103425794	T	-0.233422	2.79124e-09	0.000221658	G	T	LOC101928436	Intron	SNP	rs149950824	0	0	NA	NA	1	1	-0.2767	4.16e-07
Amylase	chr1_103348267	-0.361764	7.62989e-27	1	103431666	chr1_103431666	A	-0.230697	4.91987e-09	0.000379092	T	A	LOC101928436	Intron	SNP	rs1035709384	0	0	NA	NA	1	1	-0.273	8.24e-07
Amylase	chr1_103348267	-0.361764	7.62989e-27	1	103431667	chr1_103431667	TCAC	-0.230697	4.91987e-09	0.000379092	NA	NA	NA	NA	NA	NA	0	0	NA	NA	1	1	-0.273	8.24e-07
Amylase	chr1_103348267	-0.361764	7.62989e-27	1	103433509	chr1_103433509	T	-0.323409	4.80525e-21	6.63561e-15	A	T	LOC101928436	Intron	SNP	rs6668150	0	0	NA	NA	1	1	-0.3176	5.45e-11
Amylase	chr1_103348267	-0.361764	7.62989e-27	1	103440754	chr1_103440754	C	-0.324729	3.95483e-21	6.63561e-15	CT	C	LOC101928436	Intron	DEL	rs34525503	0	0	NA	NA	1	1	-0.3176	5.45e-11
Amylase	chr1_103348267	-0.361764	7.62989e-27	1	103444949	chr1_103444949	A	-0.319132	1.61016e-20	1.25308e-14	C	A	LOC101928436	Intron	SNP	rs148943801	0	0	NA	NA	1	1	-0.3176	5.45e-11
Amylase	chr1_103348267	-0.361764	7.62989e-27	1	103446465	chr1_103446465	G	-0.324726	3.35764e-21	6.63561e-15	A	G	LOC101928436	Intron	SNP	rs4562665	0	0	NA	NA	1	1	-0.3176	5.45e-11
Amylase	chr1_103348267	-0.361764	7.62989e-27	1	103447137	chr1_103447137	T	-0.322935	6.03767e-21	6.63561e-15	C	T	LOC101928436	Intron	SNP	rs6666146	0	0	NA	NA	1	1	-0.3176	5.45e-11
Amylase	chr1_103348267	-0.361764	7.62989e-27	1	103453686	chr1_103453686	A	-0.302699	7.62372e-18	2.37323e-12	C	A	LOC101928436	Intron	SNP	rs148132748	0	0	NA	NA	1	1	-0.3002	2.26e-09
Amylase	chr1_103348267	-0.361764	7.62989e-27	1	103454103	chr1_103454103	C	-0.302699	7.62372e-18	2.37323e-12	G	C	LOC101928436	Intron	SNP	rs141953189	0	0	NA	NA	1	1	-0.3002	2.26e-09
Amylase	chr1_103348267	-0.361764	7.62989e-27	1	103456104	chr1_103456104	A	-0.304568	4.06618e-18	1.43839e-12	AT	A	LOC101928436	Intron	DEL	rs11320944	0	0	NA	NA	1	1	-0.3002	2.26e-09
Amylase	chr1_103348267	-0.361764	7.62989e-27	1	103466726	chr1_103466726	CTAT	-0.30175	9.90078e-18	2.85376e-12	NA	NA	NA	NA	NA	NA	0	0	NA	NA	1	1	-0.3006	2.46e-09
Amylase	chr1_103348267	-0.361764	7.62989e-27	1	103473912	chr1_103473912	A	-0.306626	1.72462e-18	9.5869e-13	G	A	LOC101928436	Intron	SNP	rs7417147	0	0	NA	NA	1	1	-0.3162	2.55e-10
Amylase	chr1_103348267	-0.361764	7.62989e-27	1	103475156	chr1_103475156	A	-0.305103	3.93272e-18	1.43839e-12	G	A	LOC101928436	Intron	SNP	rs6696797	0	0	NA	NA	1	1	-0.2999	2.15e-09
Amylase	chr1_103348267	-0.361764	7.62989e-27	1	103475688	chr1_103475688	G	-0.305999	3.09376e-18	1.3376e-12	A	G	LOC101928436	Intron	SNP	rs6663215	0	0	NA	NA	1	1	-0.2981	2.79e-09
Amylase	chr1_103348267	-0.361764	7.62989e-27	1	103477080	chr1_103477080	T	-0.305621	3.60693e-18	1.43839e-12	G	T	LOC101928436	Intron	SNP	rs7553516	0	0	NA	NA	1	1	-0.2967	2.99e-09
Amylase	chr1_103348267	-0.361764	7.62989e-27	1	103483951	chr1_103483951	A	-0.305179	3.80526e-18	1.43839e-12	G	A	LOC101928436	Intron	SNP	rs12061189	0	0	NA	NA	1	1	-0.2999	2.15e-09
Amylase	chr1_103348267	-0.361764	7.62989e-27	1	103484591	chr1_103484591	G	-0.306669	2.66028e-18	1.32462e-12	A	G	LOC101928436	Intron	SNP	rs12945461	0	0	NA	NA	1	1	-0.2981	2.79e-09
Amylase	chr1_103348267	-0.361764	7.62989e-27	1	103484655	chr1_103484655	A	-0.306146	3.08259e-18	1.3376e-12	G	A	LOC101928436	Intron	SNP	rs75729251	0	0	NA	NA	1	1	-0.2981	2.79e-09
Amylase	chr1_103348267	-0.361764	7.62989e-27	1	103487999	chr1_103487999	C	-0.30683	2.72332e-18	1.32462e-12	T	C	LOC101928436	Intron	SNP	rs10158225	0	0	NA	NA	1	1	-0.2981	2.79e-09
Amylase	chr1_103348267	-0.361764	7.62989e-27	1	103489930	chr1_103489930	A	-0.307943	1.42525e-18	8.53219e-13	C	A	LOC101928436	Intron	SNP	rs10881166	0	0	NA	NA	1	1	-0.306	9.09e-10
Amylase	chr1_103348267	-0.361764	7.62989e-27	1	103495881	chr1_103495881	A	-0.298101	2.18111e-17	4.3553e-12	G	A	LOC101928436	Intron	SNP	rs7535259	0	0	NA	NA	1	1	-0.2873	8.55e-09
Amylase	chr1_103348267	-0.361764	7.62989e-27	1	103497061	chr1_103497061	T	-0.298101	2.18111e-17	4.3553e-12	C	T	LOC101928436	Intron	SNP	rs4447018	0	0	NA	NA	1	1	-0.2873	8.55e-09
Amylase	chr1_103348267	-0.361764	7.62989e-27	1	103497405	chr1_103497405	A	-0.300216	1.561e-17	3.91881e-12	T	A	LOC101928436	Intron	SNP	rs4244372	0	0	NA	NA	1	1	-0.2854	1.17e-08
Amylase	chr1_103348267	-0.361764	7.62989e-27	1	103511721	chr1_103511721	A	-0.296897	2.54823e-17	4.69894e-12	G	A	LOC101928436	Intron	SNP	rs11184270	0	0	NA	NA	1	1	-0.2824	1.46e-08
Amylase	chr1_103348267	-0.361764	7.62989e-27	1	103514224	chr1_103514224	T	-0.293822	6.51193e-17	9.38488e-12	C	T	LOC101928436	Intron	SNP	rs10785714	0	0	NA	NA	1	1	-0.2824	1.46e-08
Amylase	chr1_103348267	-0.361764	7.62989e-27	1	103515168	chr1_103515168	A	-0.296615	3.00688e-17	4.77565e-12	C	A	LOC101928436	Intron	SNP	rs11184298	0	0	NA	NA	1	1	-0.2824	1.46e-08
Amylase	chr1_103348267	-0.361764	7.62989e-27	1	103523031	chr1_103523031	G	-0.297087	2.68017e-17	4.69894e-12	C	G	LOC101928436	Intron	SNP	rs10881197	0	0	NA	NA	1	1	-0.2824	1.46e-08
Amylase	chr1_103348267	-0.361764	7.62989e-27	1	103524378	chr1_103524378	A	-0.299576	1.41844e-17	3.8293e-12	G	A	LOC101928436	Intron	SNP	rs7529144	0	0	NA	NA	1	1	-0.2877	7.8e-09
Amylase	chr1_103348267	-0.361764	7.62989e-27	1	103528693	chr1_103528693	G	-0.296731	3.25799e-17	5.07099e-12	A	G	RNPC3	Intron	SNP	rs3922883	0	0	NA	NA	1	1	-0.2827	1.38e-08
Amylase	chr1_103348267	-0.361764	7.62989e-27	1	103532737	chr1_103532737	A	-0.299756	1.47614e-17	3.8293e-12	C	A	RNPC3	Intron	SNP	rs12139400	0	0	NA	NA	1	1	-0.2824	1.46e-08
Amylase	chr1_103348267	-0.361764	7.62989e-27	1	103533355	chr1_103533355	C	-0.297429	2.72441e-17	4.69894e-12	T	C	RNPC3	Intron	SNP	rs9783063	0	0	NA	NA	1	1	-0.2824	1.46e-08
Amylase	chr1_103348267	-0.361764	7.62989e-27	1	103533840	chr1_103533840	T	-0.29919	1.46488e-17	3.8293e-12	C	T	RNPC3	Silent	SNP	rs6697444	0	0	NA	NA	1	1	-0.2824	1.46e-08
Amylase	chr1_103348267	-0.361764	7.62989e-27	1	103533873	chr1_103533873	G	-0.294072	5.51171e-17	8.09325e-12	A	G	RNPC3	Intron	SNP	rs6702220	0	0	NA	NA	1	1	-0.2824	1.46e-08
Amylase	chr1_103348267	-0.361764	7.62989e-27	1	103533915	chr1_103533915	T	-0.296786	2.77745e-17	4.69894e-12	A	T	RNPC3	Intron	SNP	rs6702324	0	0	NA	NA	1	1	-0.2824	1.46e-08
Amylase	chr1_103348267	-0.361764	7.62989e-27	1	103536367	chr1_103536367	A	-0.29687	2.91338e-17	4.76528e-12	G	A	RNPC3	Intron	SNP	rs10881214	0	0	NA	NA	1	1	-0.2824	1.46e-08
Amylase	chr1_103348267	-0.361764	7.62989e-27	1	103537547	chr1_103537547	C	-0.29761	2.29451e-17	4.3553e-12	G	C	RNPC3	Intron	SNP	rs10736038	0	0	NA	NA	1	1	-0.2824	1.46e-08
Amylase	chr1_103348267	-0.361764	7.62989e-27	1	103540113	chr1_103540113	G	-0.298872	1.67091e-17	3.94051e-12	C	G	RNPC3	Intron	SNP	rs6669851	0	0	NA	NA	1	1	-0.2824	1.46e-08
Amylase	chr1_103348267	-0.361764	7.62989e-27	1	103541061	chr1_103541061	T	-0.296422	2.93912e-17	4.76528e-12	C	T	RNPC3	Intron	SNP	rs6673083	0	0	NA	NA	1	1	-0.2809	1.62e-08
Amylase	chr1_103348267	-0.361764	7.62989e-27	1	103541604	chr1_103541604	G	-0.297087	2.68017e-17	4.69894e-12	A	G	RNPC3	Intron	SNP	rs10881232	0	0	NA	NA	1	1	-0.2824	1.46e-08
CA125	chr2_241791150	-0.40243	9.90045e-10	2	241771867	chr2_241771867	A	-0.396722	4.71042e-08	0.0182819	G	A	D2HGDH	3'Flank	SNP	rs62192043	0	1	NA	NA	0	0	NA	NA
CA125	chr2_241791150	-0.40243	9.90045e-10	2	241788522	chr2_241788522	C	-0.400204	2.01027e-09	0.00296557	T	C	GAL3ST2	Intron	SNP	rs62193061	0	1	NA	NA	0	0	NA	NA
CA125	chr2_241791150	-0.40243	9.90045e-10	2	241788527	chr2_241788527	G	-0.400204	2.01027e-09	0.00296557	GGAACT	G	GAL3ST2	Intron	DEL	rs78976261	0	1	NA	NA	0	0	NA	NA
CA125	chr2_241791150	-0.40243	9.90045e-10	2	241788683	chr2_241788683	T	-0.39922	2.28637e-09	0.00296557	C	T	GAL3ST2	Intron	SNP	rs62193063	0	1	NA	NA	0	0	NA	NA
CA125	chr2_241791150	-0.40243	9.90045e-10	2	241788833	chr2_241788833	A	-0.388756	5.05555e-09	0.00491803	G	A	GAL3ST2	Intron	SNP	rs62193064	0	1	NA	NA	0	0	NA	NA
CA125	chr2_241791150	-0.40243	9.90045e-10	2	241789202	chr2_241789202	A	-0.387611	7.39344e-09	0.00602315	G	A	GAL3ST2	Intron	SNP	rs62193065	0	1	NA	NA	0	0	NA	NA
CA125	chr2_241791150	-0.40243	9.90045e-10	2	241789751	chr2_241789751	T	-0.384252	7.73947e-09	0.00602315	C	T	GAL3ST2	Intron	SNP	rs62193066	0	1	NA	NA	0	0	NA	NA
CA125	chr2_241791150	-0.40243	9.90045e-10	2	241791150	chr2_241791150	A	-0.40243	9.90045e-10	0.0025683	G	A	GAL3ST2	Intron	SNP	rs62193069	0	1	NA	NA	0	0	NA	NA
CA125	chr2_241791150	-0.40243	9.90045e-10	2	241791173	chr2_241791173	G	-0.40243	9.90045e-10	0.0025683	A	G	GAL3ST2	Intron	SNP	rs62193070	0	1	NA	NA	0	0	NA	NA
CA125	chr2_241791150	-0.40243	9.90045e-10	2	241791174	chr2_241791174	A	-0.40243	9.90045e-10	0.0025683	C	A	GAL3ST2	Intron	SNP	rs62193071	0	1	NA	NA	0	0	NA	NA
CA125	chr2_241791150	-0.40243	9.90045e-10	2	241791671	chr2_241791671	G	-0.389846	2.70563e-09	0.00300803	C	G	GAL3ST2	Intron	SNP	rs62193072	0	1	NA	NA	0	0	NA	NA
CA125	chr2_241791150	-0.40243	9.90045e-10	2	241793533	chr2_241793533	A	-0.370103	1.57861e-08	0.00945029	ATATG	A	GAL3ST2	Intron	DEL	rs148395639	0	1	NA	NA	0	0	NA	NA
CA125	chr2_241791150	-0.40243	9.90045e-10	2	241800675	chr2_241800675	G	-0.372679	1.39402e-08	0.00904064	C	G	GAL3ST2	Intron	SNP	rs62193080	1	1	0.32	3e-57	0	0	NA	NA
CA125	chr2_241757691	-0.432789	8.99219e-09	2	241742614	chr2_241742614	C	-0.410225	4.93318e-08	0.0182819	T	C	D2HGDH	Intron	SNP	rs78147778	0	1	NA	NA	0	0	NA	NA
CA125	chr2_241757691	-0.432789	8.99219e-09	2	241751260	chr2_241751260	A	-0.414633	3.68275e-08	0.0159225	G	A	D2HGDH	Missense_Mutation	SNP	rs1106639	0	1	NA	NA	0	0	NA	NA
CA125	chr2_241757691	-0.432789	8.99219e-09	2	241752961	chr2_241752961	T	-0.425969	1.78255e-08	0.00990889	C	T	D2HGDH	Intron	SNP	rs35359354	0	1	NA	NA	0	0	NA	NA
CA125	chr2_241757691	-0.432789	8.99219e-09	2	241753443	chr2_241753443	T	-0.41284	4.76736e-08	0.0182819	C	T	D2HGDH	Intron	SNP	rs6761047	0	1	NA	NA	0	0	NA	NA
CA125	chr2_241757691	-0.432789	8.99219e-09	2	241753909	chr2_241753909	A	-0.414633	3.68275e-08	0.0159225	G	A	D2HGDH	Intron	SNP	rs78350525	0	1	NA	NA	0	0	NA	NA
CA125	chr2_241757691	-0.432789	8.99219e-09	2	241754006	chr2_241754006	T	-0.414633	3.68275e-08	0.0159225	C	T	D2HGDH	Intron	SNP	rs77433658	0	1	NA	NA	0	0	NA	NA
CA125	chr2_241757691	-0.432789	8.99219e-09	2	241754180	chr2_241754180	A	-0.414633	3.68275e-08	0.0159225	T	A	D2HGDH	Intron	SNP	rs77062581	0	1	NA	NA	0	0	NA	NA
CA125	chr2_241757691	-0.432789	8.99219e-09	2	241757691	chr2_241757691	C	-0.432789	8.99219e-09	0.00636188	T	C	D2HGDH	Intron	SNP	rs62192027	0	1	NA	NA	0	0	NA	NA
AFP	chr2_17748928	-0.382957	5.96592e-09	2	17742076	chr2_17742076	T	-0.364774	2.87877e-08	0.00361349	C	T	SMC6	Intron	SNP	rs2278175	0	1	NA	NA	0	1	NA	NA
AFP	chr2_17748928	-0.382957	5.96592e-09	2	17744219	chr2_17744219	C	-0.35914	4.94904e-08	0.00456963	T	C	SMC6	Intron	SNP	rs13424855	0	1	NA	NA	0	1	NA	NA
AFP	chr2_17748928	-0.382957	5.96592e-09	2	17744736	chr2_17744736	T	-0.363478	2.61242e-08	0.0034459	G	T	SMC6	Intron	SNP	rs13385866	0	1	NA	NA	0	1	NA	NA
AFP	chr2_17748928	-0.382957	5.96592e-09	2	17748928	chr2_17748928	A	-0.382957	5.96592e-09	0.000947532	G	A	SMC6	Intron	SNP	rs6761104	0	1	NA	NA	0	1	NA	NA
AFP	chr2_17748928	-0.382957	5.96592e-09	2	17749607	chr2_17749607	G	-0.368806	2.15753e-08	0.00294574	A	G	SMC6	Intron	SNP	rs11900031	0	1	NA	NA	0	1	NA	NA
AFP	chr2_17748928	-0.382957	5.96592e-09	2	17763580	chr2_17763580	T	-0.364774	2.87877e-08	0.00361349	A	T	GEN1	Intron	SNP	rs6531054	0	1	NA	NA	0	1	NA	NA
AFP	chr2_17748928	-0.382957	5.96592e-09	2	17776653	chr2_17776653	A	-0.364774	2.87877e-08	0.00361349	G	A	GEN1	Intron	SNP	rs6713901	0	1	NA	NA	0	1	NA	NA
AFP	chr2_17748928	-0.382957	5.96592e-09	2	17786319	chr2_17786319	G	-0.373625	1.17584e-08	0.00166378	A	G	GEN1	3'UTR	SNP	rs750772	0	1	NA	NA	0	1	NA	NA
AFP	chr4_73344792	-0.181841	3.72472e-08	4	73275731	chr4_73275731	T	-0.182675	4.60769e-08	0.00456963	G	T	LOC102724832	Intron	SNP	rs6820167	0	1	NA	NA	0	1	NA	NA
AFP	chr4_73344792	-0.181841	3.72472e-08	4	73286063	chr4_73286063	G	-0.182633	3.92722e-08	0.00430467	G	A	AC053527.2	Intron	SNP	rs6853164	0	1	NA	NA	0	1	NA	NA
AFP	chr4_73344792	-0.181841	3.72472e-08	4	73342482	chr4_73342482	G	-0.181591	4.04181e-08	0.00430889	A	G	AC108157.1	5'Flank	SNP	rs714825	0	1	NA	NA	0	1	NA	NA
AFP	chr4_73344792	-0.181841	3.72472e-08	4	73344792	chr4_73344792	C	-0.181841	3.72472e-08	0.00428975	C	T	LOC102724832	Intron	SNP	rs13104065	0	1	NA	NA	0	1	NA	NA
AFP	chr4_73344792	-0.181841	3.72472e-08	4	73359248	chr4_73359248	G	-0.181662	4.23024e-08	0.00441506	G	A	LOC102724832	Intron	SNP	rs9918040	0	1	NA	NA	0	1	NA	NA
AFP	chr4_73344792	-0.181841	3.72472e-08	4	73400313	chr4_73400313	ATGTCCAGTTCTGCAGC	-0.181389	4.70499e-08	0.00456963	ATGTCCAGTTCTGCAGC	A	ALB	5'Flank	DEL	rs33978777	0	1	NA	NA	0	1	NA	NA
AFP	chr4_73344792	-0.181841	3.72472e-08	4	73403971	chr4_73403971	A	-0.18038	4.95045e-08	0.00456963	A	T	ALB	5'Flank	SNP	rs3756066	0	1	NA	NA	0	1	NA	NA
AFP	chr4_73344792	-0.181841	3.72472e-08	4	73405748	chr4_73405748	G	-0.181674	3.74878e-08	0.00428975	G	A	ALB	Intron	SNP	rs56271167	0	1	NA	NA	0	1	NA	NA
AFP	chr4_73434893	-0.236586	6.28496e-11	4	73295973	chr4_73295973	A	-0.217262	2.37475e-09	0.000503414	G	A	LOC102724832	Intron	SNP	rs6836787	0	1	NA	NA	0	1	NA	NA
AFP	chr4_73434893	-0.236586	6.28496e-11	4	73299033	chr4_73299033	C	-0.217592	2.52123e-09	0.000503414	T	C	AC053527.2	Intron	SNP	rs10032380	0	1	NA	NA	0	1	NA	NA
AFP	chr4_73434893	-0.236586	6.28496e-11	4	73299105	chr4_73299105	T	-0.21644	3.03751e-09	0.000549746	A	T	AC053527.2	Intron	SNP	rs10030080	0	1	NA	NA	0	1	NA	NA
AFP	chr4_73434893	-0.236586	6.28496e-11	4	73307998	chr4_73307998	C	-0.217305	2.32677e-09	0.000503414	T	C	LOC102724832	RNA	SNP	rs6829551	0	1	NA	NA	0	1	NA	NA
AFP	chr4_73434893	-0.236586	6.28496e-11	4	73311222	chr4_73311222	G	-0.218272	1.76873e-09	0.000474652	A	G	AC053527.2	Intron	SNP	rs6845493	0	1	NA	NA	0	1	NA	NA
AFP	chr4_73434893	-0.236586	6.28496e-11	4	73326881	chr4_73326881	T	-0.220841	1.48666e-09	0.000474295	C	T	LOC102724832	Intron	SNP	rs35215741	0	1	NA	NA	0	1	NA	NA
AFP	chr4_73434893	-0.236586	6.28496e-11	4	73331747	chr4_73331747	G	-0.220627	1.49327e-09	0.000474295	T	G	LOC102724832	Intron	SNP	rs34681098	0	1	NA	NA	1	1	-0.2356	7.41e-06
AFP	chr4_73434893	-0.236586	6.28496e-11	4	73337384	chr4_73337384	A	-0.218767	2.1074e-09	0.000503414	G	A	AC108157.1	RNA	SNP	rs16849267	0	1	NA	NA	1	1	-0.2356	7.41e-06
AFP	chr4_73434893	-0.236586	6.28496e-11	4	73342928	chr4_73342928	A	-0.228733	3.27585e-10	0.000182099	G	A	LOC102724832	Intron	SNP	rs4591567	0	1	NA	NA	1	1	-0.2459	2.96e-06
AFP	chr4_73434893	-0.236586	6.28496e-11	4	73354024	chr4_73354024	A	-0.23249	1.82097e-10	0.00016308	AT	A	LOC102724832	Intron	DEL	rs750547405	0	1	NA	NA	1	1	-0.249	2.36e-06
AFP	chr4_73434893	-0.236586	6.28496e-11	4	73354026	chr4_73354026	A	-0.23249	1.82097e-10	0.00016308	ATAT	A	LOC102724832	Intron	DEL	rs201115112	0	1	NA	NA	1	1	-0.249	2.36e-06
AFP	chr4_73434893	-0.236586	6.28496e-11	4	73360328	chr4_73360328	T	-0.203847	6.87944e-09	0.00104977	C	T	LOC102724832	Intron	SNP	rs10008400	0	1	NA	NA	0	1	NA	NA
AFP	chr4_73434893	-0.236586	6.28496e-11	4	73362027	chr4_73362027	G	-0.230291	2.35678e-10	0.00016308	A	G	LOC102724832	Intron	SNP	rs10023759	0	1	NA	NA	1	1	-0.2476	2.54e-06
AFP	chr4_73434893	-0.236586	6.28496e-11	4	73366008	chr4_73366008	A	-0.229371	2.72416e-10	0.00016308	G	A	LOC102724832	Intron	SNP	rs59405763	0	1	NA	NA	1	1	-0.2483	2.38e-06
AFP	chr4_73434893	-0.236586	6.28496e-11	4	73378650	chr4_73378650	T	-0.230251	2.24037e-10	0.00016308	C	T	Unknown	IGR	SNP	rs34787727	0	1	NA	NA	1	1	-0.2476	2.54e-06
AFP	chr4_73434893	-0.236586	6.28496e-11	4	73383726	chr4_73383726	T	-0.230887	2.0782e-10	0.00016308	C	T	Unknown	IGR	SNP	rs28821191	0	1	NA	NA	1	1	-0.2476	2.54e-06
AFP	chr4_73434893	-0.236586	6.28496e-11	4	73384078	chr4_73384078	G	-0.231896	1.75394e-10	0.00016308	A	G	Unknown	IGR	SNP	rs13106620	0	1	NA	NA	1	1	-0.2476	2.54e-06
AFP	chr4_73434893	-0.236586	6.28496e-11	4	73388961	chr4_73388961	T	-0.226284	5.16427e-10	0.000216857	C	T	ENSR00000169180	IGR	SNP	rs4364229	0	1	NA	NA	1	1	-0.2476	2.54e-06
AFP	chr4_73434893	-0.236586	6.28496e-11	4	73392075	chr4_73392075	T	-0.231359	2.05521e-10	0.00016308	A	T	Unknown	IGR	SNP	rs34898621	0	1	NA	NA	1	1	-0.2483	2.38e-06
AFP	chr4_73434893	-0.236586	6.28496e-11	4	73414548	chr4_73414548	T	-0.202784	9.11994e-09	0.0013649	C	T	ALB	Intron	SNP	rs667	0	1	NA	NA	0	1	NA	NA
AFP	chr4_73434893	-0.236586	6.28496e-11	4	73422997	chr4_73422997	G	-0.209627	2.50056e-09	0.000503414	A	G	ALB	3'Flank	SNP	rs12510553	0	1	NA	NA	0	1	NA	NA
AFP	chr4_73434893	-0.236586	6.28496e-11	4	73426690	chr4_73426690	A	-0.227702	3.81857e-10	0.000185735	G	A	AFP	5'Flank	SNP	rs16849364	0	1	NA	NA	0	1	NA	NA
AFP	chr4_73434893	-0.236586	6.28496e-11	4	73427670	chr4_73427670	T	-0.22981	2.6394e-10	0.00016308	C	T	AFP	5'Flank	SNP	rs16849366	0	1	NA	NA	0	1	NA	NA
AFP	chr4_73434893	-0.236586	6.28496e-11	4	73430763	chr4_73430763	C	-0.224869	5.86893e-10	0.000228371	T	C	AFP	5'Flank	SNP	rs6829532	0	1	NA	NA	1	1	-0.2563	9.87e-07
AFP	chr4_73434893	-0.236586	6.28496e-11	4	73434893	chr4_73434893	G	-0.236586	6.28496e-11	0.00016308	C	G	AFP	5'Flank	SNP	rs4446279	0	1	NA	NA	1	1	-0.2412	4.43e-06
AFP	chr4_73434893	-0.236586	6.28496e-11	4	73435958	chr4_73435958	G	-0.230096	2.10462e-10	0.00016308	C	G	AFP	5'Flank	SNP	rs6834059	0	1	NA	NA	1	1	-0.2412	4.43e-06
AFP	chr4_73434893	-0.236586	6.28496e-11	4	73437483	chr4_73437483	A	-0.233037	1.23235e-10	0.00016308	G	A	AFP	Intron	SNP	rs4640638	0	1	NA	NA	1	1	-0.2436	3.5e-06
AFP	chr4_73434893	-0.236586	6.28496e-11	4	73443755	chr4_73443755	G	-0.232834	1.0827e-10	0.00016308	C	G	AFP	Intron	SNP	rs3822100	0	1	NA	NA	0	1	NA	NA
AFP	chr4_73434893	-0.236586	6.28496e-11	4	73445127	chr4_73445127	A	-0.220054	3.7819e-10	0.000185735	A	G	AFP	Splice_Region	SNP	rs2298839	0	1	NA	NA	0	1	NA	NA
AFP	chr4_73434893	-0.236586	6.28496e-11	4	73445716	chr4_73445716	C	-0.218371	5.29436e-10	0.000216857	C	G	AFP	Intron	SNP	rs7660680	0	1	NA	NA	0	1	NA	NA
AFP	chr4_73434893	-0.236586	6.28496e-11	4	73446835	chr4_73446835	G	-0.218783	4.56812e-10	0.000209122	A	G	AFP	Intron	SNP	rs12504308	0	1	NA	NA	0	1	NA	NA
AFP	chr4_73434893	-0.236586	6.28496e-11	4	73447205	chr4_73447205	C	-0.210149	1.83523e-09	0.000476083	C	G	AFP	Intron	SNP	rs7668327	0	1	NA	NA	0	1	NA	NA
AFP	chr4_73434893	-0.236586	6.28496e-11	4	73448932	chr4_73448932	C	-0.214759	9.09054e-10	0.000336886	C	T	AFP	Intron	SNP	rs10031441	0	1	NA	NA	0	1	NA	NA
AFP	chr4_73434893	-0.236586	6.28496e-11	4	73451012	chr4_73451012	A	-0.195795	2.3895e-08	0.00320621	G	A	AFP	Intron	SNP	rs737241	0	1	NA	NA	0	1	NA	NA
AFP	chr4_73434893	-0.236586	6.28496e-11	4	73453566	chr4_73453566	G	-0.20338	6.59851e-09	0.00102704	T	G	AFP	Intron	SNP	rs12506899	0	1	NA	NA	0	1	NA	NA
AFP	chr4_73434893	-0.236586	6.28496e-11	4	73454177	chr4_73454177	C	-0.200326	1.03304e-08	0.0015169	C	T	AFP	Intron	SNP	rs10002756	0	1	NA	NA	0	1	NA	NA
AFP	chr4_73434893	-0.236586	6.28496e-11	4	73455883	chr4_73455883	A	-0.199974	1.07478e-08	0.00154896	A	G	AFP	3'UTR	SNP	rs10020432	0	1	NA	NA	0	1	NA	NA
AFP	chr4_73434893	-0.236586	6.28496e-11	4	73456538	chr4_73456538	C	-0.203559	5.68568e-09	0.000921836	T	C	AFP	3'Flank	SNP	rs12510174	0	1	NA	NA	0	1	NA	NA
AFP	chr4_73434893	-0.236586	6.28496e-11	4	73456607	chr4_73456607	C	-0.188422	4.93629e-08	0.00456963	C	G	AFP	3'Flank	SNP	rs13150293	0	1	NA	NA	0	1	NA	NA
AFP	chr4_73434893	-0.236586	6.28496e-11	4	73457595	chr4_73457595	T	-0.216567	1.6518e-09	0.000474652	C	T	AFP	3'Flank	SNP	rs12500723	0	1	NA	NA	0	1	NA	NA
AFP	chr4_73434893	-0.236586	6.28496e-11	4	73458524	chr4_73458524	C	-0.196305	2.07145e-08	0.00287872	C	T	AFP	3'Flank	SNP	rs10001225	0	1	NA	NA	0	1	NA	NA
AFP	chr4_73434893	-0.236586	6.28496e-11	4	73463089	chr4_73463089	A	-0.191661	3.73667e-08	0.00428975	A	G	Unknown	IGR	SNP	rs11944130	0	1	NA	NA	0	1	NA	NA
AFP	chr4_73434893	-0.236586	6.28496e-11	4	73472368	chr4_73472368	A	-0.216362	1.57044e-09	0.000474295	G	A	Unknown	IGR	SNP	rs7439942	0	1	NA	NA	0	1	NA	NA
AFP	chr4_73434893	-0.236586	6.28496e-11	4	73477339	chr4_73477339	T	-0.21198	3.64668e-09	0.000603827	C	T	AFM	5'Flank	SNP	rs34400902	0	1	NA	NA	0	1	NA	NA
AFP	chr4_73434893	-0.236586	6.28496e-11	4	73488915	chr4_73488915	C	-0.195503	4.02376e-08	0.00430889	T	C	AFM	Intron	SNP	rs13107306	0	1	NA	NA	0	1	NA	NA
AFP	chr4_73434893	-0.236586	6.28496e-11	4	73497565	chr4_73497565	C	-0.196989	3.38897e-08	0.00405758	T	C	AFM	Intron	SNP	rs1158101	0	1	NA	NA	0	1	NA	NA
AFP	chr4_73437153	-0.197416	1.43368e-09	4	73411643	chr4_73411643	C	-0.182405	2.95682e-08	0.00365255	G	C	ALB	Intron	SNP	rs13114289	0	1	NA	NA	0	1	NA	NA
AFP	chr4_73437153	-0.197416	1.43368e-09	4	73413938	chr4_73413938	G	-0.180322	4.2942e-08	0.00441506	G	A	ALB	Intron	SNP	rs16849341	0	1	NA	NA	0	1	NA	NA
AFP	chr4_73437153	-0.197416	1.43368e-09	4	73417804	chr4_73417804	C	-0.181849	3.09512e-08	0.00376366	C	T	ALB	Intron	SNP	rs9999209	0	1	NA	NA	0	1	NA	NA
AFP	chr4_73437153	-0.197416	1.43368e-09	4	73418565	chr4_73418565	A	-0.180654	3.81781e-08	0.00428975	G	A	ALB	Intron	SNP	rs1475934	0	1	NA	NA	0	1	NA	NA
AFP	chr4_73437153	-0.197416	1.43368e-09	4	73420041	chr4_73420041	T	-0.179707	4.77236e-08	0.00456963	G	T	ALB	Intron	SNP	rs2236766	0	1	NA	NA	0	1	NA	NA
AFP	chr4_73437153	-0.197416	1.43368e-09	4	73422474	chr4_73422474	G	-0.179299	4.6906e-08	0.00456963	G	T	ALB	3'Flank	SNP	rs4530599	0	1	NA	NA	0	1	NA	NA
AFP	chr4_73437153	-0.197416	1.43368e-09	4	73426328	chr4_73426328	C	-0.180649	3.85849e-08	0.00428975	T	C	ALB	3'Flank	SNP	rs9996318	0	1	NA	NA	0	1	NA	NA
AFP	chr4_73437153	-0.197416	1.43368e-09	4	73426340	chr4_73426340	T	-0.179865	4.31159e-08	0.00441506	T	C	ALB	3'Flank	SNP	rs4575963	0	1	NA	NA	0	1	NA	NA
AFP	chr4_73437153	-0.197416	1.43368e-09	4	73427128	chr4_73427128	G	-0.180091	4.48758e-08	0.00453559	C	G	AFP	5'Flank	SNP	rs12649712	0	1	NA	NA	0	1	NA	NA
AFP	chr4_73437153	-0.197416	1.43368e-09	4	73432498	chr4_73432498	A	-0.193893	3.02421e-09	0.000549746	A	G	AFP	5'Flank	SNP	rs4403016	0	1	NA	NA	0	1	NA	NA
AFP	chr4_73437153	-0.197416	1.43368e-09	4	73433736	chr4_73433736	T	-0.194205	2.90284e-09	0.000549746	T	G	AFP	5'Flank	SNP	rs6850155	0	1	NA	NA	0	1	NA	NA
AFP	chr4_73437153	-0.197416	1.43368e-09	4	73433882	chr4_73433882	A	-0.1974	1.58456e-09	0.000474295	A	G	AFP	5'Flank	SNP	rs13138734	0	1	NA	NA	0	1	NA	NA
AFP	chr4_73437153	-0.197416	1.43368e-09	4	73435596	chr4_73435596	C	-0.194906	2.46255e-09	0.000503414	C	T	AFP	5'Flank	SNP	rs4018	0	1	NA	NA	0	1	NA	NA
AFP	chr4_73437153	-0.197416	1.43368e-09	4	73435667	chr4_73435667	G	-0.194193	2.52277e-09	0.000503414	G	A	AFP	5'Flank	SNP	rs4024	0	1	NA	NA	0	1	NA	NA
AFP	chr4_73437153	-0.197416	1.43368e-09	4	73436354	chr4_73436354	T	-0.195708	2.12235e-09	0.000503414	T	A	AFP	Splice_Region	SNP	rs3796678	0	1	NA	NA	0	1	NA	NA
AFP	chr4_73437153	-0.197416	1.43368e-09	4	73436434	chr4_73436434	A	-0.195077	2.28035e-09	0.000503414	A	T	AFP	Intron	SNP	rs3796677	0	1	NA	NA	0	1	NA	NA
AFP	chr4_73437153	-0.197416	1.43368e-09	4	73436498	chr4_73436498	A	-0.196532	1.7258e-09	0.000474652	T	A	AFP	Intron	SNP	rs3796676	0	1	NA	NA	0	1	NA	NA
AFP	chr4_73437153	-0.197416	1.43368e-09	4	73436824	chr4_73436824	C	-0.192355	3.52758e-09	0.000596803	T	C	AFP	Intron	SNP	rs28532518	0	1	NA	NA	0	1	NA	NA
AFP	chr4_73437153	-0.197416	1.43368e-09	4	73437153	chr4_73437153	C	-0.197416	1.43368e-09	0.000474295	T	C	AFP	Splice_Region	SNP	rs16849384	0	1	NA	NA	0	1	NA	NA
AFP	chr4_73437153	-0.197416	1.43368e-09	4	73438661	chr4_73438661	G	-0.19325	3.26958e-09	0.000565447	G	A	AFP	Intron	SNP	rs2070849	0	1	NA	NA	0	1	NA	NA
AFP	chr4_73437153	-0.197416	1.43368e-09	4	73442004	chr4_73442004	G	-0.19373	3.20705e-09	0.000565447	G	A	AFP	Intron	SNP	rs2276937	0	1	NA	NA	0	1	NA	NA
AFP	chr4_73437153	-0.197416	1.43368e-09	4	73442770	chr4_73442770	T	-0.193719	2.97358e-09	0.000549746	TGAA	T	AFP	Intron	DEL	rs71655749	0	1	NA	NA	0	1	NA	NA
AFP	chr11_2183114	0.181083	4.991e-08	11	2183114	chr11_2183114	A	0.181083	4.991e-08	0.00456963	G	A	Unknown	IGR	SNP	rs11602519	0	1	NA	NA	0	1	NA	NA
U_WBC	chr2_225297239	0.228536	1.38945e-08	2	225293050	chr2_225293050	A	0.22051	3.32242e-08	0.0414686	C	A	Unknown	IGR	SNP	rs2044235	0	0	NA	NA	0	0	NA	NA
U_WBC	chr2_225297239	0.228536	1.38945e-08	2	225297239	chr2_225297239	A	0.228536	1.38945e-08	0.0382371	G	A	ENSR00000638493	IGR	SNP	rs72966696	0	0	NA	NA	0	0	NA	NA
U_WBC	chr2_225297239	0.228536	1.38945e-08	2	225322323	chr2_225322323	G	0.218432	3.80038e-08	0.0414686	A	G	Unknown	IGR	SNP	rs112434590	0	0	NA	NA	0	0	NA	NA
U_WBC	chr2_225297239	0.228536	1.38945e-08	2	225344801	chr2_225344801	T	0.223546	4.83255e-08	0.0414686	C	T	Unknown	IGR	SNP	rs111736960	0	0	NA	NA	0	0	NA	NA
U_WBC	chr8_114555902	0.542205	1.47399e-08	8	114555902	chr8_114555902	T	0.542205	1.47399e-08	0.0382371	C	T	Unknown	IGR	SNP	rs138293997	0	0	NA	NA	0	0	NA	NA
U_WBC	chr20_23598940	0.60096	6.07637e-10	20	23598940	chr20_23598940	A	0.60096	6.07637e-10	0.00472887	G	A	CST9	3'Flank	SNP	rs141512735	0	0	NA	NA	0	0	NA	NA
U_RBC	chr2_82275080	0.436033	1.87933e-12	2	82271804	chr2_82271804	C	0.382048	5.95127e-09	0.00023841	T	C	RNU6-685P	3'Flank	SNP	rs12994045	0	0	NA	NA	0	0	NA	NA
U_RBC	chr2_82275080	0.436033	1.87933e-12	2	82274929	chr2_82274929	C	0.408693	3.37074e-10	3.16053e-05	T	C	Unknown	IGR	SNP	rs13015589	0	0	NA	NA	0	0	NA	NA
U_RBC	chr2_82275080	0.436033	1.87933e-12	2	82275080	chr2_82275080	A	0.436033	1.87933e-12	1.46257e-05	G	A	Unknown	IGR	SNP	rs35637964	0	0	NA	NA	0	0	NA	NA
U_RBC	chr2_82275080	0.436033	1.87933e-12	2	82276191	chr2_82276191	A	0.408693	3.37074e-10	3.16053e-05	G	A	Unknown	IGR	SNP	rs6547416	0	0	NA	NA	0	0	NA	NA
U_RBC	chr2_82275080	0.436033	1.87933e-12	2	82276428	chr2_82276428	A	0.396968	9.90783e-09	0.000379835	T	A	Unknown	IGR	SNP	rs117125662	0	0	NA	NA	0	0	NA	NA
U_RBC	chr2_82275080	0.436033	1.87933e-12	2	82276527	chr2_82276527	A	0.419066	1.70434e-10	2.04059e-05	G	A	Unknown	IGR	SNP	rs36059659	0	0	NA	NA	0	0	NA	NA
U_RBC	chr2_82275080	0.436033	1.87933e-12	2	82278745	chr2_82278745	A	0.408637	3.43167e-10	3.17935e-05	AT	A	Unknown	IGR	DEL	rs34022989	0	0	NA	NA	0	0	NA	NA
U_RBC	chr2_82275080	0.436033	1.87933e-12	2	82278759	chr2_82278759	G	0.408693	3.37074e-10	3.16053e-05	T	G	Unknown	IGR	SNP	rs35446362	0	0	NA	NA	0	0	NA	NA
U_RBC	chr2_82275080	0.436033	1.87933e-12	2	82279139	chr2_82279139	T	0.382039	5.89139e-09	0.00023756	A	T	Unknown	IGR	SNP	rs62140887	0	0	NA	NA	0	0	NA	NA
U_RBC	chr2_82275080	0.436033	1.87933e-12	2	82279495	chr2_82279495	C	0.382039	5.89139e-09	0.00023756	T	C	Unknown	IGR	SNP	rs4541276	0	0	NA	NA	0	0	NA	NA
U_RBC	chr2_82275080	0.436033	1.87933e-12	2	82280835	chr2_82280835	T	0.382039	5.89139e-09	0.00023756	C	T	ENSR00001033771	IGR	SNP	rs12993756	0	0	NA	NA	0	0	NA	NA
U_RBC	chr2_82275080	0.436033	1.87933e-12	2	82282541	chr2_82282541	G	0.408693	3.37074e-10	3.16053e-05	A	G	ENSR00000611352	IGR	SNP	rs6733403	0	0	NA	NA	0	0	NA	NA
U_RBC	chr2_82275080	0.436033	1.87933e-12	2	82285112	chr2_82285112	GC	0.408693	3.37074e-10	3.16053e-05	NA	NA	NA	NA	NA	NA	0	0	NA	NA	0	0	NA	NA
U_RBC	chr2_82275080	0.436033	1.87933e-12	2	82285224	chr2_82285224	C	0.397132	7.73179e-10	6.40125e-05	T	C	Unknown	IGR	SNP	rs62140891	0	0	NA	NA	0	0	NA	NA
U_RBC	chr2_82275080	0.436033	1.87933e-12	2	82285578	chr2_82285578	A	0.371798	1.51898e-08	0.000569167	G	A	Unknown	IGR	SNP	rs13028707	0	0	NA	NA	0	0	NA	NA
U_RBC	chr2_82275080	0.436033	1.87933e-12	2	82285673	chr2_82285673	T	0.371798	1.51898e-08	0.000569167	C	T	Unknown	IGR	SNP	rs13028564	0	0	NA	NA	0	0	NA	NA
U_RBC	chr2_82275080	0.436033	1.87933e-12	2	82285982	chr2_82285982	G	0.408693	3.37074e-10	3.16053e-05	T	G	Unknown	IGR	SNP	rs35105106	0	0	NA	NA	0	0	NA	NA
U_RBC	chr2_82275080	0.436033	1.87933e-12	2	82286694	chr2_82286694	G	0.382039	5.89139e-09	0.00023756	C	G	Unknown	IGR	SNP	rs6547417	0	0	NA	NA	0	0	NA	NA
U_RBC	chr2_82275080	0.436033	1.87933e-12	2	82286719	chr2_82286719	C	0.382039	5.89139e-09	0.00023756	T	C	Unknown	IGR	SNP	rs7423219	0	0	NA	NA	0	0	NA	NA
U_RBC	chr2_82275080	0.436033	1.87933e-12	2	82287166	chr2_82287166	TA	0.372663	3.99806e-08	0.00143384	NA	NA	NA	NA	NA	NA	0	0	NA	NA	0	0	NA	NA
U_RBC	chr2_82275080	0.436033	1.87933e-12	2	82287720	chr2_82287720	C	0.420218	3.52834e-11	2.04059e-05	T	C	Unknown	IGR	SNP	rs6547418	0	0	NA	NA	0	0	NA	NA
U_RBC	chr2_82275080	0.436033	1.87933e-12	2	82289116	chr2_82289116	C	0.385062	1.78485e-09	0.000118795	T	C	Unknown	IGR	SNP	rs55768162	0	0	NA	NA	0	0	NA	NA
U_RBC	chr2_82275080	0.436033	1.87933e-12	2	82289134	chr2_82289134	A	0.385062	1.78485e-09	0.000118795	G	A	Unknown	IGR	SNP	rs56392516	0	0	NA	NA	0	0	NA	NA
U_RBC	chr2_82275080	0.436033	1.87933e-12	2	82291254	chr2_82291254	C	0.383602	4.38967e-09	0.000187704	A	C	Unknown	IGR	SNP	rs35173402	0	0	NA	NA	0	0	NA	NA
U_RBC	chr2_82275080	0.436033	1.87933e-12	2	82291506	chr2_82291506	T	0.383602	4.38967e-09	0.000187704	G	T	Unknown	IGR	SNP	rs13033610	0	0	NA	NA	0	0	NA	NA
U_RBC	chr2_82275080	0.436033	1.87933e-12	2	82292077	chr2_82292077	C	0.408693	3.37074e-10	3.16053e-05	G	C	Unknown	IGR	SNP	rs12989992	0	0	NA	NA	0	0	NA	NA
U_RBC	chr2_82275080	0.436033	1.87933e-12	2	82292223	chr2_82292223	T	0.408693	3.37074e-10	3.16053e-05	G	T	Unknown	IGR	SNP	rs12990255	0	0	NA	NA	0	0	NA	NA
U_RBC	chr2_82275080	0.436033	1.87933e-12	2	82292712	chr2_82292712	C	0.371594	1.52122e-08	0.000569167	T	C	Unknown	IGR	SNP	rs35149021	0	0	NA	NA	0	0	NA	NA
U_RBC	chr2_82275080	0.436033	1.87933e-12	2	82293325	chr2_82293325	C	0.408693	3.37074e-10	3.16053e-05	T	C	Unknown	IGR	SNP	rs11693211	0	0	NA	NA	0	0	NA	NA
U_RBC	chr2_82275080	0.436033	1.87933e-12	2	82293637	chr2_82293637	T	0.383419	4.55262e-09	0.000192556	C	T	Unknown	IGR	SNP	rs11687350	0	0	NA	NA	0	0	NA	NA
U_RBC	chr2_82275080	0.436033	1.87933e-12	2	82294949	chr2_82294949	G	0.382039	5.89139e-09	0.00023756	A	G	Unknown	IGR	SNP	rs62140897	0	0	NA	NA	0	0	NA	NA
U_RBC	chr2_82275080	0.436033	1.87933e-12	2	82295428	chr2_82295428	T	0.408693	3.37074e-10	3.16053e-05	C	T	Unknown	IGR	SNP	rs13011567	0	0	NA	NA	0	0	NA	NA
U_RBC	chr2_82275080	0.436033	1.87933e-12	2	82295608	chr2_82295608	A	0.408693	3.37074e-10	3.16053e-05	G	A	Unknown	IGR	SNP	rs35625702	0	0	NA	NA	0	0	NA	NA
U_RBC	chr2_82275080	0.436033	1.87933e-12	2	82297601	chr2_82297601	C	0.408693	3.37074e-10	3.16053e-05	T	C	Unknown	IGR	SNP	rs12151746	0	0	NA	NA	0	0	NA	NA
U_RBC	chr2_82275080	0.436033	1.87933e-12	2	82300577	chr2_82300577	T	0.39067	3.64785e-09	0.000162474	A	T	Unknown	IGR	SNP	rs7419438	0	0	NA	NA	0	0	NA	NA
U_RBC	chr2_82275080	0.436033	1.87933e-12	2	82300584	chr2_82300584	T	0.39067	3.64785e-09	0.000162474	A	T	Unknown	IGR	SNP	rs7419440	0	0	NA	NA	0	0	NA	NA
U_RBC	chr2_82275080	0.436033	1.87933e-12	2	82301158	chr2_82301158	TA	0.389497	3.98645e-09	0.000176273	NA	NA	NA	NA	NA	NA	0	0	NA	NA	0	0	NA	NA
U_RBC	chr2_82275080	0.436033	1.87933e-12	2	82305749	chr2_82305749	T	0.408693	3.37074e-10	3.16053e-05	C	T	Y_RNA	3'Flank	SNP	rs56108737	0	0	NA	NA	0	0	NA	NA
U_RBC	chr2_82275080	0.436033	1.87933e-12	2	82307343	chr2_82307343	C	0.383602	4.38967e-09	0.000187704	A	C	Y_RNA	5'Flank	SNP	rs55683323	0	0	NA	NA	0	0	NA	NA
U_RBC	chr2_82275080	0.436033	1.87933e-12	2	82307370	chr2_82307370	T	0.382039	5.89139e-09	0.00023756	C	T	Y_RNA	5'Flank	SNP	rs62140904	0	0	NA	NA	0	0	NA	NA
U_RBC	chr2_82275080	0.436033	1.87933e-12	2	82307834	chr2_82307834	T	0.386783	1.51997e-09	0.000106568	C	T	Y_RNA	5'Flank	SNP	rs11692865	0	0	NA	NA	0	0	NA	NA
U_RBC	chr2_82275080	0.436033	1.87933e-12	2	82309412	chr2_82309412	C	0.383602	4.38967e-09	0.000187704	A	C	Y_RNA	5'Flank	SNP	rs7571481	0	0	NA	NA	0	0	NA	NA
U_RBC	chr2_82275080	0.436033	1.87933e-12	2	82310405	chr2_82310405	A	0.420218	3.52834e-11	2.04059e-05	C	A	Y_RNA	5'Flank	SNP	rs7601774	0	0	NA	NA	0	0	NA	NA
U_RBC	chr2_82275080	0.436033	1.87933e-12	2	82310852	chr2_82310852	C	0.373444	1.30024e-08	0.000493609	T	C	Y_RNA	5'Flank	SNP	rs7563467	0	0	NA	NA	0	0	NA	NA
U_RBC	chr2_82275080	0.436033	1.87933e-12	2	82311175	chr2_82311175	T	0.408693	3.37074e-10	3.16053e-05	C	T	Y_RNA	5'Flank	SNP	rs12999287	0	0	NA	NA	0	0	NA	NA
U_RBC	chr2_82275080	0.436033	1.87933e-12	2	82311838	chr2_82311838	T	0.408693	3.37074e-10	3.16053e-05	C	T	Y_RNA	5'Flank	SNP	rs34098708	0	0	NA	NA	0	0	NA	NA
U_RBC	chr2_82275080	0.436033	1.87933e-12	2	82313153	chr2_82313153	C	0.408693	3.37074e-10	3.16053e-05	T	C	Unknown	IGR	SNP	rs11895031	0	0	NA	NA	0	0	NA	NA
U_RBC	chr2_82275080	0.436033	1.87933e-12	2	82314171	chr2_82314171	G	0.38361	4.43543e-09	0.000188624	GCTTCC	G	Unknown	IGR	DEL	rs67457590	0	0	NA	NA	0	0	NA	NA
U_RBC	chr2_82275080	0.436033	1.87933e-12	2	82315297	chr2_82315297	A	0.373444	1.30024e-08	0.000493609	T	A	Unknown	IGR	SNP	rs56205127	0	0	NA	NA	0	0	NA	NA
U_RBC	chr2_82275080	0.436033	1.87933e-12	2	82315981	chr2_82315981	T	0.382039	5.89139e-09	0.00023756	C	T	Unknown	IGR	SNP	rs11893752	0	0	NA	NA	0	0	NA	NA
U_RBC	chr2_82275080	0.436033	1.87933e-12	2	82316290	chr2_82316290	C	0.383602	4.38967e-09	0.000187704	T	C	Unknown	IGR	SNP	rs6547420	0	0	NA	NA	0	0	NA	NA
U_RBC	chr2_82275080	0.436033	1.87933e-12	2	82320399	chr2_82320399	G	0.391702	2.32113e-09	0.000136948	T	G	Unknown	IGR	SNP	rs35349702	0	0	NA	NA	0	0	NA	NA
U_RBC	chr2_82275080	0.436033	1.87933e-12	2	82320757	chr2_82320757	T	0.452632	6.46415e-12	1.9378e-05	C	T	Unknown	IGR	SNP	rs7420641	0	0	NA	NA	0	0	NA	NA
U_RBC	chr2_82275080	0.436033	1.87933e-12	2	82320922	chr2_82320922	A	0.406154	2.53486e-09	0.000136948	G	A	Unknown	IGR	SNP	rs6547422	0	0	NA	NA	0	0	NA	NA
U_RBC	chr2_82275080	0.436033	1.87933e-12	2	82322612	chr2_82322612	C	0.404855	3.32591e-09	0.000153141	G	C	Unknown	IGR	SNP	rs4277544	0	0	NA	NA	0	0	NA	NA
U_RBC	chr2_82275080	0.436033	1.87933e-12	2	82323119	chr2_82323119	G	0.395542	7.68051e-09	0.000300365	A	G	Unknown	IGR	SNP	rs4530393	0	0	NA	NA	0	0	NA	NA
U_RBC	chr2_82275080	0.436033	1.87933e-12	2	82323730	chr2_82323730	AAAATG	0.404855	3.32591e-09	0.000153141	NA	NA	NA	NA	NA	NA	0	0	NA	NA	0	0	NA	NA
U_RBC	chr2_82275080	0.436033	1.87933e-12	2	82323743	chr2_82323743	A	0.404855	3.32591e-09	0.000153141	G	A	Unknown	IGR	SNP	rs62140909	0	0	NA	NA	0	0	NA	NA
U_RBC	chr2_82275080	0.436033	1.87933e-12	2	82326555	chr2_82326555	G	0.433238	1.64742e-10	2.04059e-05	C	G	Unknown	IGR	SNP	rs62140912	0	0	NA	NA	0	0	NA	NA
U_RBC	chr2_82275080	0.436033	1.87933e-12	2	82329084	chr2_82329084	G	0.406154	2.53486e-09	0.000136948	A	G	Unknown	IGR	SNP	rs34178110	0	0	NA	NA	0	0	NA	NA
U_RBC	chr2_82275080	0.436033	1.87933e-12	2	82331894	chr2_82331894	T	0.406154	2.53486e-09	0.000136948	G	T	Unknown	IGR	SNP	rs13017712	0	0	NA	NA	0	0	NA	NA
U_RBC	chr2_82275080	0.436033	1.87933e-12	2	82333560	chr2_82333560	G	0.433238	1.64742e-10	2.04059e-05	C	G	Unknown	IGR	SNP	rs4524140	0	0	NA	NA	0	0	NA	NA
U_RBC	chr2_82275080	0.436033	1.87933e-12	2	82337415	chr2_82337415	G	0.406062	2.58042e-09	0.000136948	A	G	Unknown	IGR	SNP	rs11681402	0	0	NA	NA	0	0	NA	NA
U_RBC	chr2_82275080	0.436033	1.87933e-12	2	82337796	chr2_82337796	A	0.406154	2.53486e-09	0.000136948	T	A	Unknown	IGR	SNP	rs11676383	0	0	NA	NA	0	0	NA	NA
U_RBC	chr2_82275080	0.436033	1.87933e-12	2	82342335	chr2_82342335	C	0.41606	1.44301e-09	0.000106084	G	C	Unknown	IGR	SNP	rs2162598	0	0	NA	NA	0	0	NA	NA
U_RBC	chr2_82275080	0.436033	1.87933e-12	2	82348509	chr2_82348509	A	0.404855	3.32591e-09	0.000153141	G	A	Unknown	IGR	SNP	rs35678801	0	0	NA	NA	0	0	NA	NA
U_RBC	chr2_82275080	0.436033	1.87933e-12	2	82349520	chr2_82349520	T	0.433238	1.64742e-10	2.04059e-05	G	T	Unknown	IGR	SNP	rs35634912	0	0	NA	NA	0	0	NA	NA
U_RBC	chr2_82275080	0.436033	1.87933e-12	2	82351164	chr2_82351164	C	0.404855	3.32591e-09	0.000153141	G	C	Unknown	IGR	SNP	rs1896485	0	0	NA	NA	0	0	NA	NA
U_RBC	chr2_82275080	0.436033	1.87933e-12	2	82351563	chr2_82351563	A	0.414587	1.9787e-09	0.000124185	T	A	Unknown	IGR	SNP	rs6734811	0	0	NA	NA	0	0	NA	NA
U_RBC	chr2_82275080	0.436033	1.87933e-12	2	82351574	chr2_82351574	G	0.414587	1.9787e-09	0.000124185	A	G	Unknown	IGR	SNP	rs6748011	0	0	NA	NA	0	0	NA	NA
U_RBC	chr2_82275080	0.436033	1.87933e-12	2	82351804	chr2_82351804	C	0.407291	2.46884e-09	0.000136948	T	C	Unknown	IGR	SNP	rs1427648	0	0	NA	NA	0	0	NA	NA
U_RBC	chr2_82275080	0.436033	1.87933e-12	2	82354115	chr2_82354115	A	0.433238	1.64742e-10	2.04059e-05	G	A	Unknown	IGR	SNP	rs13003610	0	0	NA	NA	0	0	NA	NA
U_RBC	chr2_82275080	0.436033	1.87933e-12	2	82355941	chr2_82355941	A	0.406149	2.56499e-09	0.000136948	T	A	Unknown	IGR	SNP	rs35304958	0	0	NA	NA	0	0	NA	NA
U_RBC	chr2_82275080	0.436033	1.87933e-12	2	82356602	chr2_82356602	T	0.414745	1.90642e-09	0.000122616	C	T	Unknown	IGR	SNP	rs6739822	0	0	NA	NA	0	0	NA	NA
U_RBC	chr2_82275080	0.436033	1.87933e-12	2	82357974	chr2_82357974	A	0.433238	1.64742e-10	2.04059e-05	G	A	Unknown	IGR	SNP	rs13009422	0	0	NA	NA	0	0	NA	NA
U_RBC	chr2_82275080	0.436033	1.87933e-12	2	82361516	chr2_82361516	G	0.415992	1.46906e-09	0.000106084	C	G	Unknown	IGR	SNP	rs56359126	0	0	NA	NA	0	0	NA	NA
U_RBC	chr2_82275080	0.436033	1.87933e-12	2	82362203	chr2_82362203	C	0.414745	1.90642e-09	0.000122616	T	C	Unknown	IGR	SNP	rs11691045	0	0	NA	NA	0	0	NA	NA
U_RBC	chr2_82275080	0.436033	1.87933e-12	2	82363834	chr2_82363834	C	0.387958	3.27308e-08	0.00120489	CTCACCGTTT	C	Unknown	IGR	DEL	rs66972622	0	0	NA	NA	0	0	NA	NA
U_RBC	chr2_82275080	0.436033	1.87933e-12	2	82365746	chr2_82365746	T	0.408459	8.78296e-10	7.12004e-05	G	T	Unknown	IGR	SNP	rs1346389	0	0	NA	NA	0	0	NA	NA
U_RBC	chr2_82275080	0.436033	1.87933e-12	2	82366441	chr2_82366441	A	0.416409	1.6584e-09	0.000114215	G	A	Unknown	IGR	SNP	rs34197200	0	0	NA	NA	0	0	NA	NA
U_RBC	chr2_82275080	0.436033	1.87933e-12	2	82367346	chr2_82367346	G	0.404855	3.32591e-09	0.000153141	C	G	Unknown	IGR	SNP	rs13035997	0	0	NA	NA	0	0	NA	NA
U_RBC	chr2_82275080	0.436033	1.87933e-12	2	82377466	chr2_82377466	G	0.433238	1.64742e-10	2.04059e-05	A	G	Unknown	IGR	SNP	rs7563050	0	0	NA	NA	0	0	NA	NA
U_RBC	chr2_82275080	0.436033	1.87933e-12	2	82378160	chr2_82378160	C	0.433238	1.64742e-10	2.04059e-05	T	C	Unknown	IGR	SNP	rs112540622	0	0	NA	NA	0	0	NA	NA
U_RBC	chr2_82275080	0.436033	1.87933e-12	2	82378968	chr2_82378968	T	0.422811	2.53236e-08	0.000938467	C	T	Unknown	IGR	SNP	rs80318539	0	0	NA	NA	0	0	NA	NA
U_RBC	chr2_82275080	0.436033	1.87933e-12	2	82380602	chr2_82380602	T	0.433238	1.64742e-10	2.04059e-05	G	T	Unknown	IGR	SNP	rs62138573	0	0	NA	NA	0	0	NA	NA
U_RBC	chr2_82275080	0.436033	1.87933e-12	2	82385996	chr2_82385996	A	0.433238	1.64742e-10	2.04059e-05	G	A	Unknown	IGR	SNP	rs1365953	0	0	NA	NA	0	0	NA	NA
U_RBC	chr2_82275080	0.436033	1.87933e-12	2	82387892	chr2_82387892	A	0.433238	1.64742e-10	2.04059e-05	C	A	Unknown	IGR	SNP	rs11887253	0	0	NA	NA	0	0	NA	NA
U_RBC	chr2_82275080	0.436033	1.87933e-12	2	82388198	chr2_82388198	G	0.433238	1.64742e-10	2.04059e-05	C	G	Unknown	IGR	SNP	rs62138574	0	0	NA	NA	0	0	NA	NA
U_RBC	chr2_82275080	0.436033	1.87933e-12	2	82389656	chr2_82389656	G	0.417491	1.12873e-09	8.78417e-05	A	G	Unknown	IGR	SNP	rs62138577	0	0	NA	NA	0	0	NA	NA
U_RBC	chr2_82275080	0.436033	1.87933e-12	2	82392347	chr2_82392347	A	0.404855	3.32591e-09	0.000153141	G	A	Unknown	IGR	SNP	rs56058944	0	0	NA	NA	0	0	NA	NA
U_RBC	chr2_82275080	0.436033	1.87933e-12	2	82399980	chr2_82399980	A	0.404855	3.32591e-09	0.000153141	AC	A	Unknown	IGR	DEL	rs35799046	0	0	NA	NA	0	0	NA	NA
U_RBC	chr2_82275080	0.436033	1.87933e-12	2	82400669	chr2_82400669	A	0.404855	3.32591e-09	0.000153141	AT	A	Unknown	IGR	DEL	rs56271809	0	0	NA	NA	0	0	NA	NA
U_RBC	chr2_82275080	0.436033	1.87933e-12	2	82401017	chr2_82401017	C	0.433238	1.64742e-10	2.04059e-05	G	C	Unknown	IGR	SNP	rs55798404	0	0	NA	NA	0	0	NA	NA
U_RBC	chr2_82275080	0.436033	1.87933e-12	2	82403180	chr2_82403180	G	0.433238	1.64742e-10	2.04059e-05	T	G	Unknown	IGR	SNP	rs6547425	0	0	NA	NA	0	0	NA	NA
U_RBC	chr2_82275080	0.436033	1.87933e-12	2	82406503	chr2_82406503	T	0.406154	2.53486e-09	0.000136948	G	T	Unknown	IGR	SNP	rs17021686	0	0	NA	NA	0	0	NA	NA
U_RBC	chr2_82275080	0.436033	1.87933e-12	2	82406590	chr2_82406590	A	0.41606	1.44301e-09	0.000106084	G	A	Unknown	IGR	SNP	rs17612494	0	0	NA	NA	0	0	NA	NA
U_RBC	chr2_82275080	0.436033	1.87933e-12	2	82407547	chr2_82407547	G	0.415902	1.49851e-09	0.000106084	A	G	Unknown	IGR	SNP	rs6711747	0	0	NA	NA	0	0	NA	NA
U_RBC	chr2_82275080	0.436033	1.87933e-12	2	82411166	chr2_82411166	T	0.387745	3.74475e-08	0.00134922	C	T	Unknown	IGR	SNP	rs62138612	0	0	NA	NA	0	0	NA	NA
U_RBC	chr2_82275080	0.436033	1.87933e-12	2	82412336	chr2_82412336	A	0.404855	3.32591e-09	0.000153141	T	A	Unknown	IGR	SNP	rs75395375	0	0	NA	NA	0	0	NA	NA
U_RBC	chr2_82275080	0.436033	1.87933e-12	2	82414011	chr2_82414011	G	0.433238	1.64742e-10	2.04059e-05	A	G	Unknown	IGR	SNP	rs112617900	0	0	NA	NA	0	0	NA	NA
U_RBC	chr2_82275080	0.436033	1.87933e-12	2	82414023	chr2_82414023	A	0.433238	1.64742e-10	2.04059e-05	G	A	Unknown	IGR	SNP	rs79174484	0	0	NA	NA	0	0	NA	NA
U_RBC	chr2_82275080	0.436033	1.87933e-12	2	82415927	chr2_82415927	A	0.405927	2.63869e-09	0.000137821	AG	A	Unknown	IGR	DEL	rs151175260	0	0	NA	NA	0	0	NA	NA
U_RBC	chr2_82275080	0.436033	1.87933e-12	2	82421035	chr2_82421035	A	0.433238	1.64742e-10	2.04059e-05	G	A	Unknown	IGR	SNP	rs55795349	0	0	NA	NA	0	0	NA	NA
U_RBC	chr2_82275080	0.436033	1.87933e-12	2	82425624	chr2_82425624	G	0.415876	1.49945e-09	0.000106084	A	G	Unknown	IGR	SNP	rs62138618	0	0	NA	NA	0	0	NA	NA
U_RBC	chr2_82275080	0.436033	1.87933e-12	2	82426731	chr2_82426731	C	0.415721	1.53399e-09	0.00010659	T	C	Unknown	IGR	SNP	rs62138619	0	0	NA	NA	0	0	NA	NA
U_RBC	chr2_82275080	0.436033	1.87933e-12	2	82428617	chr2_82428617	C	0.404855	3.32591e-09	0.000153141	T	C	Unknown	IGR	SNP	rs56244384	0	0	NA	NA	0	0	NA	NA
U_RBC	chr2_82275080	0.436033	1.87933e-12	2	82429474	chr2_82429474	G	0.433238	1.64742e-10	2.04059e-05	A	G	Unknown	IGR	SNP	rs1548009	0	0	NA	NA	0	0	NA	NA
U_RBC	chr2_82275080	0.436033	1.87933e-12	2	82430145	chr2_82430145	T	0.397041	4.0816e-09	0.000179461	A	T	Unknown	IGR	SNP	rs72924413	0	0	NA	NA	0	0	NA	NA
U_RBC	chr2_82275080	0.436033	1.87933e-12	2	82431992	chr2_82431992	C	0.406154	2.53486e-09	0.000136948	T	C	Unknown	IGR	SNP	rs17021730	0	0	NA	NA	0	0	NA	NA
U_RBC	chr2_82275080	0.436033	1.87933e-12	2	82434591	chr2_82434591	C	0.406149	2.56499e-09	0.000136948	A	C	Unknown	IGR	SNP	rs62138622	0	0	NA	NA	0	0	NA	NA
U_RBC	chr2_82275080	0.436033	1.87933e-12	2	82438942	chr2_82438942	C	0.406084	2.57997e-09	0.000136948	T	C	Unknown	IGR	SNP	rs62138623	0	0	NA	NA	0	0	NA	NA
U_RBC	chr2_82275080	0.436033	1.87933e-12	2	82440458	chr2_82440458	T	0.40485	3.36491e-09	0.000153141	C	T	Unknown	IGR	SNP	rs62138624	0	0	NA	NA	0	0	NA	NA
U_RBC	chr2_82275080	0.436033	1.87933e-12	2	82441103	chr2_82441103	C	0.433238	1.64742e-10	2.04059e-05	T	C	Unknown	IGR	SNP	rs6713854	0	0	NA	NA	0	0	NA	NA
U_RBC	chr2_82275080	0.436033	1.87933e-12	2	82441151	chr2_82441151	CAG	0.433238	1.64742e-10	2.04059e-05	NA	NA	NA	NA	NA	NA	0	0	NA	NA	0	0	NA	NA
U_RBC	chr2_82275080	0.436033	1.87933e-12	2	82441459	chr2_82441459	A	0.406529	7.30718e-10	6.18122e-05	C	A	Unknown	IGR	SNP	rs1896484	0	0	NA	NA	0	0	NA	NA
U_RBC	chr2_82275080	0.436033	1.87933e-12	2	82445703	chr2_82445703	A	0.433238	1.64742e-10	2.04059e-05	C	A	Unknown	IGR	SNP	rs59777260	0	0	NA	NA	0	0	NA	NA
U_RBC	chr2_82275080	0.436033	1.87933e-12	2	82445798	chr2_82445798	G	0.395542	7.68051e-09	0.000300365	A	G	Unknown	IGR	SNP	rs62138627	0	0	NA	NA	0	0	NA	NA
U_RBC	chr2_82275080	0.436033	1.87933e-12	2	82446062	chr2_82446062	C	0.433238	1.64742e-10	2.04059e-05	T	C	Unknown	IGR	SNP	rs1834835	0	0	NA	NA	0	0	NA	NA
U_RBC	chr2_82275080	0.436033	1.87933e-12	2	82446197	chr2_82446197	A	0.433238	1.64742e-10	2.04059e-05	G	A	Unknown	IGR	SNP	rs62138628	0	0	NA	NA	0	0	NA	NA
U_RBC	chr2_82275080	0.436033	1.87933e-12	2	82446628	chr2_82446628	A	0.433222	1.66823e-10	2.04059e-05	G	A	Unknown	IGR	SNP	rs75594782	0	0	NA	NA	0	0	NA	NA
U_RBC	chr2_82275080	0.436033	1.87933e-12	2	82447388	chr2_82447388	A	0.395542	7.68051e-09	0.000300365	G	A	Unknown	IGR	SNP	rs6759379	0	0	NA	NA	0	0	NA	NA
U_RBC	chr2_82275080	0.436033	1.87933e-12	2	82449228	chr2_82449228	C	0.406119	2.57306e-09	0.000136948	T	C	Unknown	IGR	SNP	rs6547429	0	0	NA	NA	0	0	NA	NA
U_RBC	chr2_82275080	0.436033	1.87933e-12	2	82451374	chr2_82451374	TA	0.414745	1.90642e-09	0.000122616	NA	NA	NA	NA	NA	NA	0	0	NA	NA	0	0	NA	NA
U_RBC	chr2_82275080	0.436033	1.87933e-12	2	82452452	chr2_82452452	T	0.407678	1.92897e-09	0.000123049	C	T	Unknown	IGR	SNP	rs62138631	0	0	NA	NA	0	0	NA	NA
U_RBC	chr2_82275080	0.436033	1.87933e-12	2	82452696	chr2_82452696	A	0.4331	1.68918e-10	2.04059e-05	G	A	Unknown	IGR	SNP	rs7573193	0	0	NA	NA	0	0	NA	NA
U_RBC	chr2_82275080	0.436033	1.87933e-12	2	82452832	chr2_82452832	G	0.433238	1.64742e-10	2.04059e-05	A	G	Unknown	IGR	SNP	rs7599559	0	0	NA	NA	0	0	NA	NA
U_RBC	chr2_82275080	0.436033	1.87933e-12	2	82456112	chr2_82456112	A	0.433238	1.64742e-10	2.04059e-05	G	A	Unknown	IGR	SNP	rs61178023	0	0	NA	NA	0	0	NA	NA
U_RBC	chr2_82275080	0.436033	1.87933e-12	2	82457244	chr2_82457244	T	0.406154	2.53486e-09	0.000136948	C	T	Unknown	IGR	SNP	rs1427646	0	0	NA	NA	0	0	NA	NA
U_RBC	chr2_82275080	0.436033	1.87933e-12	2	82457845	chr2_82457845	A	0.41606	1.44301e-09	0.000106084	G	A	Unknown	IGR	SNP	rs62138638	0	0	NA	NA	0	0	NA	NA
U_RBC	chr2_82275080	0.436033	1.87933e-12	2	82458046	chr2_82458046	T	0.424981	9.11732e-10	7.18369e-05	C	T	Unknown	IGR	SNP	rs185161997	0	0	NA	NA	0	0	NA	NA
U_RBC	chr2_82275080	0.436033	1.87933e-12	2	82458050	chr2_82458050	T	0.424981	9.11732e-10	7.18369e-05	C	T	Unknown	IGR	SNP	rs79264970	0	0	NA	NA	0	0	NA	NA
U_RBC	chr2_82275080	0.436033	1.87933e-12	2	82459722	chr2_82459722	T	0.433238	1.64742e-10	2.04059e-05	G	T	Unknown	IGR	SNP	rs62138640	0	0	NA	NA	0	0	NA	NA
U_RBC	chr2_82275080	0.436033	1.87933e-12	2	82460025	chr2_82460025	A	0.40485	3.36491e-09	0.000153141	G	A	Unknown	IGR	SNP	rs17670094	0	0	NA	NA	0	0	NA	NA
U_RBC	chr2_82275080	0.436033	1.87933e-12	2	82461418	chr2_82461418	C	0.433238	1.64742e-10	2.04059e-05	G	C	Unknown	IGR	SNP	rs1593772	0	0	NA	NA	0	0	NA	NA
U_RBC	chr2_82275080	0.436033	1.87933e-12	2	82461602	chr2_82461602	A	0.433238	1.64742e-10	2.04059e-05	G	A	Unknown	IGR	SNP	rs1593773	0	0	NA	NA	0	0	NA	NA
U_RBC	chr2_82275080	0.436033	1.87933e-12	2	82461864	chr2_82461864	T	0.433238	1.64742e-10	2.04059e-05	C	T	Unknown	IGR	SNP	rs17624409	0	0	NA	NA	0	0	NA	NA
U_RBC	chr2_82275080	0.436033	1.87933e-12	2	82462898	chr2_82462898	A	0.415966	1.48994e-09	0.000106084	G	A	Unknown	IGR	SNP	rs7572556	0	0	NA	NA	0	0	NA	NA
U_RBC	chr2_82275080	0.436033	1.87933e-12	2	82463098	chr2_82463098	C	0.433238	1.64742e-10	2.04059e-05	T	C	Unknown	IGR	SNP	rs7589269	0	0	NA	NA	0	0	NA	NA
U_RBC	chr2_82275080	0.436033	1.87933e-12	2	82464023	chr2_82464023	T	0.406154	2.53486e-09	0.000136948	C	T	Unknown	IGR	SNP	rs62139863	0	0	NA	NA	0	0	NA	NA
U_RBC	chr2_82275080	0.436033	1.87933e-12	2	82465008	chr2_82465008	A	0.398542	3.62481e-09	0.000162474	G	A	Unknown	IGR	SNP	rs17021781	0	0	NA	NA	0	0	NA	NA
U_RBC	chr2_82275080	0.436033	1.87933e-12	2	82465463	chr2_82465463	A	0.396295	2.35105e-08	0.000875442	G	A	Unknown	IGR	SNP	rs58420334	0	0	NA	NA	0	0	NA	NA
U_RBC	chr2_82275080	0.436033	1.87933e-12	2	82469154	chr2_82469154	C	0.404855	3.32591e-09	0.000153141	G	C	Unknown	IGR	SNP	rs17021792	0	0	NA	NA	0	0	NA	NA
U_RBC	chr2_82275080	0.436033	1.87933e-12	2	82470506	chr2_82470506	A	0.406046	2.58337e-09	0.000136948	T	A	Unknown	IGR	SNP	rs17021800	0	0	NA	NA	0	0	NA	NA
U_RBC	chr2_82275080	0.436033	1.87933e-12	2	82470639	chr2_82470639	A	0.406154	2.53486e-09	0.000136948	T	A	Unknown	IGR	SNP	rs17670589	0	0	NA	NA	0	0	NA	NA
U_RBC	chr2_82275080	0.436033	1.87933e-12	2	82471385	chr2_82471385	C	0.404855	3.32591e-09	0.000153141	T	C	Unknown	IGR	SNP	rs11126868	0	0	NA	NA	0	0	NA	NA
U_RBC	chr2_82275080	0.436033	1.87933e-12	2	82471948	chr2_82471948	G	0.433238	1.64742e-10	2.04059e-05	A	G	AC010105.1	3'Flank	SNP	rs17670663	0	0	NA	NA	0	0	NA	NA
U_RBC	chr2_82275080	0.436033	1.87933e-12	2	82472650	chr2_82472650	C	0.433238	1.64742e-10	2.04059e-05	G	C	AC010105.1	3'Flank	SNP	rs62139871	0	0	NA	NA	0	0	NA	NA
U_RBC	chr2_82275080	0.436033	1.87933e-12	2	82474130	chr2_82474130	T	0.40485	3.36491e-09	0.000153141	A	T	AC010105.1	3'Flank	SNP	rs6719406	0	0	NA	NA	0	0	NA	NA
U_RBC	chr2_82275080	0.436033	1.87933e-12	2	82474923	chr2_82474923	A	0.427405	7.65796e-10	6.40125e-05	AAT	A	AC010105.1	3'Flank	DEL	rs112227328	0	0	NA	NA	0	0	NA	NA
U_RBC	chr2_82275080	0.436033	1.87933e-12	2	82476651	chr2_82476651	T	0.404855	3.32591e-09	0.000153141	C	T	AC010105.1	3'Flank	SNP	rs62139877	0	0	NA	NA	0	0	NA	NA
U_RBC	chr2_82275080	0.436033	1.87933e-12	2	82477054	chr2_82477054	A	0.406154	2.53486e-09	0.000136948	G	A	AC010105.1	RNA	SNP	rs62139878	0	0	NA	NA	0	0	NA	NA
U_RBC	chr2_82275080	0.436033	1.87933e-12	2	82478125	chr2_82478125	T	0.43549	2.80764e-11	2.04059e-05	C	T	AC010105.1	Intron	SNP	rs1427638	0	0	NA	NA	0	0	NA	NA
U_RBC	chr2_82275080	0.436033	1.87933e-12	2	82478163	chr2_82478163	A	0.444257	1.627e-11	1.9378e-05	G	A	AC010105.1	Intron	SNP	rs1427637	0	0	NA	NA	0	0	NA	NA
U_RBC	chr2_82275080	0.436033	1.87933e-12	2	82479457	chr2_82479457	G	0.433238	1.64742e-10	2.04059e-05	T	G	AC010105.1	Intron	SNP	rs6705009	0	0	NA	NA	0	0	NA	NA
U_RBC	chr2_82275080	0.436033	1.87933e-12	2	82479656	chr2_82479656	G	0.404855	3.32591e-09	0.000153141	A	G	AC010105.1	Intron	SNP	rs147368884	0	0	NA	NA	0	0	NA	NA
U_RBC	chr2_82275080	0.436033	1.87933e-12	2	82479790	chr2_82479790	C	0.433238	1.64742e-10	2.04059e-05	T	C	AC010105.1	RNA	SNP	rs6705383	0	0	NA	NA	0	0	NA	NA
U_RBC	chr2_82275080	0.436033	1.87933e-12	2	82480009	chr2_82480009	G	0.433238	1.64742e-10	2.04059e-05	T	G	AC010105.1	Intron	SNP	rs62139879	0	0	NA	NA	0	0	NA	NA
U_RBC	chr2_82275080	0.436033	1.87933e-12	2	82480716	chr2_82480716	ACTTTT	0.40485	3.36491e-09	0.000153141	NA	NA	NA	NA	NA	NA	0	0	NA	NA	0	0	NA	NA
U_RBC	chr2_82275080	0.436033	1.87933e-12	2	82484480	chr2_82484480	G	0.416056	1.46068e-09	0.000106084	C	G	AC010105.1	Intron	SNP	rs62139881	0	0	NA	NA	0	0	NA	NA
U_RBC	chr2_82275080	0.436033	1.87933e-12	2	82486955	chr2_82486955	G	0.433238	1.64742e-10	2.04059e-05	C	G	AC010105.1	Intron	SNP	rs6757639	0	0	NA	NA	0	0	NA	NA
U_RBC	chr2_82275080	0.436033	1.87933e-12	2	82487965	chr2_82487965	C	0.381542	8.87918e-09	0.000343787	T	C	AC010105.1	Intron	SNP	rs62139885	0	0	NA	NA	0	0	NA	NA
U_RBC	chr2_82275080	0.436033	1.87933e-12	2	82489800	chr2_82489800	GT	0.395479	7.87588e-09	0.000306466	NA	NA	NA	NA	NA	NA	0	0	NA	NA	0	0	NA	NA
U_RBC	chr2_82275080	0.436033	1.87933e-12	2	82490031	chr2_82490031	A	0.433238	1.64742e-10	2.04059e-05	C	A	AC010105.1	Intron	SNP	rs11681331	0	0	NA	NA	0	0	NA	NA
U_RBC	chr2_82275080	0.436033	1.87933e-12	2	82490346	chr2_82490346	T	0.433238	1.64742e-10	2.04059e-05	C	T	AC010105.1	Intron	SNP	rs11681507	0	0	NA	NA	0	0	NA	NA
U_RBC	chr2_82275080	0.436033	1.87933e-12	2	82492640	chr2_82492640	T	0.41606	1.44301e-09	0.000106084	G	T	AC010105.1	5'Flank	SNP	rs17021833	0	0	NA	NA	0	0	NA	NA
U_RBC	chr2_82275080	0.436033	1.87933e-12	2	82492688	chr2_82492688	T	0.41606	1.44301e-09	0.000106084	G	T	AC010105.1	5'Flank	SNP	rs17625128	0	0	NA	NA	0	0	NA	NA
U_RBC	chr2_82275080	0.436033	1.87933e-12	2	82493555	chr2_82493555	G	0.40485	3.36491e-09	0.000153141	A	G	AC010105.1	5'Flank	SNP	rs1549581	0	0	NA	NA	0	0	NA	NA
U_RBC	chr2_82275080	0.436033	1.87933e-12	2	82494254	chr2_82494254	C	0.405927	2.63869e-09	0.000137821	T	C	AC010105.1	5'Flank	SNP	rs11693805	0	0	NA	NA	0	0	NA	NA
U_RBC	chr2_82275080	0.436033	1.87933e-12	2	82494670	chr2_82494670	C	0.413269	1.78596e-09	0.000118795	T	C	AC010105.1	5'Flank	SNP	rs11693987	0	0	NA	NA	0	0	NA	NA
U_RBC	chr2_82275080	0.436033	1.87933e-12	2	82495145	chr2_82495145	T	0.406125	2.56568e-09	0.000136948	C	T	AC010105.1	5'Flank	SNP	rs11689309	0	0	NA	NA	0	0	NA	NA
U_RBC	chr2_82275080	0.436033	1.87933e-12	2	82496110	chr2_82496110	C	0.406038	2.58678e-09	0.000136948	A	C	AC010105.1	5'Flank	SNP	rs62139919	0	0	NA	NA	0	0	NA	NA
U_RBC	chr2_82275080	0.436033	1.87933e-12	2	82496424	chr2_82496424	CT	0.398607	3.65351e-09	0.000162474	NA	NA	NA	NA	NA	NA	0	0	NA	NA	0	0	NA	NA
U_RBC	chr2_82275080	0.436033	1.87933e-12	2	82498605	chr2_82498605	G	0.44425	1.65199e-11	1.9378e-05	A	G	AC010105.1	Intron	SNP	rs7600953	0	0	NA	NA	0	0	NA	NA
U_RBC	chr2_82275080	0.436033	1.87933e-12	2	82498666	chr2_82498666	T	0.433238	1.64742e-10	2.04059e-05	C	T	AC010105.1	Intron	SNP	rs7574725	0	0	NA	NA	0	0	NA	NA
U_RBC	chr2_82275080	0.436033	1.87933e-12	2	82499740	chr2_82499740	T	0.433238	1.64742e-10	2.04059e-05	G	T	AC010105.1	Intron	SNP	rs934035	0	0	NA	NA	0	0	NA	NA
U_RBC	chr2_82275080	0.436033	1.87933e-12	2	82499871	chr2_82499871	G	0.433238	1.64742e-10	2.04059e-05	T	G	AC010105.1	Intron	SNP	rs934034	0	0	NA	NA	0	0	NA	NA
U_RBC	chr2_82275080	0.436033	1.87933e-12	2	82500239	chr2_82500239	C	0.395542	7.68051e-09	0.000300365	T	C	AC010105.1	Intron	SNP	rs934033	0	0	NA	NA	0	0	NA	NA
U_RBC	chr2_82275080	0.436033	1.87933e-12	2	82501751	chr2_82501751	C	0.433238	1.64742e-10	2.04059e-05	T	C	AC010105.1	Intron	SNP	rs2195131	0	0	NA	NA	0	0	NA	NA
U_RBC	chr2_82275080	0.436033	1.87933e-12	2	82502646	chr2_82502646	G	0.433238	1.64742e-10	2.04059e-05	C	G	AC010105.1	Intron	SNP	rs62139924	0	0	NA	NA	0	0	NA	NA
U_RBC	chr2_82275080	0.436033	1.87933e-12	2	82502771	chr2_82502771	A	0.433238	1.64742e-10	2.04059e-05	T	A	AC010105.1	Intron	SNP	rs6755802	0	0	NA	NA	0	0	NA	NA
U_RBC	chr2_82275080	0.436033	1.87933e-12	2	82503231	chr2_82503231	C	0.433238	1.64742e-10	2.04059e-05	T	C	AC010105.1	Intron	SNP	rs6547432	0	0	NA	NA	0	0	NA	NA
U_RBC	chr2_82275080	0.436033	1.87933e-12	2	82504004	chr2_82504004	G	0.444257	1.627e-11	1.9378e-05	A	G	AC010105.1	Intron	SNP	rs6719164	0	0	NA	NA	0	0	NA	NA
U_RBC	chr2_82275080	0.436033	1.87933e-12	2	82504421	chr2_82504421	C	0.39109	5.97373e-09	0.00023841	A	C	AC010105.1	Intron	SNP	rs1427644	0	0	NA	NA	0	0	NA	NA
U_RBC	chr2_82275080	0.436033	1.87933e-12	2	82504939	chr2_82504939	T	0.433238	1.64742e-10	2.04059e-05	C	T	AC010105.1	Intron	SNP	rs1965065	0	0	NA	NA	0	0	NA	NA
U_RBC	chr2_82275080	0.436033	1.87933e-12	2	82505998	chr2_82505998	A	0.444257	1.627e-11	1.9378e-05	G	A	AC010105.1	Intron	SNP	rs17021881	0	0	NA	NA	0	0	NA	NA
U_RBC	chr2_82275080	0.436033	1.87933e-12	2	82507264	chr2_82507264	A	0.433238	1.64742e-10	2.04059e-05	G	A	AC010105.1	Intron	SNP	rs2052821	0	0	NA	NA	0	0	NA	NA
U_RBC	chr2_82275080	0.436033	1.87933e-12	2	82507479	chr2_82507479	A	0.433238	1.64742e-10	2.04059e-05	G	A	AC010105.1	Intron	SNP	rs2052820	0	0	NA	NA	0	0	NA	NA
[truncated: 635 more rows]
