# Supplementary material for: Korea4K: whole genome sequences of 4,157 Koreans with 107 phenotypes derived from extensive health check-ups
Source: Gigascience. 2024 Apr 16;13:giae014. doi: 10.1093/gigascience/giae014 (PMC11020240; doi:10.1093/gigascience/giae014)
Supplement: giae014_Supplemental_Files [file giae014_supplemental_files.zip › Korea4K_TableS7_Supplementary_Material.xlsx]

## Sheet: Sheet1
Supplementary Table S7. Genetic heritability measurement
Trait	h2	h2_SE	h2_Lower_bound_95pct_CI	h2_Upper_bound_95pct_CI	h2_CI_length	Significant(the lower bound of heritability > 0 with 95% confidence interval)
R_naked_eyesight	0.928179	0.164953	0.604871	1.25149	0.646616	TRUE
WHtR	0.856301	0.158329	0.545976	1.16663	0.62065	TRUE
L_naked_eyesight	0.821187	0.16696	0.493945	1.14843	0.654483	TRUE
Height	0.750886	0.161696	0.433962	1.06781	0.633848	TRUE
Waist	0.749176	0.159555	0.436448	1.0619	0.625456	TRUE
U_WBC	0.728081	0.20382	0.328594	1.12757	0.798974	TRUE
FVC	0.697258	0.215065	0.275731	1.11879	0.843055	TRUE
AST	0.644563	0.15476	0.341233	0.947893	0.606659	TRUE
FEV1	0.622628	0.215161	0.200912	1.04434	0.843431	TRUE
MCV	0.590655	0.202914	0.192944	0.988366	0.795423	TRUE
Pulse_rate	0.577294	0.216873	0.152223	1.00237	0.850142	TRUE
ALP	0.569694	0.208695	0.160652	0.978736	0.818084	TRUE
Fat_percentage	0.548675	0.226187	0.105348	0.992002	0.886653	TRUE
WWtR	0.54465	0.157203	0.236532	0.852768	0.616236	TRUE
CRP	0.491591	0.217809	0.0646854	0.918497	0.853811	TRUE
MCH	0.49105	0.202111	0.0949124	0.887188	0.792275	TRUE
FBS	0.482063	0.160729	0.167034	0.797092	0.630058	TRUE
FVC_pct	0.472208	0.220834	0.0393734	0.905043	0.865669	TRUE
TSH	0.462151	0.211116	0.0483636	0.875938	0.827575	TRUE
Lipoprotein_a	0.437991	0.220975	0.00488	0.871102	0.866222	TRUE
Basophil	0.422142	0.200038	0.0300675	0.814216	0.784149	TRUE
AFP	0.405769	0.204415	0.0051156	0.806422	0.801307	TRUE
HDL	0.373569	0.174397	0.0317509	0.715387	0.683636	TRUE
Creatinine	0.354723	0.150719	0.0593138	0.650132	0.590818	TRUE
BMI	0.338383	0.157633	0.0294223	0.647344	0.617921	TRUE
Weight	0.324838	0.157645	0.0158538	0.633822	0.617968	TRUE
Hemoglobin	0.311134	0.156138	0.00510352	0.617164	0.612061	TRUE
HBs_Ag_Quan	0.402878	0.231556	-0.0509718	0.856728	0.9077	FALSE
HBa1c	0.398785	0.209386	-0.0116116	0.809182	0.820793	FALSE
HBs_Ab_Quan	0.381352	0.217835	-0.0456046	0.808309	0.853913	FALSE
RBC	0.3812	0.196965	-0.0048514	0.767251	0.772103	FALSE
FEV1_pct	0.373027	0.220506	-0.0591648	0.805219	0.864384	FALSE
Left_2000hz	0.339699	0.208558	-0.0690747	0.748473	0.817547	FALSE
ESR	0.338757	0.212457	-0.0776587	0.755173	0.832831	FALSE
Degree_of_obesity	0.306937	0.15731	-0.0013906	0.615265	0.616655	FALSE
U_RBC	0.279542	0.201554	-0.115504	0.674588	0.790092	FALSE
Left_3000hz	0.27876	0.22371	-0.159712	0.717232	0.876943	FALSE
LDH	0.265875	0.206982	-0.13981	0.67156	0.811369	FALSE
CA125	0.265119	0.45756	-0.631699	1.16194	1.79364	FALSE
T3	0.262395	0.213193	-0.155463	0.680253	0.835717	FALSE
WBC	0.260555	0.197674	-0.126886	0.647996	0.774882	FALSE
T_protein	0.250911	0.204192	-0.149305	0.651127	0.800433	FALSE
RDW_pct	0.250636	0.20144	-0.144186	0.645458	0.789645	FALSE
U_pH	0.248606	0.202865	-0.149009	0.646221	0.795231	FALSE
CPK	0.235833	0.210133	-0.176028	0.647694	0.823721	FALSE
Right_4000hz	0.222135	0.207018	-0.18362	0.62789	0.811511	FALSE
Left_1000hz	0.209393	0.205604	-0.193591	0.612377	0.805968	FALSE
ALT	0.194393	0.15887	-0.116992	0.505778	0.62277	FALSE
T_cholesterol	0.167772	0.173649	-0.17258	0.508124	0.680704	FALSE
Neutral_fat	0.164684	0.176125	-0.180521	0.509889	0.69041	FALSE
P	0.160213	0.211952	-0.255213	0.575639	0.830852	FALSE
Platelet	0.154539	0.191711	-0.221215	0.530293	0.751507	FALSE
Hematocrit	0.141737	0.200917	-0.25206	0.535534	0.787595	FALSE
T_bilirubin	0.139085	0.196683	-0.246414	0.524584	0.770997	FALSE
Neutrophil	0.133463	0.201049	-0.260593	0.527519	0.788112	FALSE
Monocyte	0.123603	0.199899	-0.268199	0.515405	0.783604	FALSE
Lymphocyte	0.118698	0.199165	-0.271665	0.509061	0.780727	FALSE
Globulin	0.118158	0.203148	-0.280012	0.516328	0.79634	FALSE
CA19_9	0.112269	0.205905	-0.291305	0.515843	0.807148	FALSE
U_uric_acid	0.107828	0.203469	-0.290971	0.506627	0.797598	FALSE
Amylase	0.10219	0.211252	-0.311864	0.516244	0.828108	FALSE
R_eye_pressure	0.089691	0.208584	-0.319134	0.498516	0.817649	FALSE
Homocysteine	0.085558	0.220023	-0.345687	0.516803	0.86249	FALSE
Left_4000hz	0.084193	0.203948	-0.315545	0.483931	0.799476	FALSE
Free_T4	0.081405	0.202262	-0.315029	0.477839	0.792867	FALSE
L_corrective_eyesight	0.075477	0.433446	-0.774077	0.925031	1.69911	FALSE
Eosinophil	0.07149	0.189208	-0.299358	0.442338	0.741695	FALSE
Systolic_BP	0.043872	0.148847	-0.247868	0.335612	0.58348	FALSE
Right_2000hz	0.040396	0.199819	-0.351249	0.432041	0.78329	FALSE
MCHC	0.033776	0.199285	-0.356823	0.424375	0.781197	FALSE
Diastolic_BP	0.026687	0.144022	-0.255596	0.30897	0.564566	FALSE
GGT	0.025388	0.152771	-0.274043	0.324819	0.598862	FALSE
Right_3000hz	2e-06	0.205085	-0.401965	0.401969	0.803933	FALSE
AG_Ratio	1e-06	0.201561	-0.395059	0.395061	0.790119	FALSE
Albumin	1e-06	0.199694	-0.391399	0.391401	0.7828	FALSE
BUN	1e-06	0.202561	-0.397019	0.397021	0.794039	FALSE
Ca	1e-06	0.213718	-0.418886	0.418888	0.837775	FALSE
CEA	1e-06	0.208279	-0.408226	0.408228	0.816454	FALSE
D_bilirubin	1e-06	0.199563	-0.391142	0.391144	0.782287	FALSE
FEV1_per_FVC_pct	1e-06	0.21729	-0.425887	0.425889	0.851777	FALSE
HCV_Ab_Quan	1e-06	0.212788	-0.417063	0.417065	0.834129	FALSE
K	1e-06	0.206221	-0.404192	0.404194	0.808386	FALSE
LDL	1e-06	0.185735	-0.36404	0.364042	0.728081	FALSE
L_eye_pressure	1e-06	0.209084	-0.409804	0.409806	0.819609	FALSE
Na	1e-06	0.210961	-0.413483	0.413485	0.826967	FALSE
R_corrective_eyesight	1e-06	0.452155	-0.886223	0.886225	1.77245	FALSE
Right_1000hz	1e-06	0.196713	-0.385556	0.385558	0.771115	FALSE
U_SG	1e-06	0.193769	-0.379786	0.379788	0.759574	FALSE
PSA	NA	NA	NA	NA	NA	NA
