# Supplementary material for: Korea4K: whole genome sequences of 4,157 Koreans with 107 phenotypes derived from extensive health check-ups
Source: Gigascience. 2024 Apr 16;13:giae014. doi: 10.1093/gigascience/giae014 (PMC11020240; doi:10.1093/gigascience/giae014)
Supplement: giae014_Supplemental_Files [file giae014_supplemental_files.zip › Korea4K_TableS8_Supplementary_Material.xlsx]

## Sheet: Sheet1
Supplementary Table S8. Genetic correlation measurement
Trait1	Trait2	rG	abs_rG	rG_SE	abs_rG_Lower_bound_95pct_CI	abs_rG_Upper_bound_95pct_CI	rG_P_value	rG_adjusted_P_value	Significant(the lower bound of genetic correlation> 0 with 95% confidence interval and FDR < 0.05)
Waist	WHtR	0.939009	0.939009	0.017816	0.90409	0.973928	0	0	TRUE
WHtR	Fat_percentage	0.973443	0.973443	0.037148	0.900633	1.04625	0	0	TRUE
R_naked_eyesight	L_naked_eyesight	0.964369	0.964369	0.027043	0.911365	1.01737	0	0	TRUE
BMI	Fat_percentage	0.978536	0.978536	0.073434	0.834605	1.12247	1.6653e-16	1.42383e-14	TRUE
WHtR	BMI	0.912373	0.912373	0.080263	0.755058	1.06969	4.7476e-10	3.24736e-08	TRUE
Waist	Fat_percentage	0.914369	0.914369	0.062051	0.792749	1.03599	5.776e-06	0.000329232	TRUE
L_naked_eyesight	WWtR	-0.757964	0.757964	0.226775	0.313485	1.20244	3.3555e-05	0.0016394	TRUE
WHtR	Creatinine	-0.833845	0.833845	0.284409	0.276403	1.39129	4.2771e-05	0.00182846	TRUE
WWtR	Height	-0.732127	0.732127	0.103206	0.529843	0.934411	6.6033e-05	0.00250925	TRUE
Waist	BMI	0.893077	0.893077	0.079488	0.737281	1.04887	6.604e-05	0.00225857	TRUE
WWtR	AST	-0.682751	0.682751	0.191922	0.306584	1.05892	0.00012153	0.00377848	TRUE
Waist	Creatinine	-0.767581	0.767581	0.278741	0.221249	1.31391	0.00023606	0.00672771	TRUE
Height	FEV1	0.698001	0.698001	0.153981	0.396198	0.999804	0.00029866	0.00785706	TRUE
WWtR	U_WBC	-0.80003	0.80003	0.2295	0.35021	1.24985	0.0009845	0.0240499	TRUE
Height	FVC	0.598609	0.598609	0.135411	0.333203	0.864015	0.0010665	0.0243162	TRUE
WWtR	FEV1	-0.705792	0.705792	0.192943	0.327624	1.08396	0.0010936	0.0233757	TRUE
L_naked_eyesight	BMI	-0.662567	0.662567	0.287548	0.0989729	1.22616	0.0012643	0.0254347	TRUE
MCV	MCH	0.994755	0.994755	0.047466	0.901722	1.08779	0.001277	0.024263	TRUE
WHtR	HDL	-0.611703	0.611703	0.1866	0.245967	0.977439	0.0013096	0.0235728	TRUE
Waist	HDL	-0.639361	0.639361	0.191187	0.264634	1.01409	0.0015564	0.0266144	TRUE
WHtR	CRP	0.567471	0.567471	0.165533	0.243026	0.891916	0.0015691	0.0255539	TRUE
AST	ALP	0.602051	0.602051	0.187335	0.234874	0.969228	0.0015772	0.0245183	TRUE
WWtR	FVC	-0.626911	0.626911	0.176162	0.281633	0.972189	0.0021363	0.0317659	TRUE
FBS	Hemoglobin	0.832243	0.832243	0.359484	0.127654	1.53683	0.0027604	0.0393357	TRUE
Height	TSH	0.605885	0.605885	0.268931	0.0787802	1.13299	0.0043061	0.0589074	FALSE
AST	HDL	0.621757	0.621757	0.290973	0.0514499	1.19206	0.0051506	0.0677502	FALSE
WWtR	Weight	-0.347023	0.347023	0.225073	-0.0941201	0.788166	0.0051954	0.0658084	FALSE
FVC_pct	FVC	0.846395	0.846395	0.080543	0.688531	1.00426	0.0057784	0.070579	FALSE
WWtR	ALP	-0.584061	0.584061	0.260989	0.0725226	1.0956	0.0063977	0.0754487	FALSE
Weight	Height	0.62338	0.62338	0.168922	0.292293	0.954467	0.0065788	0.0749983	FALSE
Waist	Weight	0.724105	0.724105	0.098713	0.530628	0.917582	0.007268	0.0801825	FALSE
Height	Lipoprotein_a	-0.574311	0.574311	0.275067	0.0351797	1.11344	0.0074377	0.0794904	FALSE
R_naked_eyesight	AST	0.35987	0.35987	0.161279	0.0437632	0.675977	0.0087128	0.0902963	FALSE
L_naked_eyesight	HDL	0.49922	0.49922	0.243411	0.0221344	0.976306	0.0093581	0.0941315	FALSE
FVC_pct	FEV1	0.806525	0.806525	0.116366	0.578448	1.0346	0.0094783	0.0926165	FALSE
TSH	FEV1	0.66909	0.66909	0.328924	0.024399	1.31378	0.0099967	0.0949687	FALSE
AST	Basophil	-0.543314	0.543314	0.256805	0.0399762	1.04665	0.010176	0.0940592	FALSE
Waist	CRP	0.473358	0.473358	0.177251	0.125946	0.82077	0.010741	0.096669	FALSE
AST	U_WBC	0.448603	0.448603	0.214952	0.0272971	0.869909	0.011055	0.0969438	FALSE
BMI	Hemoglobin	0.740039	0.740039	0.319684	0.113458	1.36662	0.011652	0.0996246	FALSE
ALP	AFP	-0.696748	0.696748	0.388962	-0.0656175	1.45911	0.01393	0.116197	FALSE
L_naked_eyesight	AST	0.348164	0.348164	0.171695	0.0116418	0.684686	0.014617	0.119024	FALSE
WHtR	Weight	0.501293	0.501293	0.150879	0.20557	0.797016	0.01551	0.123359	FALSE
U_WBC	Creatinine	0.532869	0.532869	0.270472	0.00274388	1.06299	0.015691	0.121962	FALSE
R_naked_eyesight	BMI	-0.432742	0.432742	0.239007	-0.0357117	0.901196	0.017271	0.13126	FALSE
CRP	BMI	0.617531	0.617531	0.257193	0.113433	1.12163	0.017731	0.131826	FALSE
CRP	Lipoprotein_a	0.679105	0.679105	0.360978	-0.0284119	1.38662	0.018758	0.136494	FALSE
U_WBC	HDL	0.511008	0.511008	0.283721	-0.0450852	1.0671	0.020809	0.148264	FALSE
BMI	HDL	-0.630834	0.630834	0.264685	0.112051	1.14962	0.024615	0.171803	FALSE
R_naked_eyesight	HDL	0.392084	0.392084	0.224697	-0.0483221	0.83249	0.026128	0.178716	FALSE
Weight	FEV1	0.578654	0.578654	0.273794	0.0420178	1.11529	0.026358	0.176754	FALSE
Height	MCH	-0.429687	0.429687	0.242715	-0.0460344	0.905408	0.026518	0.174407	FALSE
U_WBC	Lipoprotein_a	-0.493674	0.493674	0.284681	-0.0643008	1.05165	0.027594	0.178059	FALSE
TSH	FVC	0.521946	0.521946	0.297267	-0.0606973	1.10459	0.028705	0.181798	FALSE
L_naked_eyesight	FBS	0.339615	0.339615	0.191454	-0.0356348	0.714865	0.029398	0.182802	FALSE
MCV	ALP	-0.475839	0.475839	0.247946	-0.0101352	0.961813	0.030654	0.187208	FALSE
Creatinine	FBS	0.514306	0.514306	0.307652	-0.0886919	1.1173	0.03192	0.19152	FALSE
MCV	Height	-0.36948	0.36948	0.217233	-0.0562967	0.795257	0.03463	0.204198	FALSE
WWtR	Pulse_rate	-0.445101	0.445101	0.270293	-0.0846733	0.974875	0.034854	0.202035	FALSE
L_naked_eyesight	CRP	-0.414329	0.414329	0.245141	-0.0661474	0.894805	0.034996	0.199477	FALSE
Weight	FVC	0.497762	0.497762	0.247991	0.0116996	0.983824	0.037717	0.211463	FALSE
MCH	HDL	0.549575	0.549575	0.318512	-0.0747085	1.17386	0.037973	0.209464	FALSE
R_naked_eyesight	Height	0.247049	0.247049	0.148337	-0.0436915	0.53779	0.040385	0.219233	FALSE
L_naked_eyesight	Basophil	-0.367239	0.367239	0.227711	-0.0790746	0.813553	0.0432	0.23085	FALSE
CRP	MCV	-0.478393	0.478393	0.284437	-0.0791035	1.03589	0.043338	0.228025	FALSE
Weight	BMI	0.743381	0.743381	0.124106	0.500133	0.986629	0.043462	0.225212	FALSE
L_naked_eyesight	Height	0.256365	0.256365	0.158175	-0.053658	0.566388	0.044409	0.226685	FALSE
WHtR	Height	-0.242334	0.242334	0.140963	-0.0339535	0.518621	0.045283	0.227747	FALSE
WWtR	Basophil	0.422733	0.422733	0.282674	-0.131308	0.976774	0.049757	0.246622	FALSE
FVC_pct	AFP	-0.556227	0.556227	0.381409	-0.191335	1.30379	0.050744	0.247921	FALSE
Basophil	ALP	-0.481436	0.481436	0.308754	-0.123722	1.08659	0.051125	0.246264	FALSE
WHtR	U_WBC	-0.274648	0.274648	0.176805	-0.0718898	0.621186	0.051221	0.2433	FALSE
Waist	FVC	0.298717	0.298717	0.181287	-0.0566055	0.65404	0.054326	0.254514	FALSE
MCV	Hemoglobin	-0.464246	0.464246	0.343522	-0.209057	1.13755	0.055685	0.257355	FALSE
WWtR	MCV	0.369111	0.369111	0.241824	-0.104864	0.843086	0.055695	0.253969	FALSE
AST	Hemoglobin	0.389641	0.389641	0.240645	-0.0820232	0.861305	0.05796	0.26082	FALSE
Creatinine	HDL	0.51981	0.51981	0.373861	-0.212958	1.25258	0.05861	0.26032	FALSE
CRP	Pulse_rate	0.467655	0.467655	0.289953	-0.100653	1.03596	0.058804	0.257833	FALSE
AST	MCV	-0.31976	0.31976	0.21034	-0.0925064	0.732026	0.061368	0.265669	FALSE
TSH	MCH	-0.463566	0.463566	0.332095	-0.18734	1.11447	0.061653	0.263567	FALSE
Waist	FEV1	0.30325	0.30325	0.197283	-0.0834247	0.689925	0.063576	0.268432	FALSE
MCV	Fat_percentage	-0.417262	0.417262	0.272141	-0.116134	0.950658	0.065252	0.272149	FALSE
Creatinine	Basophil	-0.478906	0.478906	0.35459	-0.21609	1.1739	0.067282	0.277234	FALSE
R_naked_eyesight	FBS	0.252109	0.252109	0.177815	-0.0964084	0.600626	0.068212	0.27772	FALSE
FBS	MCV	-0.360984	0.360984	0.236864	-0.103269	0.825237	0.06902	0.277704	FALSE
Pulse_rate	FBS	0.376674	0.376674	0.240225	-0.094167	0.847515	0.069204	0.275207	FALSE
Weight	Fat_percentage	0.584423	0.584423	0.217983	0.157176	1.01167	0.069472	0.273097	FALSE
WWtR	FBS	-0.324899	0.324899	0.218401	-0.103167	0.752965	0.071732	0.278777	FALSE
U_WBC	Pulse_rate	0.338644	0.338644	0.242414	-0.136487	0.813775	0.072242	0.277604	FALSE
CRP	HDL	-0.477019	0.477019	0.300576	-0.11211	1.06615	0.07445	0.28291	FALSE
CRP	ALP	-0.436578	0.436578	0.354255	-0.257762	1.13092	0.075021	0.281947	FALSE
Weight	MCV	-0.430109	0.430109	0.309083	-0.175694	1.03591	0.07541	0.280328	FALSE
Weight	HDL	-0.486369	0.486369	0.288077	-0.0782619	1.051	0.075415	0.277333	FALSE
TSH	Fat_percentage	-0.464384	0.464384	0.358881	-0.239023	1.16779	0.07605	0.276693	FALSE
U_WBC	Height	0.249504	0.249504	0.1805	-0.104276	0.603284	0.079481	0.286132	FALSE
MCH	Fat_percentage	-0.409304	0.409304	0.308375	-0.195111	1.01372	0.085678	0.305228	FALSE
Creatinine	BMI	-0.434146	0.434146	0.362857	-0.277054	1.14535	0.085806	0.302532	FALSE
AST	FBS	0.281864	0.281864	0.211889	-0.133438	0.697166	0.087065	0.303839	FALSE
Pulse_rate	BMI	0.403679	0.403679	0.315657	-0.215009	1.02237	0.087778	0.303233	FALSE
Waist	MCV	-0.269628	0.269628	0.198519	-0.119469	0.658725	0.088839	0.303829	FALSE
WWtR	FVC_pct	-0.362356	0.362356	0.286382	-0.198953	0.923665	0.089126	0.301793	FALSE
Weight	MCH	-0.42684	0.42684	0.345939	-0.2512	1.10488	0.098885	0.331556	FALSE
FEV1	AFP	-0.367386	0.367386	0.312058	-0.244248	0.97902	0.099407	0.33007	FALSE
WWtR	MCH	0.327551	0.327551	0.26406	-0.190007	0.845109	0.099882	0.328458	FALSE
U_WBC	CRP	-0.323437	0.323437	0.260156	-0.186469	0.833343	0.10031	0.326724	FALSE
R_naked_eyesight	Fat_percentage	-0.26323	0.26323	0.209677	-0.147737	0.674197	0.1028	0.331675	FALSE
L_naked_eyesight	Weight	-0.257567	0.257567	0.227697	-0.188719	0.703853	0.10967	0.350534	FALSE
Pulse_rate	TSH	0.37716	0.37716	0.329738	-0.269126	1.02345	0.1108	0.350867	FALSE
Basophil	HDL	-0.400537	0.400537	0.353041	-0.291423	1.0925	0.11116	0.348777	FALSE
Creatinine	ALP	0.33818	0.33818	0.27783	-0.206367	0.882727	0.11163	0.347068	FALSE
Pulse_rate	ALP	0.31921	0.31921	0.255079	-0.180745	0.819165	0.11178	0.344403	FALSE
FVC	AFP	-0.336073	0.336073	0.303103	-0.258009	0.930155	0.11205	0.342153	FALSE
Lipoprotein_a	Hemoglobin	-0.430646	0.430646	0.383506	-0.321026	1.18232	0.11325	0.342757	FALSE
Waist	FBS	-0.239964	0.239964	0.218161	-0.187632	0.66756	0.11336	0.34008	FALSE
Basophil	AFP	0.417321	0.417321	0.375145	-0.317963	1.15261	0.11363	0.337926	FALSE
U_WBC	AFP	-0.314857	0.314857	0.279722	-0.233398	0.863112	0.11708	0.345184	FALSE
U_WBC	Weight	0.301227	0.301227	0.263221	-0.214686	0.81714	0.11819	0.345478	FALSE
Pulse_rate	Lipoprotein_a	-0.366157	0.366157	0.322315	-0.26558	0.997894	0.11855	0.343594	FALSE
Lipoprotein_a	HDL	-0.399231	0.399231	0.380867	-0.347268	1.14573	0.11912	0.342345	FALSE
Waist	Lipoprotein_a	-0.26972	0.26972	0.239783	-0.200255	0.739695	0.12204	0.347814	FALSE
Waist	MCH	-0.251503	0.251503	0.220073	-0.17984	0.682846	0.12418	0.350988	FALSE
MCV	HDL	0.328353	0.328353	0.27972	-0.219898	0.876604	0.12484	0.349961	FALSE
TSH	Basophil	-0.379721	0.379721	0.34148	-0.28958	1.04902	0.12566	0.349396	FALSE
Weight	Pulse_rate	0.344044	0.344044	0.31891	-0.28102	0.969108	0.12815	0.353446	FALSE
Weight	Hemoglobin	0.394248	0.394248	0.322309	-0.237478	1.02597	0.12832	0.351084	FALSE
WWtR	TSH	-0.292061	0.292061	0.264778	-0.226904	0.811026	0.12938	0.351174	FALSE
U_WBC	ALP	0.246472	0.246472	0.231989	-0.208226	0.70117	0.13606	0.366398	FALSE
AST	Height	0.178411	0.178411	0.16384	-0.142715	0.499537	0.13664	0.365085	FALSE
Lipoprotein_a	Fat_percentage	0.346	0.346	0.33552	-0.311619	1.00362	0.13742	0.364323	FALSE
Waist	U_WBC	-0.191609	0.191609	0.184873	-0.170742	0.55396	0.14101	0.370965	FALSE
L_naked_eyesight	Lipoprotein_a	-0.253902	0.253902	0.248301	-0.232768	0.740572	0.14185	0.370326	FALSE
ALP	MCH	-0.299443	0.299443	0.276375	-0.242252	0.841138	0.14233	0.368764	FALSE
CRP	Height	-0.242648	0.242648	0.232209	-0.212482	0.697778	0.14308	0.36792	FALSE
Pulse_rate	Hemoglobin	0.331398	0.331398	0.314075	-0.284189	0.946985	0.14323	0.365557	FALSE
WHtR	Basophil	0.231071	0.231071	0.231484	-0.222638	0.68478	0.1438	0.364293	FALSE
MCV	TSH	-0.292953	0.292953	0.292339	-0.280031	0.865937	0.14754	0.37102	FALSE
CRP	Fat_percentage	0.333171	0.333171	0.269114	-0.194292	0.860634	0.14772	0.368761	FALSE
Weight	FVC_pct	0.343866	0.343866	0.356563	-0.354997	1.04273	0.14776	0.366188	FALSE
Creatinine	AFP	0.35491	0.35491	0.364004	-0.358538	1.06836	0.14783	0.363726	FALSE
WWtR	Hemoglobin	-0.269496	0.269496	0.261387	-0.242823	0.781815	0.15407	0.376371	FALSE
Hemoglobin	MCH	-0.335675	0.335675	0.383843	-0.416657	1.08801	0.15483	0.375545	FALSE
L_naked_eyesight	AFP	-0.236239	0.236239	0.244067	-0.242132	0.71461	0.15494	0.373165	FALSE
AST	FVC_pct	0.252494	0.252494	0.267072	-0.270967	0.775955	0.15881	0.379811	FALSE
Weight	Lipoprotein_a	-0.336025	0.336025	0.362975	-0.375406	1.04746	0.16411	0.389761	FALSE
U_WBC	MCH	0.233817	0.233817	0.252509	-0.261101	0.728735	0.16461	0.388253	FALSE
L_naked_eyesight	FVC	-0.181049	0.181049	0.187039	-0.185547	0.547645	0.16589	0.388592	FALSE
CRP	Creatinine	0.303465	0.303465	0.32015	-0.324029	0.930959	0.1659	0.385971	FALSE
Lipoprotein_a	AFP	0.334478	0.334478	0.356981	-0.365205	1.03416	0.16736	0.386737	FALSE
WHtR	FBS	-0.178724	0.178724	0.199135	-0.211581	0.569029	0.16764	0.384784	FALSE
Creatinine	Height	0.207883	0.207883	0.223244	-0.229675	0.645441	0.17068	0.38915	FALSE
R_naked_eyesight	CRP	-0.200166	0.200166	0.214887	-0.221013	0.621345	0.17191	0.389359	FALSE
Height	Basophil	-0.215116	0.215116	0.235874	-0.247197	0.677429	0.17306	0.389385	FALSE
U_WBC	Basophil	0.239616	0.239616	0.268378	-0.286405	0.765637	0.17508	0.391355	FALSE
U_WBC	Hemoglobin	-0.242572	0.242572	0.268496	-0.28368	0.768824	0.17576	0.390324	FALSE
TSH	Lipoprotein_a	0.308763	0.308763	0.342113	-0.361778	0.979304	0.17849	0.39383	FALSE
FBS	AFP	0.281297	0.281297	0.313733	-0.33362	0.896214	0.17908	0.392598	FALSE
FBS	ALP	0.231099	0.231099	0.248261	-0.255493	0.717691	0.17924	0.390446	FALSE
WHtR	MCV	-0.172675	0.172675	0.186497	-0.192859	0.538209	0.18062	0.390962	FALSE
Basophil	MCH	-0.279525	0.279525	0.313701	-0.335329	0.894379	0.18153	0.390461	FALSE
Creatinine	MCV	-0.251051	0.251051	0.282522	-0.302692	0.804794	0.18206	0.389153	FALSE
L_naked_eyesight	TSH	-0.199339	0.199339	0.228321	-0.24817	0.646848	0.18282	0.388351	FALSE
FBS	Basophil	-0.261142	0.261142	0.297499	-0.321956	0.84424	0.18408	0.388613	FALSE
Lipoprotein_a	Basophil	-0.315619	0.315619	0.365618	-0.400992	1.03223	0.18474	0.387614	FALSE
TSH	Hemoglobin	-0.305875	0.305875	0.352958	-0.385923	0.997673	0.18642	0.388754	FALSE
Height	Hemoglobin	-0.212354	0.212354	0.248792	-0.275278	0.699986	0.18731	0.388243	FALSE
WWtR	Lipoprotein_a	0.244773	0.244773	0.288148	-0.319997	0.809543	0.19095	0.393403	FALSE
CRP	Basophil	-0.280241	0.280241	0.318577	-0.34417	0.904652	0.19331	0.39588	FALSE
R_naked_eyesight	TSH	-0.179487	0.179487	0.213432	-0.23884	0.597814	0.19333	0.393565	FALSE
FBS	FEV1	0.208632	0.208632	0.242919	-0.267489	0.684753	0.19392	0.39243	FALSE
FBS	FVC_pct	0.232955	0.232955	0.281465	-0.318716	0.784626	0.19477	0.391831	FALSE
Hemoglobin	AFP	-0.322269	0.322269	0.399952	-0.461637	1.10617	0.19514	0.39028	FALSE
Height	FVC_pct	0.195122	0.195122	0.231259	-0.258146	0.64839	0.19538	0.388488	FALSE
Hemoglobin	Fat_percentage	0.294053	0.294053	0.315867	-0.325046	0.913152	0.19656	0.388575	FALSE
Creatinine	Hemoglobin	0.27115	0.27115	0.324633	-0.365131	0.907431	0.20033	0.393752	FALSE
MCH	FVC	-0.212461	0.212461	0.268846	-0.314477	0.739399	0.20364	0.397971	FALSE
Pulse_rate	Basophil	-0.24724	0.24724	0.293157	-0.327348	0.821828	0.20475	0.397866	FALSE
CRP	FVC_pct	-0.260079	0.260079	0.305667	-0.339028	0.859186	0.21178	0.409202	FALSE
BMI	TSH	-0.261063	0.261063	0.343949	-0.413077	0.935203	0.21424	0.41163	FALSE
WHtR	Hemoglobin	0.169219	0.169219	0.210709	-0.243771	0.582209	0.21462	0.410056	FALSE
ALP	FVC	-0.185955	0.185955	0.233246	-0.271207	0.643117	0.21904	0.416176	FALSE
U_WBC	FVC_pct	-0.192731	0.192731	0.260997	-0.318823	0.704285	0.22363	0.42255	FALSE
Waist	Basophil	0.175551	0.175551	0.24139	-0.297573	0.648675	0.22378	0.42051	FALSE
Creatinine	Fat_percentage	-0.233773	0.233773	0.317255	-0.388047	0.855593	0.22893	0.427836	FALSE
TSH	AFP	0.247681	0.247681	0.34725	-0.432929	0.928291	0.23106	0.42947	FALSE
Waist	Height	0.113848	0.113848	0.151489	-0.18307	0.410766	0.23355	0.431752	FALSE
U_WBC	BMI	0.180179	0.180179	0.254353	-0.318353	0.678711	0.2344	0.430994	FALSE
FBS	MCH	-0.192356	0.192356	0.262358	-0.321866	0.706578	0.23639	0.432328	FALSE
CRP	MCH	-0.21856	0.21856	0.305152	-0.379538	0.816658	0.23695	0.431047	FALSE
ALP	Hemoglobin	0.224277	0.224277	0.29283	-0.34967	0.798224	0.23704	0.42893	FALSE
Weight	ALP	0.209215	0.209215	0.291681	-0.36248	0.78091	0.23759	0.427662	FALSE
U_WBC	FEV1	-0.15536	0.15536	0.226848	-0.289262	0.599982	0.23897	0.427894	FALSE
Waist	Hemoglobin	0.161529	0.161529	0.222567	-0.274702	0.59776	0.23918	0.426039	FALSE
R_naked_eyesight	FVC	-0.122863	0.122863	0.175542	-0.221199	0.466925	0.24028	0.425781	FALSE
AST	Fat_percentage	0.168738	0.168738	0.22563	-0.273497	0.610973	0.24254	0.427571	FALSE
WHtR	ALP	-0.138787	0.138787	0.205645	-0.264277	0.541851	0.24409	0.428096	FALSE
MCH	FEV1	-0.182247	0.182247	0.276027	-0.358766	0.72326	0.24597	0.429193	FALSE
CRP	Weight	0.213499	0.213499	0.294487	-0.363696	0.790694	0.24853	0.431458	FALSE
WWtR	HDL	-0.183951	0.183951	0.29383	-0.391956	0.759858	0.24906	0.430195	FALSE
Creatinine	TSH	0.209728	0.209728	0.306066	-0.390161	0.809617	0.25402	0.436557	FALSE
WHtR	MCH	-0.133628	0.133628	0.204103	-0.266414	0.53367	0.25676	0.43906	FALSE
WWtR	CRP	0.172145	0.172145	0.27472	-0.366306	0.710596	0.25854	0.439904	FALSE
AST	BMI	-0.163792	0.163792	0.273193	-0.371666	0.69925	0.25973	0.439741	FALSE
AST	MCH	-0.14325	0.14325	0.229326	-0.306229	0.592729	0.26555	0.44738	FALSE
Lipoprotein_a	FVC_pct	0.214499	0.214499	0.343672	-0.459098	0.888096	0.26601	0.445958	FALSE
FBS	FVC	0.141531	0.141531	0.229425	-0.308142	0.591204	0.26792	0.446969	FALSE
Creatinine	FVC_pct	-0.19235	0.19235	0.327691	-0.449924	0.834624	0.27008	0.448385	FALSE
FBS	Lipoprotein_a	-0.181165	0.181165	0.298937	-0.404752	0.767082	0.2721	0.449557	FALSE
Creatinine	MCH	-0.182501	0.182501	0.304536	-0.41439	0.779392	0.27383	0.45024	FALSE
Height	ALP	0.12334	0.12334	0.20638	-0.281165	0.527845	0.2748	0.449673	FALSE
Hemoglobin	FEV1	-0.181947	0.181947	0.312975	-0.431484	0.795378	0.27501	0.447873	FALSE
Weight	TSH	0.194164	0.194164	0.330745	-0.454096	0.842424	0.27737	0.449576	FALSE
Lipoprotein_a	ALP	-0.180556	0.180556	0.309834	-0.426719	0.787831	0.27772	0.44802	FALSE
Waist	ALP	-0.121631	0.121631	0.213876	-0.297566	0.540828	0.28041	0.450236	FALSE
FEV1	Fat_percentage	0.154488	0.154488	0.274824	-0.384167	0.693143	0.28595	0.456986	FALSE
Creatinine	Pulse_rate	0.161461	0.161461	0.286968	-0.400996	0.723918	0.28777	0.457755	FALSE
Pulse_rate	Fat_percentage	0.159537	0.159537	0.280788	-0.390807	0.709881	0.28875	0.457187	FALSE
TSH	FVC_pct	0.182127	0.182127	0.333283	-0.471108	0.835362	0.29199	0.460187	FALSE
L_naked_eyesight	Hemoglobin	-0.118158	0.118158	0.230254	-0.33314	0.569456	0.29271	0.459206	FALSE
CRP	AFP	0.182318	0.182318	0.336665	-0.477545	0.842181	0.29435	0.45967	FALSE
BMI	Height	-0.121847	0.121847	0.230016	-0.328984	0.572678	0.29765	0.46271	FALSE
Hemoglobin	FVC	-0.148787	0.148787	0.290883	-0.421344	0.718918	0.30095	0.465724	FALSE
R_naked_eyesight	Lipoprotein_a	-0.112006	0.112006	0.227473	-0.333841	0.557853	0.30754	0.473778	FALSE
ALP	Fat_percentage	0.14236	0.14236	0.273149	-0.393012	0.677732	0.3107	0.4765	FALSE
WHtR	AFP	0.107937	0.107937	0.221918	-0.327022	0.542896	0.31429	0.479853	FALSE
MCH	AFP	0.147723	0.147723	0.318972	-0.477462	0.772908	0.32134	0.488437	FALSE
AST	Lipoprotein_a	-0.114873	0.114873	0.253584	-0.382152	0.611898	0.3248	0.491512	FALSE
R_naked_eyesight	AFP	-0.09936	0.09936	0.223592	-0.33888	0.5376	0.32584	0.490913	FALSE
CRP	Hemoglobin	-0.151017	0.151017	0.339331	-0.514072	0.816106	0.32705	0.490575	FALSE
Creatinine	FVC	-0.115086	0.115086	0.267087	-0.408405	0.638577	0.32951	0.492107	FALSE
FVC	Fat_percentage	0.114462	0.114462	0.260299	-0.395724	0.624648	0.33	0.490696	FALSE
R_naked_eyesight	FEV1	-0.080232	0.080232	0.185821	-0.283977	0.444441	0.33204	0.491592	FALSE
Waist	AFP	0.102924	0.102924	0.236241	-0.360108	0.565956	0.33244	0.490062	FALSE
WHtR	Lipoprotein_a	-0.091826	0.091826	0.220881	-0.341101	0.524753	0.33786	0.495915	FALSE
FBS	Height	-0.080085	0.080085	0.19264	-0.297489	0.457659	0.34006	0.497011	FALSE
Height	AFP	-0.099842	0.099842	0.243088	-0.37661	0.576294	0.34081	0.495987	FALSE
L_naked_eyesight	MCH	0.084396	0.084396	0.213989	-0.335022	0.503814	0.34429	0.498929	FALSE
WHtR	TSH	-0.084256	0.084256	0.214385	-0.335939	0.504451	0.34548	0.498541	FALSE
CRP	FVC	-0.103944	0.103944	0.261049	-0.407712	0.6156	0.34812	0.50024	FALSE
FBS	Fat_percentage	0.10765	0.10765	0.262942	-0.407716	0.623016	0.34938	0.49995	FALSE
Waist	TSH	0.086064	0.086064	0.223349	-0.3517	0.523828	0.34991	0.498622	FALSE
U_WBC	FBS	-0.082732	0.082732	0.219827	-0.348129	0.513593	0.35258	0.500342	FALSE
Creatinine	Weight	-0.118544	0.118544	0.326443	-0.521284	0.758372	0.35288	0.498698	FALSE
U_WBC	MCV	0.081539	0.081539	0.226014	-0.361448	0.524526	0.3551	0.49977	FALSE
BMI	Basophil	0.121371	0.121371	0.339889	-0.544811	0.787553	0.35701	0.500399	FALSE
MCV	FVC_pct	0.102663	0.102663	0.286572	-0.459018	0.664344	0.35944	0.501749	FALSE
Waist	FVC_pct	0.081964	0.081964	0.23331	-0.375324	0.539252	0.36008	0.500599	FALSE
Pulse_rate	AFP	-0.110717	0.110717	0.315964	-0.508572	0.730006	0.36011	0.498614	FALSE
AST	Pulse_rate	0.078046	0.078046	0.216068	-0.345447	0.501539	0.3608	0.497555	FALSE
Pulse_rate	MCH	0.098121	0.098121	0.283059	-0.456675	0.652917	0.36202	0.497232	FALSE
FEV1	HDL	-0.096406	0.096406	0.288256	-0.468576	0.661388	0.36527	0.499689	FALSE
TSH	ALP	-0.09764	0.09764	0.294854	-0.480274	0.675554	0.3714	0.506051	FALSE
R_naked_eyesight	Weight	-0.065612	0.065612	0.209625	-0.345253	0.476477	0.37152	0.504206	FALSE
CRP	FBS	0.088187	0.088187	0.270788	-0.442557	0.618931	0.37582	0.508025	FALSE
Creatinine	Lipoprotein_a	-0.105827	0.105827	0.341872	-0.564242	0.775896	0.37664	0.507129	FALSE
AST	TSH	-0.072389	0.072389	0.241889	-0.401713	0.546491	0.38149	0.511645	FALSE
Weight	Basophil	-0.096739	0.096739	0.334097	-0.558091	0.751569	0.38454	0.513721	FALSE
Pulse_rate	HDL	0.087083	0.087083	0.306157	-0.512985	0.687151	0.38673	0.514637	FALSE
BMI	AFP	0.097874	0.097874	0.343876	-0.576123	0.771871	0.38852	0.515015	FALSE
BMI	MCV	-0.080932	0.080932	0.288348	-0.48423	0.646094	0.39003	0.51502	FALSE
FVC_pct	Hemoglobin	-0.094539	0.094539	0.35005	-0.591559	0.780637	0.3927	0.516552	FALSE
BMI	FEV1	0.076522	0.076522	0.28736	-0.486704	0.639748	0.39466	0.517141	FALSE
MCV	Lipoprotein_a	-0.077883	0.077883	0.297461	-0.505141	0.660907	0.39478	0.515324	FALSE
Pulse_rate	MCV	-0.068165	0.068165	0.253352	-0.428405	0.564735	0.39518	0.513884	FALSE
WHtR	FEV1	-0.046827	0.046827	0.183404	-0.312645	0.406299	0.39907	0.516977	FALSE
L_naked_eyesight	FEV1	-0.050593	0.050593	0.198695	-0.338849	0.440035	0.39968	0.515813	FALSE
AFP	Fat_percentage	0.081919	0.081919	0.323737	-0.552606	0.716444	0.40006	0.514363	FALSE
AST	FVC	0.049866	0.049866	0.201447	-0.34497	0.444702	0.40192	0.514819	FALSE
R_naked_eyesight	MCV	-0.044454	0.044454	0.183066	-0.314355	0.403263	0.40235	0.513447	FALSE
Height	Fat_percentage	-0.053503	0.053503	0.211025	-0.360106	0.467112	0.40305	0.512428	FALSE
AST	Weight	0.059965	0.059965	0.245256	-0.420737	0.540667	0.40469	0.512607	FALSE
R_naked_eyesight	FVC_pct	0.051627	0.051627	0.218357	-0.376353	0.479607	0.40615	0.512558	FALSE
U_WBC	FVC	-0.048717	0.048717	0.213236	-0.369226	0.46666	0.40786	0.512824	FALSE
Lipoprotein_a	MCH	0.073097	0.073097	0.322755	-0.559503	0.705697	0.40906	0.512449	FALSE
ALP	HDL	0.067713	0.067713	0.301965	-0.524138	0.659564	0.40987	0.51159	FALSE
MCV	FEV1	0.054736	0.054736	0.245034	-0.425531	0.535003	0.41076	0.510836	FALSE
WHtR	FVC_pct	-0.048189	0.048189	0.214724	-0.37267	0.469048	0.41157	0.509989	FALSE
FVC_pct	Basophil	-0.075616	0.075616	0.341716	-0.594147	0.745379	0.41169	0.508296	FALSE
BMI	Lipoprotein_a	0.073911	0.073911	0.338546	-0.589639	0.737461	0.41239	0.507329	FALSE
BMI	ALP	-0.064	0.064	0.299284	-0.522597	0.650597	0.41486	0.508538	FALSE
L_naked_eyesight	MCV	-0.040015	0.040015	0.194987	-0.34216	0.42219	0.4174	0.509824	FALSE
MCV	AFP	-0.060173	0.060173	0.305415	-0.53844	0.658786	0.42042	0.511686	FALSE
WHtR	Pulse_rate	0.037791	0.037791	0.193022	-0.340532	0.416114	0.42304	0.513049	FALSE
WHtR	FVC	-0.033722	0.033722	0.17463	-0.308553	0.375997	0.4232	0.511429	FALSE
WWtR	Fat_percentage	-0.053793	0.053793	0.274999	-0.485205	0.592791	0.42625	0.513301	FALSE
L_naked_eyesight	FVC_pct	0.043532	0.043532	0.234123	-0.415349	0.502413	0.42645	0.51174	FALSE
ALP	FEV1	-0.047355	0.047355	0.253942	-0.450371	0.545081	0.42668	0.510226	FALSE
FVC	HDL	-0.047686	0.047686	0.272611	-0.486632	0.582004	0.42915	0.511391	FALSE
FBS	BMI	0.05062	0.05062	0.28148	-0.501081	0.602321	0.43075	0.511516	FALSE
BMI	FVC_pct	0.055915	0.055915	0.334936	-0.60056	0.71239	0.43264	0.511982	FALSE
MCV	FVC	-0.039469	0.039469	0.236441	-0.423955	0.502893	0.43304	0.510689	FALSE
BMI	MCH	0.05213	0.05213	0.313693	-0.562708	0.666968	0.43346	0.509427	FALSE
Lipoprotein_a	FVC	-0.047178	0.047178	0.284738	-0.510908	0.605264	0.43352	0.507753	FALSE
Basophil	FVC	0.045036	0.045036	0.273765	-0.491543	0.581615	0.43441	0.507059	FALSE
L_naked_eyesight	Pulse_rate	-0.033594	0.033594	0.205108	-0.368418	0.435606	0.43498	0.505997	FALSE
Waist	Pulse_rate	0.032512	0.032512	0.204831	-0.368957	0.433981	0.43728	0.506948	FALSE
TSH	HDL	0.05137	0.05137	0.329188	-0.593838	0.696578	0.43742	0.505397	FALSE
Basophil	FEV1	-0.042868	0.042868	0.291316	-0.528111	0.613847	0.44075	0.50753	FALSE
WWtR	AFP	0.041238	0.041238	0.283387	-0.514201	0.596677	0.44211	0.507388	FALSE
Basophil	Hemoglobin	0.049249	0.049249	0.345513	-0.627956	0.726454	0.44244	0.506068	FALSE
Hemoglobin	HDL	0.049028	0.049028	0.348552	-0.634134	0.73219	0.4437	0.505818	FALSE
Pulse_rate	FVC	0.033885	0.033885	0.248724	-0.453614	0.521384	0.44554	0.506228	FALSE
AST	AFP	0.035345	0.035345	0.256249	-0.466903	0.537593	0.44571	0.504744	FALSE
Pulse_rate	Height	-0.028132	0.028132	0.204906	-0.373484	0.429748	0.4465	0.50397	FALSE
AFP	HDL	-0.044628	0.044628	0.347274	-0.636029	0.725285	0.44855	0.504619	FALSE
U_WBC	Fat_percentage	-0.030922	0.030922	0.24536	-0.449984	0.511828	0.44945	0.503973	FALSE
AST	CRP	0.029036	0.029036	0.231003	-0.42373	0.481802	0.45084	0.50388	FALSE
Basophil	Fat_percentage	0.037537	0.037537	0.315418	-0.580682	0.655756	0.45268	0.504288	FALSE
FVC_pct	HDL	0.039357	0.039357	0.333735	-0.614764	0.693478	0.4527	0.502673	FALSE
Pulse_rate	FVC_pct	0.03528	0.03528	0.305049	-0.562616	0.633176	0.45386	0.50233	FALSE
Weight	AFP	0.039265	0.039265	0.350779	-0.648262	0.726792	0.45563	0.502663	FALSE
U_WBC	TSH	0.02735	0.02735	0.255321	-0.473079	0.527779	0.45703	0.502586	FALSE
FBS	TSH	-0.028476	0.028476	0.277931	-0.516269	0.573221	0.45986	0.504077	FALSE
R_naked_eyesight	Pulse_rate	0.018781	0.018781	0.192287	-0.358102	0.395664	0.46108	0.5038	FALSE
FBS	HDL	-0.026015	0.026015	0.285869	-0.534288	0.586318	0.46438	0.50579	FALSE
BMI	FVC	0.023745	0.023745	0.271944	-0.509265	0.556755	0.46501	0.504868	FALSE
MCV	Basophil	0.023992	0.023992	0.289302	-0.54304	0.591024	0.46657	0.504959	FALSE
R_naked_eyesight	MCH	-0.015567	0.015567	0.200795	-0.377991	0.409125	0.4686	0.505556	FALSE
HDL	Fat_percentage	0.022351	0.022351	0.320852	-0.606519	0.651221	0.47212	0.507752	FALSE
FVC_pct	Fat_percentage	0.020753	0.020753	0.314745	-0.596147	0.637653	0.47379	0.50795	FALSE
Weight	FBS	0.018854	0.018854	0.289345	-0.548262	0.58597	0.47457	0.507197	FALSE
Lipoprotein_a	FEV1	0.018031	0.018031	0.298744	-0.567507	0.603569	0.47577	0.506895	FALSE
FVC_pct	MCH	-0.017974	0.017974	0.315122	-0.599665	0.635613	0.47701	0.506638	FALSE
FVC_pct	ALP	-0.014833	0.014833	0.298341	-0.569915	0.599581	0.48049	0.508754	FALSE
Height	HDL	-0.009796	0.009796	0.228447	-0.43796	0.457552	0.48303	0.509865	FALSE
CRP	FEV1	-0.011854	0.011854	0.281207	-0.539312	0.56302	0.48328	0.508559	FALSE
Creatinine	FEV1	0.010279	0.010279	0.276069	-0.530816	0.551374	0.48513	0.50894	FALSE
Pulse_rate	FEV1	0.009123	0.009123	0.257966	-0.49649	0.514736	0.48586	0.508147	FALSE
R_naked_eyesight	Hemoglobin	-0.004914	0.004914	0.212949	-0.412466	0.422294	0.49036	0.51129	FALSE
CRP	TSH	0.000614	0.000614	0.323849	-0.63413	0.635358	0.49551	0.515089	FALSE
AST	FEV1	-0.001196	0.001196	0.211114	-0.412587	0.414979	0.49775	0.51585	FALSE
L_naked_eyesight	Creatinine	1	1	0.192474	0.622751	1.37725	0.5	0.516616	FALSE
L_naked_eyesight	WHtR	-0.54296	0.54296	0.074949	0.39606	0.68986	0.5	0.51506	FALSE
L_naked_eyesight	ALP	0.711926	0.711926	0.211842	0.296716	1.12714	0.5	0.513514	FALSE
Waist	AST	-0.38738	0.38738	0.185846	0.0231218	0.751638	0.5	0.511976	FALSE
Waist	WWtR	0.3812	0.3812	0.231018	-0.0715953	0.833995	0.5	0.510448	FALSE
WHtR	WWtR	0.6133	0.6133	0.18466	0.251366	0.975234	0.5	0.508929	FALSE
WHtR	AST	-0.375751	0.375751	0.14383	0.0938442	0.657658	0.5	0.507418	FALSE
AST	Creatinine	1	1	0.393092	0.22954	1.77046	0.5	0.505917	FALSE
FVC	FEV1	1	1	0.082707	0.837894	1.16211	0.5	0.504425	FALSE
R_naked_eyesight	Waist	-0.513969	0.513969	0.126573	0.265886	0.762052	0.5	0.502941	FALSE
R_naked_eyesight	Basophil	-0.504362	0.504362	0.194487	0.123167	0.885557	0.5	0.501466	FALSE
WWtR	BMI	0.272084	0.272084	0.399394	-0.510728	1.0549	0.5	0.5	FALSE
L_naked_eyesight	Fat_percentage	NA	NA	NA	NA	NA	NA	NA	NA
L_naked_eyesight	U_WBC	NA	NA	NA	NA	NA	NA	NA	NA
L_naked_eyesight	Waist	NA	NA	NA	NA	NA	NA	NA	NA
R_naked_eyesight	ALP	NA	NA	NA	NA	NA	NA	NA	NA
R_naked_eyesight	Creatinine	NA	NA	NA	NA	NA	NA	NA	NA
R_naked_eyesight	U_WBC	NA	NA	NA	NA	NA	NA	NA	NA
R_naked_eyesight	WHtR	NA	NA	NA	NA	NA	NA	NA	NA
R_naked_eyesight	WWtR	NA	NA	NA	NA	NA	NA	NA	NA
WWtR	Creatinine	NA	NA	NA	NA	NA	NA	NA	NA
