# Supplementary material for: Korea4K: whole genome sequences of 4,157 Koreans with 107 phenotypes derived from extensive health check-ups
Source: Gigascience. 2024 Apr 16;13:giae014. doi: 10.1093/gigascience/giae014 (PMC11020240; doi:10.1093/gigascience/giae014)
Supplement: giae014_Supplemental_Files [file giae014_supplemental_files.zip › Korea4K_TableS9_Supplementary_Material.xlsx]

## Sheet: Korea4K.Phenotype_correlation_8
Supplementary Table S9. Phenotypic correlation estimation
Trait1	Trait2	Pearson_coeff	Pearson_P-value	Pearson_SE	Spearman_coeff	Spearman_P-value	Number_Samples	Pearson_coeff_Upper_bound	Pearson_coeff_Lower_bound	Pearson_P-value_adjusted	Spearman_P-value_adjusted
Weight	Waist	0.787786	0	0.0197991	0.773552	0	2553	0.802068	0.772604	0	0
Left_3000hz	Left_4000hz	0.832599	0	0.0232307	0.798034	0	1855	0.846052	0.818087	0	0
Left_2000hz	Left_3000hz	0.779691	0	0.0232307	0.746989	0	1855	0.796924	0.76119	0	0
Right_2000hz	Right_3000hz	0.75076	0	0.0232244	0.706789	5.30917e-281	1856	0.769958	0.730203	0	5.06961e-279
AST	ALT	0.767477	0	0.0195403	0.758194	0	2621	0.782763	0.751265	0	0
Right_3000hz	Right_4000hz	0.833372	0	0.0232244	0.805937	0	1856	0.846764	0.818924	0	0
Weight	Degree_of_obesity	0.697614	0	0.0195628	0.663399	0	2615	0.716778	0.677397	0	0
Hemoglobin	Hematocrit	0.968421	0	0.0222222	0.971012	0	2027	0.971018	0.965596	0	0
Weight	BMI	0.833076	0	0.0195628	0.809397	0	2615	0.844441	0.82096	0	0
Waist	WHtR	0.882656	0	0.0198068	0.866467	0	2551	0.890945	0.873778	0	0
Height	Weight	0.684526	0	0.0195628	0.708688	0	2615	0.704375	0.663607	0	0
Height	WWtR	-0.796103	0	0.0198068	-0.809004	0	2551	-0.781438	-0.80989	0	0
Left_3000hz	Right_3000hz	0.754992	0	0.0232307	0.743511	0	1855	0.773911	0.734726	0	0
Height	FVC	0.809883	0	0.0231745	0.824494	0	1864	0.824951	0.793664	0	0
T_bilirubin	D_bilirubin	0.838852	0	0.0228575	0.834252	0	1916	0.851642	0.825064	0	0
Fat_percentage	WHtR	0.786199	0	0.0234339	0.771191	0	1823	0.803121	0.76801	0	0
T_cholesterol	LDL	0.898516	0	0.0208832	0.893179	0	2295	0.90612	0.890332	0	0
FVC_pct	FEV1_pct	0.838169	0	0.023518	0.828234	0	1810	0.851366	0.823913	0	0
FVC	WWtR	-0.755398	0	0.0232182	-0.775959	0	1857	-0.735172	-0.774281	0	0
FVC	FEV1	0.943197	0	0.0231621	0.943649	0	1866	0.948001	0.937965	0	0
Degree_of_obesity	Waist	0.796636	0	0.0198068	0.786577	0	2551	0.81039	0.782004	0	0
Degree_of_obesity	WHtR	0.834503	0	0.0198068	0.824308	0	2551	0.845916	0.822326	0	0
BMI	WHtR	0.782525	0	0.0198068	0.768109	0	2551	0.797126	0.767009	0	0
BMI	Waist	0.846012	0	0.0198068	0.841262	0	2551	0.856693	0.834606	0	0
Degree_of_obesity	BMI	0.976092	0	0.0195628	0.97249	0	2615	0.977838	0.974211	0	0
Height	FEV1	0.763265	0	0.0231745	0.772319	0	1864	0.781582	0.743633	0	0
Left_3000hz	Right_4000hz	0.742846	0	0.0232307	0.728366	1.44836e-306	1855	0.762576	0.721734	0	1.53253e-304
Systolic_BP	Diastolic_BP	0.673051	0	0.019574	0.655494	1.314e-320	2612	0.693502	0.651516	0	1.42921e-318
R_eye_pressure	L_eye_pressure	0.897269	0	0.0228755	0.888672	0	1913	0.905667	0.888168	0	0
Weight	WWtR	-0.826799	0	0.0197991	-0.827939	0	2553	-0.814117	-0.838692	0	0
Neutrophil	Lymphocyte	-0.92891	0	0.022445	-0.927632	0	1987	-0.922623	-0.934703	0	0
MCV	MCH	0.887952	0	0.0224733	0.863928	0	1982	0.896916	0.878259	0	0
RBC	Hemoglobin	0.821521	0	0.0222552	0.848179	0	2021	0.835206	0.806819	0	0
Left_4000hz	Right_4000hz	0.775975	0	0.0229235	0.776549	0	1905	0.793241	0.757461	0	0
R_naked_eyesight	L_naked_eyesight	0.880148	0	0.0209061	0.882217	0	2290	0.889057	0.870572	0	0
AG_Ratio	Globulin	-0.923246	0	0.0228814	-0.91457	0	1912	-0.916343	-0.929601	0	0
RBC	Hematocrit	0.856133	0	0.0222607	0.877256	0	2020	0.86736	0.844034	0	0
Left_1000hz	Left_2000hz	0.73336	9.2e-322	0.0229054	0.68992	8.98851e-270	1908	0.75344	0.711914	9.468e-320	7.99773e-268
T_protein	Globulin	0.72649	3.9060311e-316	0.0227862	0.714825	1.70046e-301	1928	0.746909	0.704703	3.9210543155e-314	1.75192e-299
FEV1	WWtR	-0.727738	4.13569e-306	0.0232182	-0.74556	0	1857	-0.705608	-0.74845	4.0478e-304	0
Right_1000hz	Right_2000hz	0.719345	4.52979e-304	0.0228994	0.679341	1.29359e-258	1909	0.740317	0.696974	4.3254e-302	1.12542e-256
Left_1000hz	Right_1000hz	0.707787	2.56693e-293	0.0227744	0.696667	2.08063e-280	1930	0.729372	0.684795	2.39274e-291	1.93945e-278
Left_2000hz	Right_2000hz	0.707871	1.32906e-291	0.0228456	0.702372	3.49663e-285	1918	0.729516	0.684809	1.21006e-289	3.42233e-283
ALT	GGT	0.628688	4.79106e-287	0.0195853	0.638463	9.08396e-299	2609	0.651349	0.604907	4.26295e-285	9.1189e-297
Left_4000hz	Right_3000hz	0.712091	5.98935e-287	0.0232307	0.699599	8.48942e-273	1855	0.733821	0.688906	5.21074e-285	7.72932e-271
Right_2000hz	Right_4000hz	0.690902	7.3832e-270	0.0229476	0.666221	3.15192e-244	1901	0.713691	0.666651	6.28375e-268	2.68256e-242
Degree_of_obesity	Fat_percentage	0.700216	2.23108e-269	0.0234082	0.670272	1.13485e-238	1827	0.722863	0.676066	1.85844e-267	9.45308e-237
Left_2000hz	Left_4000hz	0.674348	2.92663e-252	0.0229537	0.65331	1.17512e-231	1900	0.698146	0.649061	2.38703e-250	9.58454e-230
Left_1000hz	Left_3000hz	0.660418	1.39595e-231	0.0232936	0.632123	2.06241e-206	1845	0.685397	0.633887	1.11534e-229	1.41655e-204
Left_2000hz	Right_3000hz	0.655648	2.28008e-228	0.0232307	0.632393	9.48717e-208	1855	0.680844	0.628902	1.7853e-226	6.63255e-206
Left_1000hz	Right_2000hz	0.637476	4.11101e-218	0.0229054	0.634363	2.33069e-215	1908	0.663374	0.610052	3.15581e-216	1.72163e-213
Left_3000hz	Right_2000hz	0.639821	3.84304e-214	0.0232307	0.628693	1.24771e-204	1855	0.665941	0.612134	2.89337e-212	8.42206e-203
FVC	FVC_pct	0.640524	4.74968e-210	0.023492	0.610828	5.51478e-186	1814	0.666889	0.612559	3.50849e-208	3.53941e-184
Right_1000hz	Right_3000hz	0.625614	4.27827e-201	0.0232873	0.588287	2.57841e-172	1846	0.65261	0.597031	3.10175e-199	1.50664e-170
Left_2000hz	Right_4000hz	0.612229	7.60387e-196	0.0229537	0.615438	1.87757e-198	1900	0.63959	0.583319	5.41258e-194	1.22512e-196
Weight	FVC	0.611195	1.88037e-191	0.0231683	0.641871	4.31559e-217	1865	0.638861	0.581949	1.31458e-189	3.31285e-215
Fat_percentage	BMI	0.602625	4.68052e-181	0.0234082	0.561641	2.15679e-152	1827	0.631045	0.57259	3.21478e-179	9.93393e-151
Creatinine	WWtR	-0.524531	3.29454e-180	0.0198146	-0.562334	1.63927e-212	2549	-0.495804	-0.552112	2.22381e-178	1.16686e-210
Left_4000hz	Right_2000hz	0.591819	6.117e-180	0.0229537	0.588381	2.26483e-177	1900	0.620281	0.561801	4.05899e-178	1.40743e-175
Weight	Hemoglobin	0.517993	3.60305e-179	0.0195815	0.5641	3.33657e-219	2610	0.545518	0.48935	2.35099e-177	2.61253e-217
Left_1000hz	Left_4000hz	0.586826	1.40863e-175	0.0229961	0.571059	2.74287e-164	1893	0.615603	0.556486	9.04062e-174	1.471e-162
Height	Hemoglobin	0.512662	9.92637e-175	0.0195928	0.571459	6.18842e-226	2607	0.540415	0.483793	6.26802e-173	4.94442e-224
BMI	WWtR	-0.51673	3.56967e-174	0.0198068	-0.49531	5.05139e-158	2551	-0.487701	-0.544617	2.21829e-172	2.4415e-156
FVC_pct	FEV1	0.594298	1.1533e-173	0.023492	0.574399	9.44519e-160	1814	0.623274	0.563692	7.05495e-172	4.80233e-158
Left_2000hz	Right_1000hz	0.582	2.09392e-173	0.0229054	0.559528	1.23156e-157	1908	0.61092	0.55153	1.26119e-171	5.87994e-156
Right_1000hz	Right_4000hz	0.581645	6.86637e-172	0.02299	0.563807	2.21279e-159	1894	0.610688	0.55104	4.07301e-170	1.09659e-157
Hemoglobin	WWtR	-0.513107	2.32143e-171	0.0198068	-0.564822	5.92978e-215	2551	-0.483935	-0.54114	1.35648e-169	4.29909e-213
Neutral_fat	HDL	-0.531673	3.04832e-169	0.0207838	-0.53556	3.67218e-172	2317	-0.501816	-0.560264	1.75502e-167	2.11421e-170
Hemoglobin	Creatinine	0.503787	2.74696e-168	0.0195665	0.560174	7.13935e-216	2614	0.531853	0.474615	1.5586e-166	5.3751e-214
Left_1000hz	Right_3000hz	0.579433	6.14577e-166	0.0232936	0.568804	1.21114e-158	1845	0.608966	0.548296	3.43724e-164	5.92701e-157
FBS	HBa1c	0.571839	1.07897e-165	0.0229355	0.53067	1.01658e-138	1903	0.601322	0.540801	5.94951e-164	4.18938e-137
AST	GGT	0.491143	1.41852e-159	0.019518	0.484902	5.18621e-155	2627	0.519626	0.461569	7.71318e-158	2.41715e-153
Weight	ALT	0.487695	3.27799e-155	0.0196343	0.48245	1.85348e-151	2596	0.516475	0.457813	1.75799e-153	8.34067e-150
Creatinine	U_uric_acid	0.549416	4.72326e-154	0.0226688	0.579246	5.82015e-175	1948	0.579683	0.517634	2.49886e-152	3.56029e-173
FEV1	FEV1_pct	0.563957	1.17095e-152	0.023505	0.543191	1.31016e-139	1812	0.594566	0.531717	6.11237e-151	5.51533e-138
Height	Creatinine	0.482636	6.17082e-152	0.0196116	0.542322	6.53077e-199	2602	0.511575	0.452603	3.17878e-150	4.33355e-197
Fat_percentage	Waist	0.561006	1.19023e-151	0.0234339	0.523827	5.24451e-129	1823	0.591677	0.528713	6.05161e-150	1.93701e-127
MCH	MCHC	0.539438	5.49264e-150	0.022479	0.491649	4.50135e-121	1981	0.569938	0.507453	2.75688e-148	1.50622e-119
Weight	GGT	0.477977	3.72465e-149	0.0195778	0.502995	1.71967e-167	2611	0.507041	0.447828	1.84582e-147	9.61785e-166
R_corrective_eyesight	L_corrective_eyesight	0.726255	3.7791e-149	0.0332779	0.730536	9.32807e-152	905	0.755658	0.69393	1.8494e-147	4.24644e-150
Weight	FEV1	0.551618	5.6394e-149	0.0231683	0.576219	1.85203e-165	1865	0.582425	0.519228	2.72571e-147	1.00704e-163
Hemoglobin	GGT	0.476943	7.04756e-149	0.0195478	0.491703	1.65663e-159	2619	0.506001	0.446803	3.36478e-147	8.31499e-158
Weight	U_uric_acid	0.537095	2.3782e-145	0.0227214	0.568095	3.93426e-166	1939	0.568029	0.504645	1.12177e-143	2.16939e-164
Left_1000hz	Right_4000hz	0.54123	1.57088e-144	0.0229961	0.547551	1.49539e-148	1893	0.572328	0.508579	7.32143e-143	6.57802e-147
Weight	WHtR	0.474609	1.80035e-143	0.0198068	0.438362	2.76506e-120	2551	0.504133	0.443978	8.29219e-142	9.17389e-119
Albumin	AG_Ratio	0.534442	8.57466e-143	0.0227921	0.514074	1.83306e-130	1927	0.565598	0.501763	3.90347e-141	6.96742e-129
Hematocrit	WWtR	-0.526295	6.19376e-141	0.0225303	-0.575058	5.44873e-174	1972	-0.493622	-0.557485	2.78719e-139	3.28181e-172
T_protein	Albumin	0.520281	3.74827e-137	0.022536	0.503725	2.58682e-127	1971	0.551758	0.487323	1.66755e-135	9.20674e-126
Creatinine	Homocysteine	0.536779	4.26066e-135	0.0235637	0.530664	1.60075e-131	1803	0.568847	0.503082	1.87421e-133	6.2049e-130
AG_Ratio	ESR	-0.529053	1.36304e-134	0.0232057	-0.518767	1.36024e-128	1859	-0.495508	-0.561022	5.92922e-133	4.97694e-127
BMI	ALT	0.45736	3.1266e-134	0.0196456	0.447416	7.40864e-128	2593	0.487275	0.426373	1.34512e-132	2.66099e-126
FVC	Hemoglobin	0.52677	9.74817e-134	0.0231621	0.587057	2.87786e-173	1866	0.55879	0.493181	4.14827e-132	1.70709e-171
RBC	WWtR	-0.513429	4.41822e-133	0.0225303	-0.550839	6.87114e-157	1972	-0.48017	-0.545214	1.85993e-131	3.24102e-155
Weight	Creatinine	0.454748	4.85687e-133	0.0196078	0.495014	5.49324e-161	2603	0.484699	0.423732	2.02283e-131	2.86747e-159
Hematocrit	Creatinine	0.508311	5.6297e-133	0.0222773	0.576337	6.97419e-179	2017	0.539977	0.475208	2.32003e-131	4.40387e-177
Waist	ALT	0.456803	2.84299e-131	0.0198419	0.444452	1.47963e-123	2542	0.487031	0.425482	1.15941e-129	5.08137e-122
Left_3000hz	Right_1000hz	0.522966	4.8132e-130	0.0232936	0.507563	2.21199e-121	1845	0.555347	0.489001	1.94265e-128	7.46545e-120
Left_4000hz	Right_1000hz	0.517061	6.42805e-130	0.0229961	0.516605	1.1815e-129	1893	0.549317	0.483265	2.56794e-128	4.40532e-128
Hemoglobin	ALT	0.447342	9.85064e-129	0.019574	0.455583	4.87707e-134	2612	0.477502	0.416128	3.89548e-127	1.94834e-132
FVC	Hematocrit	0.514785	1.16495e-126	0.0231745	0.573152	3.06237e-163	1864	0.547393	0.480616	4.56078e-125	1.62016e-161
U_uric_acid	WWtR	-0.507391	5.98903e-126	0.0228515	-0.540486	7.25487e-146	1917	-0.473374	-0.539896	2.32149e-124	3.15587e-144
FVC	Creatinine	0.511574	6.48377e-125	0.0231683	0.582223	1.0692e-169	1865	0.544324	0.477266	2.48862e-123	6.06655e-168
Height	Hematocrit	0.493459	5.73096e-124	0.022305	0.552105	6.54389e-161	2012	0.52582	0.459672	2.17832e-122	3.37096e-159
Weight	Hematocrit	0.491515	4.81654e-123	0.0222884	0.534373	3.47837e-149	2015	0.523937	0.457671	1.81315e-121	1.54748e-147
Globulin	ESR	0.507424	8.54686e-123	0.0231496	0.498347	7.78257e-118	1868	0.540342	0.472954	3.18676e-121	2.5604e-116
Hemoglobin	U_uric_acid	0.49697	3.71396e-122	0.0226572	0.536538	8.28316e-146	1950	0.529675	0.46279	1.37171e-120	3.56358e-144
Waist	Systolic_BP	0.43414	6.71971e-118	0.0197952	0.433088	2.82687e-117	2554	0.465095	0.402126	2.45866e-116	9.22266e-116
Weight	RBC	0.482187	2.95471e-117	0.0223439	0.514229	9.17431e-136	2005	0.515091	0.447865	1.07108e-115	3.70283e-134
Waist	GGT	0.433078	5.93527e-117	0.0198224	0.454552	4.28997e-130	2547	0.464111	0.400984	2.1318e-115	1.61493e-128
Hematocrit	U_uric_acid	0.485235	2.27298e-115	0.0226921	0.527271	1.46717e-139	1944	0.518507	0.450495	8.08976e-114	6.11062e-138
BMI	GGT	0.424806	8.84901e-115	0.019589	0.44648	5.40723e-128	2608	0.455757	0.392829	3.12107e-113	1.96012e-126
Albumin	Ca	0.48925	1.14482e-113	0.0230817	0.480297	4.91759e-109	1879	0.522901	0.454075	4.00176e-112	1.55261e-107
FEV1	Hemoglobin	0.489522	4.90574e-113	0.0231621	0.536911	7.798e-140	1866	0.523276	0.454234	1.69964e-111	3.31839e-138
FVC	RBC	0.488533	2.11075e-112	0.0231745	0.531833	1.30499e-136	1864	0.522349	0.453183	7.24875e-111	5.32191e-135
Neutral_fat	GGT	0.443706	3.54216e-112	0.0208018	0.461339	2.8863e-122	2313	0.475857	0.41037	1.20587e-110	9.82596e-121
FEV1	Hematocrit	0.480304	3.49744e-108	0.0231745	0.526905	1.12353e-133	1864	0.514487	0.444598	1.18038e-106	4.44306e-132
BMI	Systolic_BP	0.41291	6.29065e-108	0.019589	0.412431	1.17219e-107	2608	0.444252	0.380559	2.10495e-106	3.67131e-106
FVC	FEV1_pct	0.483368	9.94297e-107	0.023505	0.463106	5.37491e-97	1812	0.517889	0.447274	3.29888e-105	1.61867e-95
Height	RBC	0.462437	1.23549e-106	0.0223607	0.510837	1.63561e-133	2002	0.496194	0.427285	4.06465e-105	6.4034e-132
FEV1	RBC	0.476714	2.2338e-106	0.0231745	0.511775	5.82003e-125	1864	0.511055	0.440853	7.28776e-105	2.05274e-123
Hematocrit	GGT	0.459563	2.63383e-106	0.0222387	0.47356	1.19189e-113	2024	0.493256	0.424492	8.52187e-105	3.82479e-112
Degree_of_obesity	ALT	0.410516	5.58164e-106	0.0196456	0.398861	1.27828e-99	2593	0.442024	0.377996	1.79116e-104	3.94051e-98
RBC	U_uric_acid	0.465315	4.91471e-105	0.0226921	0.501206	3.64913e-124	1944	0.499441	0.429747	1.56432e-103	1.26428e-122
Degree_of_obesity	Systolic_BP	0.395964	1.23353e-98	0.019589	0.38883	6.98407e-95	2608	0.427844	0.3631	3.89458e-97	2.07141e-93
GGT	U_uric_acid	0.447665	1.75736e-96	0.0226863	0.461324	4.25277e-103	1945	0.48251	0.411404	5.50404e-95	1.32139e-101
RBC	Creatinine	0.439851	7.14082e-96	0.0223161	0.504968	1.56894e-130	2010	0.474449	0.403897	2.21876e-94	6.02196e-129
Waist	Neutral_fat	0.415154	2.2856e-95	0.0209888	0.421104	2.40286e-98	2272	0.448618	0.380528	7.04577e-94	7.34937e-97
FEV1	Creatinine	0.448635	4.98905e-93	0.0231683	0.51123	1.01056e-124	1865	0.484165	0.411627	1.52595e-91	3.53245e-123
Waist	HDL	-0.410473	5.01565e-93	0.0209934	-0.413678	1.34743e-94	2271	-0.375684	-0.444107	1.52219e-91	3.96631e-93
FVC	U_uric_acid	0.451866	5.12716e-93	0.0233571	0.495169	4.09214e-114	1835	0.487544	0.414681	1.54406e-91	1.32403e-112
Weight	HDL	-0.40679	1.4002e-92	0.0208379	-0.404532	1.75767e-91	2305	-0.372143	-0.440305	4.18456e-91	5.05975e-90
Hematocrit	ALT	0.432293	1.69976e-92	0.0222939	0.444031	4.53363e-98	2014	0.467151	0.396094	5.04134e-91	1.3759e-96
Height	U_uric_acid	0.436953	3.53803e-91	0.0227273	0.480046	2.86417e-112	1938	0.472291	0.400213	1.04146e-89	9.11644e-111
WHtR	Systolic_BP	0.383304	4.56428e-90	0.0198068	0.371135	3.96636e-84	2551	0.415926	0.349697	1.33352e-88	1.09354e-82
T_protein	Ca	0.437859	9.16626e-89	0.023094	0.429768	3.09664e-85	1877	0.473719	0.400549	2.65822e-87	8.65954e-84
Weight	Systolic_BP	0.374287	1.39904e-87	0.0195815	0.384168	1.50318e-92	2610	0.406812	0.340813	4.02739e-86	4.35924e-91
BMI	HDL	-0.395889	2.57733e-87	0.0208424	-0.398182	2.12878e-88	2304	-0.360887	-0.429777	7.36515e-86	6.08333e-87
T_protein	AG_Ratio	-0.428442	7.88687e-87	0.022798	-0.414819	5.60204e-81	1926	-0.391264	-0.464223	2.23747e-85	1.48189e-79
AST	LDH	0.431486	2.64547e-85	0.0231869	0.415867	8.9886e-79	1862	0.467744	0.393778	7.4511e-84	2.25579e-77
ALT	U_uric_acid	0.421193	2.80977e-84	0.0227155	0.418532	3.91962e-83	1940	0.457128	0.383885	7.85733e-83	1.0583e-81
Degree_of_obesity	GGT	0.367344	3.96218e-84	0.019589	0.386369	1.31054e-93	2608	0.400085	0.333666	1.10014e-82	3.82892e-92
AST	CPK	0.428461	1.2122e-82	0.0233826	0.42394	9.084e-81	1831	0.465141	0.390312	3.34208e-81	2.37092e-79
BMI	Neutral_fat	0.383607	9.20005e-82	0.0208288	0.386022	7.39911e-83	2307	0.417875	0.348249	2.51876e-80	1.98408e-81
GGT	Creatinine	0.360075	8.59025e-81	0.019574	0.37531	3.74365e-88	2612	0.393001	0.326227	2.33548e-79	1.06206e-86
BMI	Diastolic_BP	0.360001	1.22999e-80	0.019589	0.35885	4.25491e-80	2608	0.392953	0.326125	3.32098e-79	1.07471e-78
FEV1	U_uric_acid	0.42115	8.53253e-80	0.0233571	0.459136	2.38041e-96	1835	0.458081	0.382767	2.288e-78	7.11399e-95
Diastolic_BP	GGT	0.357772	1.90958e-79	0.0196078	0.360429	1.09755e-80	2603	0.390819	0.323803	5.08573e-78	2.8269e-79
RBC	ALT	0.403206	2.98324e-79	0.0223439	0.412605	2.90921e-83	2005	0.43923	0.365888	7.89147e-78	7.90942e-82
Systolic_BP	GGT	0.354807	4.4786e-78	0.0196078	0.360883	6.71321e-81	2603	0.387938	0.32076	1.17676e-76	1.76391e-79
RBC	GGT	0.399045	8.0772e-78	0.0222994	0.416353	3.13791e-85	2013	0.435148	0.361661	2.10815e-76	8.7127e-84
GGT	WWtR	-0.357437	1.35841e-77	0.0198263	-0.374082	2.22417e-85	2546	-0.323076	-0.390857	3.52197e-76	6.26448e-84
BMI	U_uric_acid	0.405361	1.53293e-77	0.0227273	0.419992	1.12498e-83	1938	0.441911	0.367467	3.9483e-76	3.07993e-82
Diastolic_BP	Hemoglobin	0.352058	8.10101e-77	0.0196078	0.361503	3.42907e-81	2603	0.385266	0.31794	2.07291e-75	9.13254e-80
Height	Fat_percentage	-0.413079	3.23599e-76	0.0234082	-0.423731	1.64613e-80	1827	-0.37431	-0.450406	8.22656e-75	4.21215e-79
Degree_of_obesity	WWtR	-0.353302	7.09605e-76	0.0198068	-0.330205	5.96748e-66	2551	-0.318865	-0.386807	1.79232e-74	1.25606e-64
ALT	WWtR	-0.350221	3.22861e-74	0.0198458	-0.352289	3.91706e-75	2541	-0.315634	-0.383878	8.10257e-73	9.35078e-74
Weight	Diastolic_BP	0.345234	6.06841e-74	0.0195815	0.348803	1.52756e-75	2610	0.378587	0.310986	1.51324e-72	3.73776e-74
Degree_of_obesity	Neutral_fat	0.365225	9.97284e-74	0.0208288	0.369349	1.74296e-75	2307	0.400072	0.329324	2.47112e-72	4.2383e-74
Waist	Diastolic_BP	0.348111	1.17795e-73	0.0197952	0.35166	3.15089e-75	2554	0.381743	0.313558	2.90041e-72	7.56794e-74
FEV1	ESR	-0.405852	2.36933e-73	0.0234146	-0.41078	2.86063e-75	1826	-0.366809	-0.443468	5.79746e-72	6.9132e-74
Neutral_fat	ALT	0.363334	9.58307e-73	0.020856	0.38175	1.01226e-80	2301	0.398283	0.32733	2.33029e-71	2.62451e-79
WBC	Neutrophil	0.387951	1.77012e-72	0.0224281	0.371107	5.20106e-66	1990	0.424653	0.349976	4.27779e-71	1.10066e-64
Waist	U_uric_acid	0.393923	3.49176e-72	0.0228515	0.407694	1.14524e-77	1917	0.431091	0.355422	8.38666e-71	2.8558e-76
WHtR	Neutral_fat	0.364179	3.86793e-72	0.020998	0.366083	6.23713e-73	2270	0.399337	0.327951	9.23352e-71	1.45347e-71
U_uric_acid	Homocysteine	0.405165	5.91852e-72	0.023603	0.415579	5.6844e-76	1797	0.443104	0.365777	1.4043e-70	1.39965e-74
FEV1_per_FVC_pct	Right_4000hz	-0.398068	1.36926e-71	0.0232119	-0.410384	2.12195e-76	1858	-0.359094	-0.435657	3.22932e-70	5.25787e-75
Degree_of_obesity	HDL	-0.358876	5.55957e-71	0.0208424	-0.364854	1.77415e-73	2304	-0.322769	-0.393939	1.30334e-69	4.20958e-72
Hemoglobin	MCHC	0.383765	1.59772e-70	0.022479	0.333958	8.14907e-53	1981	0.420696	0.345565	3.72326e-69	1.43065e-51
FEV1_per_FVC_pct	Left_4000hz	-0.393632	7.18549e-70	0.0232182	-0.402124	4.10677e-73	1857	-0.354492	-0.431396	1.66457e-68	9.62755e-72
Degree_of_obesity	Diastolic_BP	0.335385	1.3847e-69	0.019589	0.33071	1.34692e-67	2608	0.369017	0.300876	3.18888e-68	2.92955e-66
FVC	ESR	-0.394132	6.43421e-69	0.0234146	-0.402655	3.99618e-72	1826	-0.354672	-0.43219	1.4731e-67	9.25742e-71
RDW_pct	MCHC	-0.382549	9.63601e-69	0.022698	-0.317118	1.21024e-46	1943	-0.343931	-0.419876	2.19331e-67	1.87276e-45
Hemoglobin	T_bilirubin	0.379835	1.14059e-68	0.022536	0.382354	1.24097e-69	1971	0.416994	0.341408	2.58116e-67	2.82464e-68
Creatinine	CPK	0.392788	1.85742e-68	0.0234082	0.423278	2.52572e-80	1827	0.430886	0.353292	4.1792e-67	6.4209e-79
WHtR	ALT	0.334926	1.26059e-67	0.0198497	0.321423	3.91341e-62	2540	0.369012	0.29994	2.82013e-66	7.97969e-61
Weight	Neutral_fat	0.350156	1.50114e-67	0.0208243	0.348928	4.65176e-67	2308	0.38545	0.313839	3.33919e-66	1.00617e-65
BUN	Creatinine	0.374496	6.41883e-67	0.0224904	0.335373	3.18483e-53	1979	0.411764	0.335977	1.41976e-65	5.69343e-52
RDW_pct	MCH	-0.376088	2.53894e-66	0.022698	-0.335775	2.04749e-52	1943	-0.337259	-0.413639	5.58425e-65	3.56262e-51
FEV1_per_FVC_pct	Right_3000hz	-0.385768	2.56041e-66	0.0233316	-0.390265	5.81461e-68	1839	-0.346162	-0.424001	5.6e-65	1.28611e-66
Systolic_BP	ALT	0.328809	2.66971e-66	0.0196646	0.335945	2.64421e-69	2588	0.362744	0.294003	5.80662e-65	5.98386e-68
Waist	Hemoglobin	0.330193	5.69457e-66	0.019803	0.334354	1.06919e-67	2552	0.364327	0.295174	1.23173e-64	2.35161e-66
WBC	Lymphocyte	-0.369262	4.2164e-65	0.0224677	-0.352327	4.88855e-59	1983	-0.330618	-0.406671	9.06989e-64	9.56934e-58
Hemoglobin	ESR	-0.375784	1.88479e-64	0.0230144	-0.372372	3.13155e-63	1890	-0.336395	-0.41386	4.03222e-63	6.52129e-62
Neutrophil	Eosinophil	-0.364709	8.90492e-64	0.0224055	-0.338975	8.37213e-55	1994	-0.326032	-0.402167	1.89472e-62	1.51745e-53
Fat_percentage	ESR	0.379072	3.85796e-63	0.0234791	0.37739	1.48901e-62	1816	0.417785	0.338984	8.16429e-62	3.05209e-61
Hemoglobin	Homocysteine	0.379353	7.83648e-63	0.0235571	0.404685	4.79858e-72	1804	0.418183	0.339139	1.64945e-61	1.10509e-70
BMI	Hemoglobin	0.318753	1.20556e-62	0.0195928	0.330778	1.33663e-67	2607	0.352825	0.283837	2.52394e-61	2.92341e-66
Waist	CRP	0.372179	1.51956e-62	0.0231311	0.382846	2.27903e-66	1871	0.410572	0.33247	3.16441e-61	4.84913e-65
Hematocrit	T_bilirubin	0.363319	2.97832e-62	0.0225935	0.365179	6.41181e-63	1961	0.401132	0.324269	6.16937e-61	1.32117e-61
CPK	WWtR	-0.376816	3.46139e-62	0.0235115	-0.399152	3.14891e-70	1811	-0.336597	-0.415663	7.13229e-61	7.20934e-69
ALT	Creatinine	0.31581	2.2473e-61	0.0196078	0.344247	2.59401e-73	2603	0.349982	0.280797	4.60638e-60	6.1178e-72
CRP	ESR	0.3685	8.80819e-61	0.0232244	0.341662	5.74981e-52	1856	0.407173	0.328508	1.79605e-59	9.78717e-51
Hematocrit	Homocysteine	0.373171	1.2226e-60	0.0235702	0.397339	3.2441e-69	1802	0.412244	0.332727	2.48005e-59	7.29923e-68
Fat_percentage	FVC	-0.3719	2.10842e-60	0.023531	-0.393437	5.31137e-68	1808	-0.331483	-0.410954	4.25487e-59	1.18148e-66
Fat_percentage	FEV1	-0.371854	2.18492e-60	0.023531	-0.388973	2.22557e-66	1808	-0.331435	-0.41091	4.38664e-59	4.76126e-65
HBa1c	Left_4000hz	0.367992	2.5415e-60	0.023281	0.391018	1.57582e-68	1847	0.406776	0.327885	5.07652e-59	3.52534e-67
Waist	WWtR	-0.314584	9.40916e-60	0.0197991	-0.317298	8.20819e-61	2553	-0.279197	-0.349117	1.86989e-58	1.63122e-59
RBC	MCV	-0.352242	5.97678e-59	0.022479	-0.331127	6.67709e-52	1981	-0.313058	-0.390229	1.18177e-57	1.12676e-50
U_WBC	U_RBC	0.355024	2.82594e-58	0.022804	0.370046	1.57288e-63	1925	0.39346	0.315349	5.55958e-57	3.29296e-62
WHtR	CRP	0.357597	1.62737e-57	0.0231372	0.370259	7.71266e-62	1870	0.396499	0.317413	3.18557e-56	1.56451e-60
FBS	GGT	0.304592	2.50147e-57	0.0195515	0.314464	3.50522e-61	2618	0.338946	0.269427	4.87226e-56	7.03741e-60
HBa1c	Right_3000hz	0.359143	1.37659e-56	0.0234404	0.378332	4.39196e-63	1822	0.398494	0.318473	2.668e-55	9.09763e-62
Hematocrit	ESR	-0.352739	1.73705e-56	0.0230144	-0.34842	4.5776e-55	1890	-0.312623	-0.3916	3.35003e-55	8.33549e-54
Diastolic_BP	Neutral_fat	0.319938	4.8677e-56	0.0208333	0.325773	3.76062e-58	2306	0.356107	0.282813	9.34168e-55	7.07828e-57
Hemoglobin	AST	0.30037	5.67354e-56	0.0195069	0.303235	4.61166e-57	2630	0.334748	0.265193	1.08351e-54	8.59745e-56
HDL	GGT	-0.319275	7.14772e-56	0.0208198	-0.331743	1.94631e-60	2309	-0.282158	-0.355438	1.35841e-54	3.84839e-59
HDL	ALT	-0.319896	8.21182e-56	0.0208741	-0.327214	1.85682e-58	2297	-0.282696	-0.356135	1.5531e-54	3.58101e-57
HBa1c	Left_3000hz	0.356813	8.46458e-56	0.0234468	0.372746	4.09518e-61	1821	0.396253	0.316058	1.59321e-54	8.17992e-60
CPK	LDH	0.355901	9.05622e-56	0.023389	0.344562	3.6693e-52	1830	0.395277	0.31522	1.69642e-54	6.30058e-51
FEV1_per_FVC_pct	Left_3000hz	-0.354842	1.16299e-55	0.023338	-0.362412	3.7336e-58	1838	-0.314218	-0.394169	2.16815e-54	7.06137e-57
Diastolic_BP	Hematocrit	0.338862	3.6439e-55	0.0223217	0.349596	7.84039e-59	2009	0.377007	0.299568	6.76107e-54	1.52712e-57
Height	GGT	0.299366	3.82952e-55	0.019589	0.327919	1.99324e-66	2608	0.333912	0.264018	7.07197e-54	4.28767e-65
Hematocrit	Albumin	0.342062	5.38709e-55	0.0225819	0.329571	5.94347e-51	1963	0.380545	0.302396	9.90163e-54	9.90158e-50
BMI	CRP	0.348224	8.91146e-55	0.0230633	0.359828	1.26221e-58	1882	0.387315	0.307884	1.6303e-53	2.44632e-57
RBC	Albumin	0.340881	1.32268e-54	0.0225819	0.32117	2.44747e-48	1963	0.379402	0.301181	2.40851e-53	3.83274e-47
Degree_of_obesity	CRP	0.347278	1.80653e-54	0.0230633	0.358557	3.39222e-58	1882	0.386399	0.306909	3.27434e-53	6.44686e-57
WHtR	HDL	-0.317678	2.24623e-54	0.0210027	-0.32097	1.56429e-55	2269	-0.28019	-0.354198	4.05253e-53	2.88876e-54
Diastolic_BP	ALT	0.29777	3.8244e-54	0.0196646	0.298185	2.68887e-54	2588	0.332485	0.262248	6.86814e-53	4.85112e-53
Height	Waist	0.299033	7.44372e-54	0.0198068	0.311136	2.22511e-58	2551	0.333966	0.263279	1.33069e-52	4.27025e-57
Weight	CPK	0.349928	9.14911e-54	0.0234082	0.363715	2.99431e-58	1827	0.389536	0.309027	1.62813e-52	5.7184e-57
Systolic_BP	Neutral_fat	0.312267	2.47638e-53	0.0208333	0.310968	6.98349e-53	2306	0.348641	0.274952	4.38688e-52	1.23155e-51
HBa1c	Right_4000hz	0.346655	2.55552e-53	0.0232747	0.371409	1.57207e-61	1848	0.386149	0.305892	4.50669e-52	3.17249e-60
WHtR	GGT	0.295429	1.9826e-52	0.0198302	0.308656	2.64909e-57	2545	0.33049	0.259554	3.48067e-51	4.9623e-56
HBa1c	Left_2000hz	0.343405	2.38327e-52	0.0232621	0.345234	6.33215e-53	1850	0.382985	0.302567	4.16541e-51	1.12684e-51
HBa1c	Left_1000hz	0.342019	6.46838e-52	0.0232621	0.338301	9.19483e-51	1850	0.381644	0.301139	1.1255e-50	1.52533e-49
Height	ESR	-0.33808	1.27341e-51	0.0230449	-0.349535	2.7416e-55	1885	-0.297472	-0.377467	2.20594e-50	5.03914e-54
ALP	GGT	0.330564	2.15351e-51	0.0225532	0.321638	1.33672e-48	1968	0.369355	0.290623	3.7141e-50	2.11018e-47
Weight	AST	0.288396	3.01588e-51	0.0195665	0.277822	1.53968e-47	2614	0.323161	0.252853	5.17859e-50	2.39201e-46
Left_4000hz	CEA	0.337589	4.24747e-51	0.0231311	0.350205	4.15024e-55	1871	0.377136	0.296813	7.2615e-50	7.59261e-54
Hemoglobin	Albumin	0.32888	5.8548e-51	0.0225303	0.313646	2.8666e-46	1972	0.367683	0.288933	9.9659e-50	4.4184e-45
AST	Creatinine	0.286604	1.01598e-50	0.0195441	0.309867	2.05893e-59	2620	0.321371	0.251066	1.72189e-49	4.05061e-58
WHtR	HBa1c	0.333859	2.32279e-50	0.0230327	0.332608	5.64278e-50	1887	0.373359	0.293151	3.91971e-49	9.2433e-49
HBa1c	Right_2000hz	0.336859	2.39891e-50	0.0232558	0.347211	1.40204e-53	1851	0.376639	0.295838	4.03079e-49	2.51789e-52
WHtR	Diastolic_BP	0.288623	3.91848e-50	0.0198068	0.286172	2.79772e-49	2551	0.323805	0.252644	6.55592e-49	4.48896e-48
FEV1_per_FVC_pct	Right_2000hz	-0.334382	5.59009e-50	0.0231621	-0.339505	1.46054e-51	1866	-0.293457	-0.374084	9.31285e-49	2.44359e-50
Systolic_BP	Hemoglobin	0.284717	9.79091e-50	0.0196078	0.304674	4.8468e-57	2603	0.319639	0.249021	1.62421e-48	8.99299e-56
AST	ALP	0.323398	2.74266e-49	0.0225189	0.321746	8.90624e-49	1974	0.362347	0.283322	4.5306e-48	1.41166e-47
Diastolic_BP	RBC	0.320698	4.54033e-49	0.0223719	0.325971	9.95489e-51	2000	0.359476	0.280815	7.46866e-48	1.64445e-49
Left_4000hz	BUN	0.32994	8.80829e-49	0.0231249	0.342341	1.29514e-52	1872	0.369719	0.288954	1.44286e-47	2.26361e-51
Right_4000hz	CEA	0.329456	1.23282e-48	0.0231249	0.34025	5.90121e-52	1872	0.36925	0.288457	2.01105e-47	1.00014e-50
U_uric_acid	CPK	0.333128	1.5217e-48	0.0234211	0.345547	2.48686e-52	1825	0.373307	0.291702	2.47198e-47	4.28902e-51
HDL	U_uric_acid	-0.32311	1.98315e-48	0.0227038	-0.334161	7.11721e-52	1942	-0.282692	-0.362383	3.20828e-47	1.19587e-50
T_cholesterol	Neutral_fat	0.296623	2.43997e-48	0.0207703	0.298108	7.90135e-49	2320	0.333295	0.259055	3.93106e-47	1.25747e-47
Neutral_fat	Hemoglobin	0.296312	3.38566e-48	0.0207793	0.310308	6.41462e-53	2318	0.333008	0.25872	5.43232e-47	1.13635e-51
Degree_of_obesity	U_uric_acid	0.322392	4.09414e-48	0.0227273	0.330023	1.81845e-50	1938	0.361726	0.281912	6.54226e-47	2.99127e-49
ALT	ALP	0.3177	2.93597e-47	0.0225877	0.325276	1.39797e-49	1962	0.356936	0.277346	4.67249e-46	2.25228e-48
BMI	AST	0.275329	1.22934e-46	0.0195778	0.267484	5.08975e-44	2611	0.310411	0.239499	1.94853e-45	7.51939e-43
Right_4000hz	BUN	0.319809	8.37836e-46	0.0231187	0.32125	3.1851e-46	1873	0.359889	0.278551	1.32263e-44	4.87096e-45
ESR	WWtR	0.31951	1.20395e-45	0.0231372	0.332999	1.1674e-49	1870	0.359631	0.27821	1.89296e-44	1.88858e-48
BMI	FBS	0.270392	6.2562e-45	0.019589	0.282692	4.06147e-49	2608	0.305603	0.234443	9.79721e-44	6.49006e-48
FVC	CPK	0.323235	7.84996e-45	0.0236426	0.348807	2.16167e-52	1791	0.364103	0.281126	1.22441e-43	3.74467e-51
RBC	Homocysteine	0.320891	1.85282e-44	0.0235637	0.339254	8.37387e-50	1803	0.361697	0.278858	2.87849e-43	1.36599e-48
BMI	RBC	0.30514	2.08535e-44	0.0223607	0.308371	2.31442e-45	2002	0.344346	0.264872	3.22694e-43	3.47163e-44
FEV1_per_FVC_pct	Left_2000hz	-0.315008	3.08426e-44	0.0231683	-0.317447	6.20017e-45	1865	-0.273529	-0.355318	4.75388e-43	9.22952e-44
Height	ALT	0.2686	4.30258e-44	0.0196456	0.292004	3.84948e-52	2593	0.303951	0.232511	6.60573e-43	6.58109e-51
Height	CPK	0.317646	4.86427e-44	0.0234275	0.337004	1.10999e-49	1824	0.35832	0.275769	7.43891e-43	1.80316e-48
FEV1	Left_1000hz	-0.314655	7.67936e-44	0.0232495	-0.291888	1.06642e-37	1852	-0.273019	-0.355114	1.16983e-42	1.36439e-36
Hemoglobin	D_bilirubin	0.308662	1.43489e-43	0.0228575	0.315705	1.32538e-45	1916	0.348625	0.267579	2.17737e-42	2.00342e-44
ALT	CPK	0.315436	1.5521e-43	0.0233954	0.309066	8.87833e-42	1829	0.356122	0.273556	2.34612e-42	1.23696e-40
BMI	Hematocrit	0.298842	8.74507e-43	0.022305	0.310444	3.34398e-46	2012	0.338126	0.258518	1.31681e-41	5.09403e-45
Right_3000hz	CEA	0.312111	9.05923e-43	0.0233507	0.31532	1.15662e-43	1836	0.35282	0.270222	1.35888e-41	1.70232e-42
FEV1_per_FVC_pct	Right_1000hz	-0.310213	1.0388e-42	0.0232182	-0.312096	3.10061e-43	1857	-0.268515	-0.350752	1.55225e-41	4.5464e-42
Hematocrit	D_bilirubin	0.30376	3.82734e-42	0.0228695	0.31109	3.20834e-44	1914	0.343885	0.262528	5.69735e-41	4.75782e-43
HBa1c	Right_1000hz	0.308603	3.92345e-42	0.0232558	0.311683	5.50638e-43	1851	0.349254	0.266793	5.8183e-41	7.95479e-42
AST	U_uric_acid	0.300559	5.3353e-42	0.0226572	0.301153	3.63108e-42	1950	0.340407	0.259634	7.88215e-41	5.09523e-41
Degree_of_obesity	FBS	0.260501	1.02157e-41	0.019589	0.271739	2.22956e-45	2608	0.295925	0.224362	1.50355e-40	3.35721e-44
WBC	Platelet	0.294915	1.15715e-41	0.022305	0.290763	1.70047e-40	2012	0.334307	0.254495	1.69672e-40	2.31157e-39
Waist	FBS	0.262843	1.31961e-41	0.0197991	0.267029	6.19778e-43	2553	0.298592	0.226358	1.92772e-40	8.92071e-42
FBS	Left_4000hz	0.301914	2.11887e-41	0.0229355	0.307806	4.81911e-43	1903	0.342206	0.260514	3.08379e-40	6.98771e-42
Homocysteine	WWtR	-0.309668	2.51455e-41	0.0235768	-0.325116	1.31647e-45	1801	-0.267302	-0.350839	3.6461e-40	1.99767e-44
Waist	AST	0.26182	2.96738e-41	0.0198068	0.251705	3.69367e-38	2551	0.297605	0.225301	4.28682e-40	4.77251e-37
Neutral_fat	U_uric_acid	0.297278	6.08847e-41	0.022698	0.302552	2.04925e-42	1943	0.337288	0.256195	8.76337e-40	2.91739e-41
HBa1c	BUN	0.298831	1.78892e-40	0.0229597	0.301159	4.1411e-41	1899	0.339253	0.257308	2.56544e-39	5.68856e-40
RBC	T_bilirubin	0.292201	6.95061e-40	0.0225992	0.288627	6.47473e-39	1960	0.332179	0.251174	9.93125e-39	8.56371e-38
GGT	CRP	0.297207	7.84349e-40	0.0230205	0.324712	1.24467e-47	1889	0.33778	0.255532	1.11663e-38	1.94138e-46
Neutral_fat	FBS	0.268818	1.353e-39	0.0207973	0.270097	5.69998e-40	2314	0.306211	0.230595	1.9192e-38	7.69497e-39
HBa1c	FEV1_per_FVC_pct	-0.299539	2.99564e-39	0.023389	-0.31421	3.23508e-43	1830	-0.257248	-0.340685	4.23391e-38	4.72588e-42
Hematocrit	AST	0.284766	3.54368e-39	0.0222058	0.288845	2.63487e-40	2030	0.324255	0.244287	4.99048e-38	3.56938e-39
Systolic_BP	U_uric_acid	0.290866	4.26882e-39	0.0227273	0.303634	1.29247e-42	1938	0.331104	0.249572	5.99012e-38	1.84673e-41
BMI	Creatinine	0.252244	4.71685e-39	0.0196116	0.265331	3.57279e-43	2602	0.28788	0.21591	6.59516e-38	5.1998e-42
T_bilirubin	Creatinine	0.288299	6.10496e-39	0.0225647	0.300144	3.26525e-42	1966	0.328323	0.247242	8.50566e-38	4.59836e-41
Systolic_BP	FBS	0.251569	7.10239e-39	0.0196041	0.247404	1.29021e-37	2604	0.287205	0.215237	9.86024e-38	1.64533e-36
RBC	MCH	-0.286992	7.49024e-39	0.0224847	-0.266699	1.35862e-33	1980	-0.24605	-0.32691	1.03619e-37	1.60211e-32
FVC	Homocysteine	0.301028	1.04137e-38	0.0236823	0.336543	1.6114e-48	1785	0.342639	0.258239	1.43555e-37	2.53359e-47
HDL	WWtR	0.267674	1.51203e-38	0.020998	0.27562	7.43605e-41	2270	0.305451	0.229055	2.07705e-37	1.01436e-39
GGT	Homocysteine	0.298925	1.54745e-38	0.0235637	0.299947	8.41624e-39	1803	0.340391	0.256297	2.11828e-37	1.10941e-37
Degree_of_obesity	AST	0.25009	1.59381e-38	0.0195778	0.243294	1.72629e-36	2611	0.285709	0.213781	2.17414e-37	2.17313e-35
Left_3000hz	CEA	0.296246	1.71989e-38	0.0233571	0.305772	5.15068e-41	1835	0.337431	0.253929	2.33798e-37	7.05066e-40
HDL	Hemoglobin	-0.264912	1.83816e-38	0.0207973	-0.275239	1.68715e-41	2314	-0.22661	-0.302396	2.4901e-37	2.334e-40
Systolic_BP	Left_4000hz	0.290658	2.19656e-38	0.0229295	0.303073	9.66034e-42	1904	0.331255	0.248986	2.96536e-37	1.34114e-40
Left_3000hz	BUN	0.296296	2.2018e-38	0.0233954	0.300965	1.32269e-39	1829	0.337547	0.25391	2.96222e-37	1.7734e-38
WBC	CRP	0.291294	3.48085e-38	0.0230449	0.289715	8.98667e-38	1885	0.332075	0.249426	4.66697e-37	1.15354e-36
Waist	HBa1c	0.290948	3.75204e-38	0.0230266	0.29198	2.01072e-38	1888	0.331707	0.249105	5.0134e-37	2.61527e-37
FBS	ALT	0.248426	5.2503e-38	0.0195815	0.262415	2.3282e-42	2610	0.284086	0.21208	6.99147e-37	3.3025e-41
Height	Homocysteine	0.296376	6.98891e-38	0.0235637	0.323281	3.91585e-45	1803	0.337916	0.253683	9.27512e-37	5.85136e-44
Neutral_fat	WBC	0.281827	1.23715e-37	0.0224337	0.285655	1.16716e-38	1989	0.321793	0.240858	1.6363e-36	1.52824e-37
Waist	Hematocrit	0.280834	4.58002e-37	0.0225303	0.290059	1.56324e-39	1972	0.320996	0.239664	6.0373e-36	2.08877e-38
Hematocrit	CPK	0.290851	5.01402e-37	0.0233826	0.312513	9.07564e-43	1831	0.332234	0.248351	6.58722e-36	1.30151e-41
RDW_pct	MCV	-0.28201	7.52782e-37	0.022698	-0.24119	4.08377e-27	1943	-0.240557	-0.322435	9.85667e-36	4.04758e-26
T_protein	ESR	0.285282	1.19642e-36	0.0230388	0.285776	8.94278e-37	1886	0.326218	0.243278	1.56133e-35	1.12939e-35
FEV1	CPK	0.292068	1.47845e-36	0.0236426	0.310494	2.50683e-41	1791	0.333869	0.249119	1.92297e-35	3.45572e-40
T_bilirubin	ESR	-0.283966	2.59116e-36	0.0230388	-0.284531	1.85985e-36	1886	-0.24193	-0.324937	3.35908e-35	2.33375e-35
Hemoglobin	CPK	0.28787	2.83366e-36	0.0233826	0.309289	6.97687e-42	1831	0.329337	0.245296	3.66131e-35	9.75516e-41
Waist	RBC	0.277745	2.92514e-36	0.0225303	0.278314	2.08282e-36	1972	0.317988	0.236503	3.76709e-35	2.5969e-35
Eosinophil	Basophil	0.276035	3.22999e-36	0.0223999	0.27535	4.86722e-36	1995	0.316092	0.234996	4.14604e-35	5.9734e-35
Neutral_fat	LDL	0.257775	3.6037e-36	0.0208787	0.291561	3.16768e-46	2296	0.295565	0.219178	4.61062e-35	4.86332e-45
FEV1	Left_2000hz	-0.284661	4.98845e-36	0.0231932	-0.271756	7.24154e-33	1861	-0.242357	-0.325885	6.3615e-35	8.36302e-32
Fat_percentage	CRP	0.288103	5.43111e-36	0.0234985	0.284671	3.81879e-35	1813	0.329765	0.24532	6.90351e-35	4.61437e-34
Degree_of_obesity	HBa1c	0.281778	6.3748e-36	0.022984	0.283097	2.94904e-36	1895	0.322713	0.239791	8.07681e-35	3.66523e-35
RBC	ESR	-0.282001	6.89566e-36	0.0230144	-0.275242	3.33467e-34	1890	-0.239963	-0.322983	8.70855e-35	3.96816e-33
Systolic_BP	HDL	-0.256254	7.4529e-36	0.0208469	-0.258375	1.9266e-36	2303	-0.217687	-0.294022	9.38203e-35	2.40979e-35
Hemoglobin	Ca	0.282325	9.04306e-36	0.0230817	0.273362	1.4794e-33	1879	0.323416	0.24017	1.13473e-34	1.73409e-32
Hematocrit	Ca	0.281093	1.92059e-35	0.0230879	0.273003	1.87897e-33	1878	0.322229	0.238898	2.40227e-34	2.18934e-32
FEV1_per_FVC_pct	Left_1000hz	-0.282629	1.98659e-35	0.0232244	-0.280045	8.66688e-35	1856	-0.240218	-0.323963	2.47691e-34	1.04082e-33
Systolic_BP	HBa1c	0.279363	2.48372e-35	0.0229779	0.275788	1.92692e-34	1896	0.320351	0.23733	3.08691e-34	2.29997e-33
Weight	Homocysteine	0.285461	3.74851e-35	0.0235637	0.312846	3.12857e-42	1803	0.327311	0.242492	4.64412e-34	4.42178e-41
Systolic_BP	AST	0.238707	4.35572e-35	0.0195965	0.242415	3.64653e-36	2606	0.274587	0.202163	5.37938e-34	4.51778e-35
HDL	RBC	-0.27159	4.51797e-35	0.0223999	-0.284159	2.28743e-38	1995	-0.230451	-0.31176	5.56222e-34	2.96533e-37
HDL	CRP	-0.277957	8.3648e-35	0.0230388	-0.288093	2.26552e-37	1886	-0.235778	-0.31909	1.02659e-33	2.87971e-36
WHtR	FBS	0.239359	1.48964e-34	0.0198107	0.235572	1.7157e-33	2550	0.275615	0.202423	1.82248e-33	2.00506e-32
Weight	CRP	0.275573	3.37305e-34	0.0230449	0.283217	4.18609e-36	1885	0.31678	0.233327	4.11386e-33	5.16989e-35
Neutral_fat	RBC	0.268014	3.37888e-34	0.0223887	0.287174	3.2044e-39	1997	0.308254	0.226817	4.10817e-33	4.25262e-38
Neutral_fat	Hematocrit	0.267574	3.89762e-34	0.0223719	0.28457	1.43443e-38	2000	0.307795	0.226398	4.7242e-33	1.87193e-37
HDL	Hematocrit	-0.267478	4.60783e-34	0.0223887	-0.275219	4.86095e-36	1997	-0.226269	-0.307732	5.5678e-33	5.9734e-35
Diastolic_BP	U_uric_acid	0.271111	5.35043e-34	0.0227273	0.278056	9.62181e-36	1938	0.311873	0.229353	6.44521e-33	1.17717e-34
Hemoglobin	MCH	0.268026	6.11463e-34	0.022479	0.216998	1.53307e-22	1981	0.308426	0.226661	7.34319e-33	1.28798e-21
Right_3000hz	BUN	0.278444	6.15412e-34	0.023389	0.27924	3.95378e-34	1830	0.320181	0.235629	7.36801e-33	4.69062e-33
FBS	Right_4000hz	0.273072	6.55862e-34	0.0229295	0.285995	3.62973e-37	1904	0.314141	0.230982	7.82835e-33	4.59883e-36
BUN	Homocysteine	0.28075	6.64957e-34	0.023603	0.253736	8.47332e-28	1797	0.3228	0.237593	7.91278e-33	8.61637e-27
D_bilirubin	ESR	-0.27548	6.98159e-34	0.0231496	-0.281614	2.15468e-35	1868	-0.233039	-0.316875	8.28271e-33	2.61163e-34
Hemoglobin	Free_T4	0.270919	7.23123e-34	0.0227567	0.286827	6.31333e-38	1933	0.311738	0.229102	8.55295e-33	8.13049e-37
Free_T4	TSH	-0.269952	1.11604e-33	0.022739	-0.213778	1.90131e-21	1936	-0.228146	-0.310764	1.31605e-32	1.5068e-20
BUN	CEA	0.270683	4.45997e-33	0.0230205	0.262191	4.55931e-31	1889	0.311975	0.22837	5.24348e-32	5.05658e-30
FEV1	Albumin	0.273963	4.88927e-33	0.0233253	0.270082	4.03196e-32	1840	0.315708	0.23116	5.73099e-32	4.57539e-31
FEV1	Right_2000hz	-0.272178	5.52437e-33	0.0231869	-0.254621	6.10067e-29	1862	-0.22959	-0.313726	6.45609e-32	6.38613e-28
HBa1c	GGT	0.269126	7.22491e-33	0.0229597	0.271978	1.47379e-33	1899	0.310351	0.226891	8.41831e-32	1.7327e-32
Weight	FBS	0.229955	1.09159e-32	0.019574	0.239584	2.03492e-35	2612	0.265962	0.193307	1.26813e-31	2.47413e-34
Fat_percentage	Creatinine	-0.273388	1.20444e-32	0.0234211	-0.301384	1.24199e-39	1825	-0.230394	-0.315318	1.39508e-31	1.67093e-38
Systolic_BP	Hematocrit	0.260454	1.64973e-32	0.0223217	0.284304	1.15509e-38	2009	0.300761	0.219218	1.90522e-31	1.51752e-37
HBa1c	ALT	0.267708	1.70455e-32	0.0229718	0.267082	2.40357e-32	1897	0.30899	0.225418	1.96274e-31	2.73546e-31
WHtR	ESR	0.26797	4.22007e-32	0.0231434	0.26615	1.12874e-31	1869	0.30955	0.225366	4.84504e-31	1.2662e-30
RBC	Free_T4	0.261937	1.38887e-31	0.022798	0.266705	1.00656e-32	1926	0.303057	0.219844	1.58989e-30	1.15902e-31
Diastolic_BP	AST	0.225048	2.81827e-31	0.0195965	0.224071	5.16598e-31	2606	0.261188	0.188278	3.21677e-30	5.71322e-30
T_bilirubin	Free_T4	0.261042	3.71773e-31	0.0228814	0.272652	6.08828e-34	1912	0.302332	0.218773	4.23108e-30	7.20109e-33
FBS	Left_3000hz	0.264733	4.33708e-31	0.0232432	0.261187	2.80607e-30	1853	0.306574	0.221871	4.92165e-30	3.0516e-29
Neutral_fat	AST	0.236684	7.27959e-31	0.0207838	0.241487	4.25664e-32	2317	0.274758	0.19787	8.23688e-30	4.8164e-31
Hemoglobin	RDW_pct	-0.257438	8.74983e-31	0.022698	-0.202372	2.09745e-19	1943	-0.215435	-0.29849	9.87193e-30	1.493e-18
Diastolic_BP	WWtR	-0.224711	1.38544e-30	0.0197991	-0.226141	5.78833e-31	2553	-0.187552	-0.261227	1.55862e-29	6.38346e-30
BMI	HBa1c	0.259277	1.73938e-30	0.022984	0.26034	9.88891e-31	1895	0.300795	0.216779	1.9512e-29	1.0875e-29
Hematocrit	Free_T4	0.256769	2.40881e-30	0.0228099	0.27528	8.47466e-35	1924	0.298038	0.214542	2.69443e-29	1.02087e-33
D_bilirubin	Free_T4	0.259031	2.44483e-30	0.0230205	0.262662	3.54348e-31	1889	0.300619	0.216459	2.72692e-29	3.95234e-30
Left_4000hz	GGT	0.25787	2.58645e-30	0.0229235	0.270678	2.42258e-33	1905	0.299315	0.215455	2.87669e-29	2.81436e-32
Neutral_fat	HBa1c	0.258228	2.63578e-30	0.0229597	0.258049	2.89685e-30	1899	0.299728	0.215753	2.92325e-29	3.1416e-29
FEV1	Right_1000hz	-0.261241	2.72798e-30	0.0232432	-0.232307	3.97647e-24	1853	-0.218302	-0.303172	3.01696e-29	3.59535e-23
RBC	Ca	0.259429	2.91442e-30	0.0230879	0.254954	2.99382e-29	1878	0.301128	0.21674	3.21407e-29	3.1689e-28
Systolic_BP	Homocysteine	0.263925	4.25339e-30	0.0235702	0.271525	7.99727e-32	1802	0.306368	0.220434	4.67753e-29	9.02286e-31
Diastolic_BP	FBS	0.220318	5.41983e-30	0.0196041	0.223016	1.04267e-30	2604	0.256559	0.183459	5.9436e-29	1.14343e-29
Waist	FEV1_per_FVC_pct	-0.258974	6.70752e-30	0.0231932	-0.258576	8.24925e-30	1861	-0.216078	-0.300872	7.33517e-29	8.84817e-29
Fat_percentage	D_bilirubin	-0.26127	7.55096e-30	0.0234275	-0.25748	5.22656e-29	1824	-0.217987	-0.303527	8.23454e-29	5.48579e-28
HBa1c	ALP	0.256054	7.9963e-30	0.0229537	0.259821	1.09279e-30	1900	0.297597	0.213543	8.69597e-29	1.19505e-29
FEV1	Homocysteine	0.263874	8.0988e-30	0.0236823	0.289123	1.03433e-35	1785	0.306518	0.220174	8.78305e-29	1.26149e-34
ALP	LDH	0.25849	8.32945e-30	0.0231869	0.250999	3.81675e-28	1862	0.300389	0.215595	9.00823e-29	3.93225e-27
Hemoglobin	ALP	0.251327	8.98577e-30	0.022536	0.245338	2.08604e-28	1971	0.292236	0.209499	9.69126e-29	2.16054e-27
BMI	Amylase	-0.258679	1.10856e-29	0.0232558	-0.228894	1.98485e-23	1851	-0.215659	-0.300696	1.19232e-28	1.74622e-22
Neutral_fat	CRP	0.256174	1.21209e-29	0.0230388	0.277197	1.28979e-34	1886	0.297866	0.213506	1.30009e-28	1.5442e-33
MCV	Platelet	-0.249709	1.53158e-29	0.022479	-0.225748	2.61862e-24	1981	-0.207956	-0.290555	1.63829e-28	2.38972e-23
FEV1	Free_T4	0.258401	2.01184e-29	0.023338	0.272728	1.03828e-32	1838	0.300572	0.215221	2.14615e-28	1.19204e-31
FBS	Left_2000hz	0.253124	2.15475e-29	0.0228575	0.253473	1.79581e-29	1916	0.294567	0.210731	2.29235e-28	1.91048e-28
FVC	GGT	0.256061	2.54632e-29	0.0231621	0.297273	2.19527e-39	1866	0.297976	0.21316	2.70158e-28	2.9233e-38
Left_2000hz	CEA	0.254686	3.43724e-29	0.0230879	0.260179	1.96391e-30	1878	0.296502	0.211894	3.63697e-28	2.1417e-29
RBC	AST	0.245092	5.1311e-29	0.0222607	0.247237	1.63636e-29	2020	0.285652	0.203655	5.41463e-28	1.7456e-28
Degree_of_obesity	Hemoglobin	0.216353	5.4648e-29	0.0195928	0.219267	9.50988e-30	2607	0.252644	0.179454	5.75126e-28	1.01725e-28
CPK	Homocysteine	0.259183	8.04243e-29	0.0236691	0.256806	2.62184e-28	1787	0.301925	0.215402	8.44132e-28	2.70831e-27
HDL	Creatinine	-0.228601	8.83733e-29	0.0208108	-0.24361	1.43004e-32	2311	-0.189594	-0.266888	9.25084e-28	1.63702e-31
ALP	CEA	0.251764	1.10145e-28	0.0230266	0.240811	2.58855e-26	1888	0.293542	0.209025	1.14992e-27	2.50846e-25
Left_4000hz	Creatinine	0.250767	1.12011e-28	0.0229355	0.262151	2.82024e-31	1903	0.292407	0.208179	1.16629e-27	3.15464e-30
RBC	CPK	0.254737	1.64027e-28	0.0233826	0.272607	1.45617e-32	1831	0.29708	0.211394	1.70336e-27	1.66207e-31
Right_1000hz	CEA	0.251441	1.80468e-28	0.0230879	0.254953	2.99487e-29	1878	0.293337	0.208581	1.86913e-27	3.1689e-28
FVC	ALT	0.252429	1.98448e-28	0.0231994	0.273221	3.36095e-33	1860	0.294501	0.20938	2.04993e-27	3.89293e-32
Left_2000hz	BUN	0.24972	3.0142e-28	0.0230205	0.250773	1.76642e-28	1889	0.291537	0.20695	3.10542e-27	1.83737e-27
FEV1	Left_3000hz	-0.252362	4.55033e-28	0.0233507	-0.248973	2.43132e-27	1836	-0.209028	-0.294707	4.67574e-27	2.43443e-26
AST	WWtR	-0.215026	4.68232e-28	0.0198107	-0.218898	4.86853e-29	2550	-0.177693	-0.251741	4.79876e-27	5.13755e-28
FEV1	Right_3000hz	-0.251444	6.94833e-28	0.0233444	-0.247381	5.12979e-27	1837	-0.208103	-0.2938	7.10254e-27	5.0715e-26
FBS	Right_3000hz	0.250309	7.00291e-28	0.023237	0.253052	1.76932e-28	1854	0.2925	0.207145	7.13968e-27	1.83737e-27
Height	T_bilirubin	0.243996	7.50983e-28	0.0226455	0.254177	3.70018e-30	1952	0.285274	0.201814	7.63662e-27	4.00171e-29
Right_2000hz	CEA	0.24779	1.09795e-27	0.0230817	0.249327	5.08252e-28	1879	0.289764	0.204865	1.11359e-26	5.20892e-27
Ca	U_uric_acid	0.247313	1.58258e-27	0.0231063	0.22992	6.46335e-24	1875	0.289342	0.204332	1.60098e-26	5.79039e-23
RBC	ALP	0.241135	2.16043e-27	0.0225704	0.231289	2.83297e-25	1965	0.282344	0.199038	2.17992e-26	2.65336e-24
Weight	Amylase	-0.246939	4.08045e-27	0.0232558	-0.217976	2.40146e-21	1851	-0.203669	-0.289246	4.10668e-26	1.88034e-20
Right_1000hz	BUN	0.243436	6.5365e-27	0.0230083	0.23602	2.37659e-25	1891	0.285381	0.20056	6.56164e-26	2.23125e-24
Neutrophil	Monocyte	-0.236591	8.0823e-27	0.0223831	-0.235672	1.28347e-26	1998	-0.194759	-0.277564	8.09263e-26	1.25935e-25
Systolic_BP	Right_3000hz	0.245243	8.24228e-27	0.0232307	0.244392	1.24699e-26	1855	0.287546	0.201985	8.23176e-26	1.22662e-25
Albumin	U_uric_acid	0.23938	9.78523e-27	0.0226921	0.236582	3.89758e-26	1944	0.280849	0.197019	9.74788e-26	3.74914e-25
Left_1000hz	CEA	0.242785	1.38279e-26	0.023094	0.244492	5.99412e-27	1877	0.2849	0.199735	1.37402e-25	5.91108e-26
Hematocrit	ALP	0.237431	1.38876e-26	0.0225704	0.232524	1.55592e-25	1965	0.278724	0.195261	1.37646e-25	1.47492e-24
Creatinine	CEA	0.240382	1.4177e-26	0.0228635	0.237102	7.03586e-26	1915	0.282138	0.197718	1.40159e-25	6.71838e-25
Degree_of_obesity	Amylase	-0.242867	2.94918e-26	0.0232558	-0.216205	5.1031e-21	1851	-0.199513	-0.285271	2.90832e-25	3.90208e-20
Diastolic_BP	Creatinine	0.205573	3.5217e-26	0.0196305	0.213444	3.86423e-28	2597	0.242122	0.168442	3.46418e-25	3.97072e-27
Height	D_bilirubin	0.238376	4.52247e-26	0.0228994	0.240524	1.58322e-26	1909	0.280242	0.195604	4.43746e-25	1.54958e-25
BUN	U_uric_acid	0.236197	5.1363e-26	0.0227097	0.237669	2.49307e-26	1941	0.27777	0.19374	5.02716e-25	2.42193e-25
Diastolic_BP	HDL	-0.216479	7.94052e-26	0.0208469	-0.224223	1.2374e-27	2303	-0.177201	-0.255069	7.7524e-25	1.24856e-26
ALT	LDH	0.240408	7.99031e-26	0.0232182	0.225827	6.68415e-23	1857	0.282803	0.197075	7.78161e-25	5.70118e-22
Systolic_BP	RBC	0.231365	1.03344e-25	0.0223719	0.246284	5.1152e-29	2000	0.272434	0.189456	1.00395e-24	5.38334e-28
D_bilirubin	Creatinine	0.235259	1.76323e-25	0.0228695	0.246937	5.53517e-28	1914	0.277142	0.192482	1.70868e-24	5.64328e-27
Systolic_BP	Right_4000hz	0.235616	1.92437e-25	0.0229235	0.24418	2.93397e-27	1905	0.27759	0.192745	1.86022e-24	2.92277e-26
BMI	CPK	0.240555	2.00891e-25	0.0234275	0.250528	1.67311e-27	1824	0.283324	0.196831	1.93716e-24	1.67955e-26
Waist	Creatinine	0.204073	2.23506e-25	0.0198107	0.226876	3.99425e-31	2550	0.240981	0.166576	2.14994e-24	4.44246e-30
Systolic_BP	CEA	0.234922	2.25794e-25	0.0228874	0.229696	2.67499e-24	1911	0.276846	0.192106	2.16663e-24	2.43548e-23
U_pH	U_SG	-0.229799	2.29141e-25	0.0223775	-0.250592	5.3169e-30	1999	-0.18785	-0.270911	2.19337e-24	5.71859e-29
BMI	WBC	0.22991	2.42192e-25	0.0223999	0.212361	8.91156e-22	1995	0.271061	0.18792	2.31263e-24	7.16402e-21
Albumin	Homocysteine	0.241447	2.99372e-25	0.023603	0.233815	9.73218e-24	1797	0.284511	0.19741	2.85169e-24	8.6398e-23
FEV1	AG_Ratio	0.238856	4.06662e-25	0.0234082	0.24031	2.05955e-25	1827	0.281631	0.195134	3.86427e-24	1.94293e-24
Left_1000hz	BUN	0.234833	4.29949e-25	0.0230144	0.232123	1.53779e-24	1890	0.276988	0.191774	4.07566e-24	1.41657e-23
Waist	FVC	0.236717	4.58371e-25	0.0232182	0.248899	1.28099e-27	1857	0.279198	0.193311	4.3346e-24	1.28922e-26
HDL	FBS	-0.212387	5.57448e-25	0.0208108	-0.218452	2.2919e-26	2311	-0.173112	-0.250988	5.25882e-24	2.2376e-25
Waist	Amylase	-0.236924	7.67297e-25	0.0233507	-0.210067	9.31819e-20	1836	-0.193271	-0.27964	7.22108e-24	6.71836e-19
Ca	Homocysteine	0.239664	7.92409e-25	0.023636	0.237098	2.55738e-24	1792	0.282831	0.195529	7.43952e-24	2.33928e-23
FEV1_pct	FEV1_per_FVC_pct	0.238278	8.04555e-25	0.0234985	0.223234	6.56589e-22	1813	0.281229	0.194374	7.53549e-24	5.31104e-21
Waist	WBC	0.228749	9.35594e-25	0.0225647	0.211882	2.16402e-21	1966	0.270225	0.186426	8.74189e-24	1.70466e-20
HBa1c	CEA	0.234723	1.06813e-24	0.0231994	0.228326	2.00982e-23	1860	0.277216	0.191313	9.95646e-24	1.76422e-22
WHtR	Left_1000hz	0.23164	1.41912e-24	0.0229476	0.234952	2.96501e-25	1901	0.273747	0.188646	1.31968e-23	2.77041e-24
Left_4000hz	AST	0.230459	2.20851e-24	0.0229235	0.264077	9.24436e-32	1905	0.272548	0.187488	2.04889e-23	1.03999e-30
Height	HDL	-0.209991	2.24601e-24	0.0208424	-0.22432	1.14322e-27	2304	-0.170617	-0.248695	2.07875e-23	1.15651e-26
Degree_of_obesity	WBC	0.225258	2.28749e-24	0.0223999	0.21254	8.22391e-22	1995	0.266509	0.183183	2.11215e-23	6.62482e-21
HDL	HBa1c	-0.230619	2.48556e-24	0.0229658	-0.230126	3.12669e-24	1898	-0.187572	-0.272782	2.28964e-23	2.84013e-23
Fat_percentage	AG_Ratio	-0.235051	3.14629e-24	0.0234726	-0.242072	1.21702e-25	1817	-0.191131	-0.278031	2.89148e-23	1.15647e-24
Albumin	Free_T4	0.228577	4.15365e-24	0.0228695	0.222962	5.47278e-23	1914	0.270611	0.185674	3.80832e-23	4.69867e-22
HBa1c	AST	0.229078	4.20169e-24	0.0229235	0.238165	5.63679e-26	1905	0.271199	0.186082	3.84337e-23	5.40883e-25
Right_4000hz	Creatinine	0.228685	5.18109e-24	0.0229295	0.220589	2.05093e-22	1904	0.270825	0.18567	4.7282e-23	1.70838e-21
MCH	Platelet	-0.224201	5.58881e-24	0.0224847	-0.196579	1.06594e-18	1980	-0.181947	-0.26563	5.08841e-23	7.36007e-18
Systolic_BP	ALP	0.224584	9.69785e-24	0.0226455	0.230738	5.29499e-25	1952	0.266297	0.182031	8.80907e-23	4.9123e-24
FVC	Free_T4	0.231092	1.05038e-23	0.023338	0.243749	2.87975e-26	1838	0.27392	0.18735	9.51905e-23	2.77691e-25
Systolic_BP	Creatinine	0.194162	1.77254e-23	0.0196305	0.209938	2.9499e-27	2597	0.230901	0.15687	1.60265e-22	2.93119e-26
FVC	Left_1000hz	-0.228976	1.86137e-23	0.0232495	-0.206261	3.04691e-19	1852	-0.18536	-0.271691	1.67909e-22	2.14159e-18
ALP	Creatinine	0.222258	1.9899e-23	0.0225647	0.216369	2.93363e-22	1966	0.263873	0.179816	1.79091e-22	2.39774e-21
HBa1c	ESR	0.22879	2.02421e-23	0.0232495	0.233834	2.0258e-24	1852	0.27151	0.185171	1.81761e-22	1.85737e-23
Right_2000hz	BUN	0.226234	2.32189e-23	0.0230144	0.22112	2.30672e-22	1890	0.268583	0.183013	2.08014e-22	1.90122e-21
RBC	D_bilirubin	0.224222	3.16942e-23	0.0228755	0.223803	3.83421e-23	1913	0.266362	0.181226	2.83294e-22	3.31367e-22
FEV1_per_FVC_pct	BUN	-0.228195	3.28423e-23	0.0233	-0.231652	6.89758e-24	1844	-0.184469	-0.27102	2.92888e-22	6.15126e-23
Left_4000hz	ALP	0.226492	3.42301e-23	0.0231311	0.253672	7.31481e-29	1871	0.269047	0.183054	3.0457e-22	7.63666e-28
FBS	Right_2000hz	0.223817	3.43507e-23	0.0228515	0.225062	1.94449e-23	1917	0.265922	0.180859	3.0495e-22	1.71844e-22
FBS	Creatinine	0.192081	3.90529e-23	0.0195703	0.188323	2.76054e-22	2613	0.228742	0.154876	3.45909e-22	2.26099e-21
Fat_percentage	T_bilirubin	-0.228264	5.46574e-23	0.0234275	-0.230572	1.95488e-23	1824	-0.184298	-0.271319	4.83033e-22	1.72373e-22
FEV1_per_FVC_pct	GGT	-0.225214	6.23891e-23	0.0231372	-0.220861	4.28721e-22	1870	-0.18174	-0.267809	5.5012e-22	3.48224e-21
Diastolic_BP	Left_4000hz	0.223069	6.74702e-23	0.0229295	0.246601	9.00665e-28	1904	0.265333	0.17995	5.93586e-22	9.13498e-27
Albumin	ESR	-0.223558	8.62519e-23	0.0230388	-0.212785	9.46253e-21	1886	-0.18024	-0.26601	7.57122e-22	7.1517e-20
CEA	Homocysteine	0.228588	9.57977e-23	0.0235965	0.215353	2.61273e-20	1798	0.271943	0.184308	8.39034e-22	1.94095e-19
WHtR	AST	0.192699	9.58269e-23	0.0198146	0.183302	1.06776e-20	2549	0.229804	0.155035	8.37416e-22	8.03899e-20
RBC	T_protein	0.219133	9.97037e-23	0.022605	0.200934	2.71915e-19	1959	0.260889	0.176559	8.69354e-22	1.91811e-18
HDL	WBC	-0.217379	1.14052e-22	0.0224507	-0.223939	5.41272e-24	1986	-0.175068	-0.258889	9.92252e-22	4.86027e-23
FBS	AST	0.189292	1.26937e-22	0.0195143	0.204753	2.85477e-26	2628	0.225893	0.152157	1.1019e-21	2.75962e-25
Creatinine	K	0.222607	1.74922e-22	0.0231063	0.205446	2.56002e-19	1875	0.265203	0.179144	1.51508e-21	1.80911e-18
Systolic_BP	Left_3000hz	0.223704	1.85202e-22	0.023237	0.225774	7.40828e-23	1854	0.266515	0.180013	1.60059e-21	6.30509e-22
BMI	FVC	0.222166	2.81711e-22	0.0231745	0.236697	3.77433e-25	1864	0.264896	0.178565	2.42929e-21	3.51821e-24
WHtR	FEV1	-0.222139	3.49726e-22	0.0232244	-0.217656	2.43475e-21	1856	-0.178443	-0.264961	3.00918e-21	1.89882e-20
Degree_of_obesity	RBC	0.213192	5.2066e-22	0.0223607	0.208627	3.98979e-21	2002	0.254622	0.170979	4.47014e-21	3.06275e-20
WBC	GGT	0.212834	5.56962e-22	0.0223384	0.219899	2.16831e-23	2006	0.254231	0.170659	4.77135e-21	1.89909e-22
WHtR	Right_2000hz	0.217596	8.92333e-22	0.0229658	0.223619	6.14801e-23	1898	0.260044	0.174309	7.62769e-21	5.25534e-22
WHtR	Right_1000hz	0.217082	1.01331e-21	0.0229416	0.216885	1.10442e-21	1902	0.259496	0.173832	8.64292e-21	8.80611e-21
Left_2000hz	LDH	0.220836	1.02355e-21	0.0233507	0.239711	2.08506e-25	1836	0.263917	0.176876	8.7113e-21	1.96227e-24
Systolic_BP	L_eye_pressure	0.216047	1.13477e-21	0.0228575	0.190006	4.94165e-17	1916	0.258329	0.172938	9.63694e-21	3.11539e-16
FEV1	LDH	-0.222144	1.38817e-21	0.0235702	-0.226913	1.78631e-22	1802	-0.177791	-0.265597	1.17634e-20	1.49113e-21
ALP	Na	0.217801	1.47041e-21	0.0231125	0.222051	2.29471e-22	1874	0.260513	0.174239	1.24334e-20	1.89532e-21
Neutral_fat	FEV1_per_FVC_pct	-0.218001	1.52509e-21	0.0231434	-0.221383	3.49868e-22	1869	-0.174384	-0.260765	1.28679e-20	2.85361e-21
HDL	FEV1_per_FVC_pct	0.218001	1.5256e-21	0.0231434	0.218231	1.38119e-21	1869	0.260764	0.174383	1.28446e-20	1.09905e-20
Right_4000hz	ALP	0.217713	1.60439e-21	0.0231249	0.230093	6.48303e-24	1872	0.260449	0.174126	1.3479e-20	5.79476e-23
WHtR	WBC	0.212328	1.8196e-21	0.0225704	0.203544	8.04474e-20	1965	0.254162	0.169702	1.52542e-20	5.81091e-19
Neutral_fat	ALP	0.212911	1.8204e-21	0.0226339	0.225768	5.29324e-24	1954	0.254849	0.170174	1.52284e-20	4.76392e-23
HBa1c	FEV1	-0.21999	1.84418e-21	0.0234082	-0.207208	3.62044e-19	1827	-0.175905	-0.263194	1.53944e-20	2.52657e-18
Diastolic_BP	Homocysteine	0.221473	1.84595e-21	0.0235702	0.223419	8.06138e-22	1802	0.26494	0.177107	1.53764e-20	6.50728e-21
FBS	FEV1_per_FVC_pct	-0.217228	2.12817e-21	0.0231434	-0.217055	2.29313e-21	1869	-0.173597	-0.260009	1.76896e-20	1.80273e-20
Right_3000hz	U_SG	-0.21856	2.16849e-21	0.0232936	-0.251517	5.14992e-28	1845	-0.174667	-0.261587	1.79865e-20	5.26422e-27
Systolic_BP	WWtR	-0.186387	2.17374e-21	0.0197991	-0.20794	2.46488e-26	2553	-0.148669	-0.223564	1.79919e-20	2.4005e-25
RDW_pct	ESR	0.216367	2.30272e-21	0.0230694	0.194517	1.7077e-17	1881	0.259031	0.172861	1.90193e-20	1.12175e-16
Height	Free_T4	0.21367	2.52441e-21	0.022798	0.223645	2.94205e-23	1926	0.255893	0.170633	2.08065e-20	2.55959e-22
FVC	P	-0.219665	2.58674e-21	0.0234597	-0.249881	2.70275e-27	1819	-0.175476	-0.262971	2.12754e-20	2.6993e-26
ALP	CRP	0.215987	2.64719e-21	0.0230633	0.258561	3.99774e-30	1882	0.258648	0.172486	2.17269e-20	4.31162e-29
Weight	Fat_percentage	0.218664	3.23961e-21	0.0234082	0.152745	5.2771e-11	1827	0.261898	0.174555	2.65336e-20	2.37197e-10
Fat_percentage	Platelet	0.218745	3.28914e-21	0.0234211	0.219532	2.35636e-21	1825	0.262	0.174613	2.6883e-20	1.84872e-20
FVC	Albumin	0.217742	3.47667e-21	0.0233253	0.215069	1.07368e-20	1840	0.260844	0.173773	2.83566e-20	8.05261e-20
AST	CEA	0.212907	4.44517e-21	0.0228575	0.223255	4.55108e-23	1916	0.255255	0.169744	3.61806e-20	3.92455e-22
Right_3000hz	ALP	0.217369	5.20137e-21	0.023389	0.234222	3.16837e-24	1830	0.260595	0.173273	4.22476e-20	2.87133e-23
T_bilirubin	WWtR	-0.211674	5.58874e-21	0.0227803	-0.231451	7.12244e-25	1929	-0.168637	-0.253906	4.53001e-20	6.59205e-24
T_cholesterol	AST	0.19212	6.98343e-21	0.0206857	0.203171	3.26018e-23	2339	0.230852	0.152779	5.64879e-20	2.83007e-22
U_uric_acid	CRP	0.214085	7.23097e-21	0.0231125	0.237897	1.59572e-25	1874	0.256875	0.170456	5.83696e-20	1.509e-24
Hematocrit	AG_Ratio	0.211668	7.40151e-21	0.0228515	0.211849	6.84834e-21	1917	0.254031	0.168495	5.96232e-20	5.20607e-20
WBC	Basophil	-0.207577	8.83938e-21	0.022445	-0.208323	6.38497e-21	1987	-0.16511	-0.249276	7.10599e-20	4.87274e-20
WHtR	Left_2000hz	0.211811	1.10716e-20	0.0229718	0.223869	5.63823e-23	1897	0.254391	0.168411	8.8822e-20	4.83012e-22
Systolic_BP	CRP	0.212566	1.11379e-20	0.0230571	0.221687	2.14339e-22	1883	0.255287	0.169016	8.91712e-20	1.7816e-21
Right_4000hz	GGT	0.211058	1.23817e-20	0.0229175	0.213832	3.77537e-21	1906	0.253555	0.167749	9.89269e-20	2.90956e-20
LDL	ESR	0.212101	1.32458e-20	0.023051	0.212605	1.07024e-20	1884	0.254821	0.168555	1.05615e-19	8.04222e-20
FVC	AG_Ratio	0.214601	1.78013e-20	0.0234082	0.223086	4.87741e-22	1827	0.257922	0.170419	1.41651e-19	3.95343e-21
Systolic_BP	Right_2000hz	0.209487	1.83445e-20	0.0228456	0.207458	4.32164e-20	1918	0.251884	0.166288	1.45677e-19	3.16839e-19
ALT	CRP	0.211174	1.91331e-20	0.0230449	0.228742	8.44811e-24	1885	0.253902	0.167624	1.51632e-19	7.51689e-23
FBS	BUN	0.206536	1.93322e-20	0.0225303	0.203633	6.67008e-20	1972	0.248413	0.163889	1.529e-19	4.84478e-19
HDL	ALP	-0.207284	2.18453e-20	0.0226455	-0.211455	3.6094e-21	1952	-0.16443	-0.249358	1.72428e-19	2.78714e-20
Creatinine	ESR	-0.210622	2.20151e-20	0.0230205	-0.234945	4.19429e-25	1889	-0.167108	-0.253316	1.73419e-19	3.90039e-24
FEV1_per_FVC_pct	Creatinine	-0.211701	2.2204e-20	0.0231434	-0.224421	9.12366e-23	1869	-0.167972	-0.254599	1.74556e-19	7.71471e-22
T_cholesterol	ESR	0.210296	2.70325e-20	0.0230388	0.221999	1.72851e-22	1886	0.253031	0.166743	2.12089e-19	1.44596e-21
Left_4000hz	Homocysteine	0.214923	3.86491e-20	0.0236558	0.215492	3.06436e-20	1789	0.25869	0.170274	3.02622e-19	2.26786e-19
Left_3000hz	ALP	0.212226	4.52743e-20	0.0233954	0.228269	4.76578e-23	1829	0.255574	0.168026	3.5379e-19	4.10066e-22
Systolic_BP	FEV1_per_FVC_pct	-0.20999	4.52879e-20	0.0231434	-0.213913	8.75667e-21	1869	-0.166232	-0.252923	3.53192e-19	6.63102e-20
FEV1_per_FVC_pct	ALT	-0.210173	4.92616e-20	0.0231869	-0.223712	1.49994e-22	1862	-0.166335	-0.253182	3.83418e-19	1.26285e-21
Systolic_BP	Right_1000hz	0.20646	4.92982e-20	0.0227685	0.207403	3.31253e-20	1931	0.248776	0.163357	3.82941e-19	2.4469e-19
Systolic_BP	Left_1000hz	0.206526	5.01148e-20	0.0227803	0.202015	3.26603e-19	1929	0.248862	0.163401	3.88514e-19	2.28739e-18
FBS	Hemoglobin	0.177224	6.07587e-20	0.0195366	0.188474	2.16627e-22	2622	0.214052	0.139893	4.70099e-19	1.79681e-21
WBC	RBC	0.201441	7.10628e-20	0.0222994	0.200087	1.26427e-19	2013	0.242991	0.159152	5.4874e-19	9.06525e-19
Neutrophil	Basophil	-0.202277	7.4227e-20	0.0224055	-0.202975	5.51407e-20	1994	-0.159799	-0.244007	5.72045e-19	4.01256e-19
Left_3000hz	LDH	0.212747	7.91695e-20	0.0236096	0.218827	6.52247e-21	1796	0.256477	0.168148	6.08937e-19	4.96799e-20
Hematocrit	U_WBC	-0.205864	8.41814e-20	0.0228456	-0.219643	2.20121e-22	1918	-0.162604	-0.248334	6.46216e-19	1.82193e-21
WBC	Hematocrit	0.200492	1.08668e-19	0.022305	0.198174	2.89164e-19	2012	0.242071	0.158178	8.32556e-19	2.03611e-18
Right_1000hz	ALP	0.205903	1.53016e-19	0.0230144	0.215557	2.62798e-21	1890	0.248683	0.162321	1.17003e-18	2.04544e-20
Systolic_BP	BUN	0.202304	1.60419e-19	0.0226166	0.202982	1.20822e-19	1957	0.244423	0.159423	1.22425e-18	8.67924e-19
Degree_of_obesity	Hematocrit	0.199408	1.72039e-19	0.022305	0.202782	4.08521e-20	2012	0.241007	0.157076	1.31038e-18	3.00631e-19
FVC	D_bilirubin	0.208374	1.81128e-19	0.0233444	0.219074	2.12328e-21	1837	0.25171	0.164205	1.37692e-18	1.67594e-20
Hemoglobin	CEA	0.204084	1.83911e-19	0.0228575	0.204282	1.69482e-19	1916	0.246611	0.160771	1.39537e-18	1.2086e-18
Fat_percentage	Hematocrit	-0.208736	2.0503e-19	0.0234211	-0.242796	6.769e-26	1825	-0.164427	-0.252206	1.55259e-18	6.47937e-25
FEV1_per_FVC_pct	CEA	-0.207782	2.05783e-19	0.0233126	-0.208689	1.42464e-19	1842	-0.163662	-0.251072	1.55529e-18	1.01778e-18
Left_1000hz	LDH	0.207656	2.47504e-19	0.0233507	0.219194	2.06833e-21	1836	0.251019	0.163462	1.86701e-18	1.63586e-20
Waist	Left_4000hz	0.205131	2.49862e-19	0.0230633	0.232316	1.75818e-24	1882	0.248017	0.161443	1.88117e-18	1.61579e-23
Diastolic_BP	L_eye_pressure	0.203302	2.53631e-19	0.0228575	0.184924	3.35778e-16	1916	0.245846	0.159977	1.90588e-18	2.01005e-15
Height	WHtR	-0.176611	2.55229e-19	0.0198068	-0.15852	8.04669e-16	2551	-0.138753	-0.213953	1.91422e-18	4.7444e-15
FEV1	D_bilirubin	0.207216	2.89012e-19	0.0233444	0.211433	5.20615e-20	1837	0.250576	0.163026	2.16345e-18	3.79555e-19
Height	P	-0.206412	2.93054e-19	0.0232558	-0.224239	1.58166e-22	1851	-0.162378	-0.249626	2.18952e-18	1.32595e-21
P	WWtR	0.207018	3.06046e-19	0.023338	0.229097	2.58008e-23	1838	0.25037	0.162837	2.28223e-18	2.24967e-22
Fat_percentage	HBa1c	0.207899	3.13843e-19	0.0234468	0.214868	1.83903e-20	1821	0.251433	0.163526	2.33593e-18	1.37139e-19
Height	BMI	0.173977	3.22292e-19	0.0195628	0.195974	4.7419e-24	2615	0.210901	0.136556	2.39426e-18	4.27754e-23
GGT	BUN	0.199525	3.65004e-19	0.0225246	0.203361	7.3232e-20	1973	0.241528	0.156775	2.70642e-18	5.30932e-19
Height	Monocyte	0.198918	3.82537e-19	0.0224677	0.207041	1.21959e-20	1983	0.240828	0.156268	2.83107e-18	9.11201e-20
Weight	P	-0.205626	4.02105e-19	0.0232558	-0.241017	7.15729e-26	1851	-0.161579	-0.248856	2.97026e-18	6.81771e-25
Height	Albumin	0.200155	4.16384e-19	0.0226339	0.200602	3.46284e-19	1954	0.242348	0.157206	3.06995e-18	2.42089e-18
FEV1_per_FVC_pct	AST	-0.204427	4.31083e-19	0.0231372	-0.221038	3.9678e-22	1870	-0.160586	-0.247463	3.17235e-18	3.22951e-21
WHtR	LDH	0.206036	4.84495e-19	0.0233571	0.22411	2.54001e-22	1835	0.249444	0.161802	3.55872e-18	2.0891e-21
BUN	CPK	0.206455	4.88788e-19	0.0234082	0.201883	2.95616e-18	1827	0.249949	0.162131	3.58353e-18	2.01276e-17
WBC	U_uric_acid	0.200354	5.45588e-19	0.0227331	0.19904	9.3209e-19	1937	0.242727	0.157219	3.99248e-18	6.44723e-18
T_cholesterol	D_bilirubin	-0.201439	5.66377e-19	0.0228695	-0.185641	2.66418e-16	1914	-0.158061	-0.244042	4.13688e-18	1.60713e-15
Right_4000hz	AST	0.201595	6.28952e-19	0.0229175	0.231585	1.26716e-24	1906	0.244283	0.158127	4.58538e-18	1.17004e-23
FBS	CEA	0.200965	6.58579e-19	0.0228575	0.190154	4.67087e-17	1916	0.243555	0.157602	4.79245e-18	2.95419e-16
Monocyte	Creatinine	0.197017	7.58974e-19	0.0224394	0.202532	7.56256e-20	1988	0.23891	0.154391	5.51277e-18	5.47272e-19
WBC	Hemoglobin	0.195742	7.81387e-19	0.0222994	0.190985	5.46631e-18	2013	0.237401	0.153364	5.66505e-18	3.67708e-17
GGT	CEA	0.200061	9.89435e-19	0.0228695	0.195337	6.49555e-18	1914	0.242691	0.156661	7.16015e-18	4.35447e-17
FVC	T_bilirubin	0.203403	1.23656e-18	0.0233253	0.21834	2.69582e-21	1840	0.246806	0.159185	8.93199e-18	2.08993e-20
MCHC	ESR	-0.200644	1.2884e-18	0.0230144	-0.184052	7.31163e-16	1890	-0.156975	-0.243529	9.28928e-18	4.32402e-15
Right_4000hz	U_SG	-0.200605	1.36416e-18	0.0230266	-0.227238	1.55033e-23	1888	-0.156912	-0.243514	9.81743e-18	1.3732e-22
Systolic_BP	Left_2000hz	0.198956	1.45164e-18	0.0228515	0.195029	6.91172e-18	1917	0.241574	0.155571	1.04278e-17	4.61764e-17
Na	CA125	-0.284319	1.56886e-18	0.0330409	-0.282514	2.62782e-18	918	-0.223731	-0.342718	1.12492e-17	1.79232e-17
Diastolic_BP	HBa1c	0.199815	1.58411e-18	0.0229779	0.204614	2.27735e-19	1896	0.242649	0.156203	1.13378e-17	1.61227e-18
FVC	Monocyte	0.20152	1.66711e-18	0.0231932	0.210449	4.49593e-20	1861	0.244718	0.157524	1.19101e-17	3.29001e-19
FBS	Left_1000hz	0.197823	1.82939e-18	0.0227862	0.187314	1.10477e-16	1928	0.240342	0.154545	1.30457e-17	6.82205e-16
WHtR	Right_3000hz	0.202105	1.9343e-18	0.0233063	0.218411	2.42874e-21	1843	0.245499	0.157902	1.37687e-17	1.89791e-20
Weight	WBC	0.194043	2.10706e-18	0.0223831	0.17414	4.54293e-15	1998	0.235889	0.151479	1.49712e-17	2.60404e-14
Hemoglobin	U_WBC	-0.197485	2.27053e-18	0.0228099	-0.21277	3.90988e-21	1924	-0.154157	-0.240055	1.61035e-17	3.00731e-20
Systolic_BP	R_eye_pressure	0.197548	2.76401e-18	0.0228755	0.176075	8.71206e-15	1913	0.240237	0.154095	1.9568e-17	4.93599e-14
ALT	BUN	0.194735	2.80212e-18	0.0225475	0.210267	4.1029e-21	1969	0.236872	0.151867	1.9802e-17	3.14342e-20
Hemoglobin	AG_Ratio	0.196855	2.86245e-18	0.022804	0.191845	2.05413e-17	1925	0.239426	0.153528	2.01919e-17	1.34481e-16
Neutral_fat	WWtR	-0.181449	2.91715e-18	0.0209934	-0.182387	1.94495e-18	2271	-0.141372	-0.220932	2.05408e-17	1.33539e-17
Monocyte	Homocysteine	0.203068	3.10612e-18	0.0235637	0.202403	4.01417e-18	1803	0.246917	0.158389	2.18321e-17	2.71894e-17
FEV1	T_bilirubin	0.200802	3.42783e-18	0.0233253	0.206791	3.20709e-19	1840	0.244258	0.156542	2.40501e-17	2.25014e-18
Right_2000hz	U_SG	-0.197336	3.53175e-18	0.0229235	-0.222423	8.79536e-23	1905	-0.153788	-0.240119	2.47349e-17	7.45321e-22
Monocyte	WWtR	-0.194648	3.74223e-18	0.0226224	-0.203469	1.00671e-19	1956	-0.151635	-0.236926	2.61622e-17	7.245e-19
WHtR	Left_4000hz	0.198168	4.04961e-18	0.0230633	0.22283	1.32337e-22	1882	0.241192	0.154365	2.82607e-17	1.11659e-21
Fat_percentage	Globulin	0.201386	4.515e-18	0.0234791	0.207705	3.79198e-19	1816	0.245114	0.156841	3.14524e-17	2.64156e-18
Diastolic_BP	Right_4000hz	0.196523	4.86741e-18	0.0229235	0.211424	1.08462e-20	1905	0.239322	0.152963	3.38471e-17	8.11907e-20
FBS	ALP	0.192847	6.2089e-18	0.0225589	0.184009	1.93367e-16	1967	0.235041	0.149928	4.3099e-17	1.17369e-15
Albumin	Globulin	-0.193904	8.51166e-18	0.0227803	-0.177191	4.52831e-15	1929	-0.150576	-0.236487	5.8979e-17	2.59946e-14
Diastolic_BP	ALP	0.192654	8.94105e-18	0.0226455	0.187173	7.55101e-17	1952	0.235011	0.149565	6.18449e-17	4.69988e-16
AST	BUN	0.191003	1.02952e-17	0.0224904	0.218429	8.37909e-23	1979	0.233104	0.148187	7.10861e-17	7.11587e-22
Left_1000hz	ALP	0.195131	1.15183e-17	0.0230205	0.210877	1.97712e-20	1889	0.238135	0.151362	7.93914e-17	1.47156e-19
WHtR	Right_4000hz	0.195292	1.21765e-17	0.0230571	0.218034	1.06541e-21	1883	0.238362	0.151456	8.37805e-17	8.52984e-21
Free_T4	WWtR	-0.193628	1.31814e-17	0.0228814	-0.207407	5.04613e-20	1912	-0.150103	-0.236405	9.05356e-17	3.68575e-19
Left_4000hz	Na	0.196367	1.32037e-17	0.0232119	0.219517	1.04063e-21	1858	0.239702	0.152251	9.05297e-17	8.34851e-21
WHtR	FEV1_per_FVC_pct	-0.196226	1.33925e-17	0.0231994	-0.189719	1.56147e-16	1860	-0.152132	-0.239541	9.16637e-17	9.52205e-16
Hematocrit	P	-0.196308	1.35072e-17	0.0232119	-0.216803	3.3387e-21	1858	-0.152191	-0.239644	9.22876e-17	2.58321e-20
T_protein	ALP	0.190442	1.60965e-17	0.0225589	0.182766	3.09404e-16	1967	0.232681	0.147486	1.09787e-16	1.855e-15
Right_4000hz	MCV	0.194652	1.78783e-17	0.0231002	0.191106	6.89034e-17	1876	0.237814	0.150723	1.21728e-16	4.31611e-16
Weight	FEV1_per_FVC_pct	-0.194673	2.03422e-17	0.0231434	-0.193402	3.3027e-17	1869	-0.150661	-0.237914	1.38263e-16	2.12804e-16
Hemoglobin	P	-0.194853	2.31013e-17	0.0232057	-0.217261	2.67966e-21	1859	-0.150725	-0.238206	1.56744e-16	2.08153e-20
Pulse_rate	Neutrophil	0.19302	2.31554e-17	0.022984	0.188058	1.52125e-16	1895	0.235998	0.149288	1.56839e-16	9.30578e-16
WHtR	Left_3000hz	0.195664	2.37222e-17	0.0233126	0.220318	1.0993e-21	1842	0.239199	0.151344	1.60401e-16	8.78315e-21
T_bilirubin	U_uric_acid	0.190438	2.57415e-17	0.0227038	0.194807	4.62089e-18	1942	0.232946	0.147204	1.73755e-16	3.1191e-17
Waist	CPK	0.196982	2.67416e-17	0.0235115	0.201986	3.98008e-18	1811	0.240859	0.152302	1.80195e-16	2.70052e-17
HDL	Homocysteine	-0.19703	3.02313e-17	0.0235571	-0.194998	6.44196e-17	1804	-0.152263	-0.24099	2.0336e-16	4.04171e-16
Left_3000hz	U_SG	-0.194548	3.47967e-17	0.0233	-0.223394	2.75009e-22	1844	-0.150234	-0.238081	2.33669e-16	2.25715e-21
Hematocrit	RDW_pct	-0.18944	3.71934e-17	0.022698	-0.141298	3.95665e-10	1943	-0.146203	-0.231956	2.49336e-16	1.6444e-09
WBC	Monocyte	-0.18709	3.85363e-17	0.0224224	-0.174981	3.73221e-15	1991	-0.144347	-0.229137	2.57897e-16	2.14561e-14
FEV1	Right_4000hz	-0.193756	3.86207e-17	0.023237	-0.183462	1.69476e-15	1854	-0.14955	-0.237188	2.58021e-16	9.84419e-15
U_uric_acid	Free_T4	0.190987	4.01971e-17	0.0229114	0.197997	2.60991e-18	1907	0.233869	0.147363	2.68095e-16	1.78321e-17
Platelet	D_bilirubin	-0.190572	4.13159e-17	0.0228695	-0.188106	1.0562e-16	1914	-0.147022	-0.233384	2.75088e-16	6.53241e-16
FEV1	ALT	0.193194	4.25218e-17	0.0231994	0.206681	2.15473e-19	1860	0.236568	0.149052	2.82636e-16	1.531e-18
Height	Eosinophil	0.187221	4.38806e-17	0.022479	0.190945	1.01432e-17	1981	0.22937	0.14437	2.91174e-16	6.75353e-17
Left_2000hz	ALP	0.191664	4.44605e-17	0.0230266	0.206191	1.4204e-19	1888	0.234747	0.14783	2.94523e-16	1.01661e-18
Creatinine	Ca	0.191728	5.24628e-17	0.0230879	0.193345	2.8372e-17	1878	0.234923	0.147777	3.46945e-16	1.83597e-16
T_bilirubin	CPK	0.19383	5.86902e-17	0.0233826	0.192759	8.74367e-17	1831	0.23753	0.149346	3.87474e-16	5.41637e-16
WHtR	Amylase	-0.193166	6.82519e-17	0.0233507	-0.17077	1.75265e-13	1836	-0.148733	-0.236821	4.49842e-16	9.24747e-13
Right_1000hz	U_SG	-0.1891	8.55388e-17	0.0229235	-0.215996	1.51366e-21	1905	-0.145424	-0.23204	5.62831e-16	1.20202e-20
FEV1	GGT	0.190872	9.08354e-17	0.0231621	0.22666	3.62555e-23	1866	0.234221	0.146766	5.96679e-16	3.14027e-22
Right_4000hz	MCH	0.18978	1.13379e-16	0.0231002	0.182868	1.43229e-15	1876	0.233035	0.145775	7.43519e-16	8.36928e-15
Fat_percentage	Hemoglobin	-0.192288	1.14566e-16	0.0234146	-0.230048	2.33935e-23	1826	-0.147718	-0.236078	7.50046e-16	2.04432e-22
T3	CRP	0.19137	1.20929e-16	0.023319	0.200258	4.14971e-18	1841	0.235001	0.14697	7.90379e-16	2.80589e-17
Right_4000hz	Homocysteine	0.193928	1.25504e-16	0.0236492	0.185056	2.96849e-15	1790	0.23812	0.148935	8.18914e-16	1.70906e-14
Left_4000hz	MCH	0.189522	1.27174e-16	0.0231063	0.187538	2.65706e-16	1875	0.232794	0.145502	8.28428e-16	1.60531e-15
Diastolic_BP	LDL	0.171772	1.42541e-16	0.0209427	0.1816	2.26716e-18	2282	0.211316	0.131667	9.2699e-16	1.55174e-17
Diastolic_BP	R_eye_pressure	0.187296	1.45938e-16	0.0228755	0.174751	1.38707e-14	1913	0.230181	0.143686	9.47511e-16	7.81349e-14
FVC	Left_2000hz	-0.189656	1.56937e-16	0.0231932	-0.1683	2.71823e-13	1861	-0.14547	-0.233086	1.01723e-15	1.41891e-12
FEV1	U_SG	0.189753	1.66127e-16	0.0232244	0.193204	4.57633e-17	1856	0.233239	0.145509	1.07502e-15	2.89908e-16
Waist	LDL	0.171922	1.991e-16	0.0210631	0.179093	1.02472e-17	2256	0.211689	0.131587	1.28626e-15	6.81116e-17
Creatinine	Free_T4	0.185235	2.21339e-16	0.0227567	0.210559	8.24255e-21	1933	0.227937	0.141822	1.42758e-15	6.2538e-20
Hematocrit	CEA	0.186036	2.42608e-16	0.0228874	0.193414	1.46048e-17	1911	0.228966	0.142383	1.56219e-15	9.64212e-17
Hematocrit	Eosinophil	0.181923	2.63416e-16	0.0223999	0.18657	4.39325e-17	1995	0.22402	0.139148	1.69339e-15	2.79214e-16
GGT	Ca	0.187248	2.90345e-16	0.0231002	0.182316	1.7465e-15	1876	0.230551	0.143205	1.86344e-15	1.01297e-14
T_cholesterol	GGT	0.167673	3.57253e-16	0.0207123	0.182035	7.86572e-19	2333	0.206847	0.127962	2.28911e-15	5.45032e-18
Neutral_fat	Creatinine	0.168308	3.58229e-16	0.0207928	0.189709	3.36808e-20	2315	0.207624	0.12845	2.29161e-15	2.48325e-19
Globulin	ALP	0.183998	3.97544e-16	0.022798	0.163477	5.26315e-13	1926	0.226799	0.140487	2.53897e-15	2.70055e-12
ALP	Homocysteine	0.190149	4.31858e-16	0.023603	0.18804	9.17189e-16	1797	0.23433	0.145185	2.75362e-15	5.39969e-15
GGT	CPK	0.188274	4.61191e-16	0.023389	0.197879	1.29899e-17	1830	0.232094	0.143692	2.93588e-15	8.59048e-17
Height	Left_1000hz	-0.183493	4.63e-16	0.0227862	-0.161755	9.00072e-13	1928	-0.139998	-0.226282	2.9426e-15	4.52928e-12
Diastolic_BP	Right_3000hz	0.186848	4.9133e-16	0.0232307	0.193977	3.48381e-17	1855	0.230401	0.142548	3.11759e-15	2.23677e-16
Eosinophil	WWtR	-0.181885	5.28849e-16	0.0226281	-0.184832	1.74738e-16	1955	-0.138671	-0.224408	3.35023e-15	1.06226e-15
LDL	ALT	0.168707	5.31465e-16	0.0209657	0.182764	1.48953e-18	2277	0.208341	0.12852	3.36137e-15	1.02487e-17
Fat_percentage	Neutral_fat	0.188047	5.38606e-16	0.0234146	0.19037	2.31774e-16	1826	0.231919	0.143412	3.40104e-15	1.40247e-15
BMI	LDL	0.168484	5.40215e-16	0.0209427	0.174598	4.44063e-17	2282	0.208078	0.128338	3.4057e-15	2.81767e-16
Degree_of_obesity	LDL	0.168139	6.20299e-16	0.0209427	0.175306	3.30486e-17	2282	0.207738	0.127989	3.90429e-15	2.12804e-16
Left_4000hz	ALT	0.183508	8.03078e-16	0.0229779	0.211988	1.05107e-20	1896	0.226653	0.139645	5.04663e-15	7.92861e-20
FBS	Right_1000hz	0.181654	8.8237e-16	0.0227744	0.169421	6.76465e-14	1930	0.224454	0.138155	5.53602e-15	3.68853e-13
LDL	Hematocrit	0.179358	8.89853e-16	0.0224847	0.191372	8.72343e-18	1980	0.221658	0.136384	5.57404e-15	5.8181e-17
Albumin	WWtR	-0.181521	8.95455e-16	0.0227626	-0.186884	1.20973e-16	1932	-0.138043	-0.224301	5.60017e-15	7.42336e-16
Left_3000hz	AST	0.185005	9.57639e-16	0.0232307	0.210996	4.11469e-20	1855	0.228592	0.140677	5.97951e-15	3.02233e-19
Albumin	D_bilirubin	0.182079	9.59013e-16	0.0228575	0.173384	2.13209e-14	1916	0.225025	0.138426	5.97856e-15	1.18736e-13
Hemoglobin	Eosinophil	0.178304	1.0116e-15	0.0223943	0.187116	3.48513e-17	1996	0.220455	0.13549	6.29638e-15	2.23677e-16
LDL	Hemoglobin	0.166445	1.04072e-15	0.0208924	0.177124	1.28917e-17	2293	0.205976	0.126372	6.46733e-15	8.53996e-17
FVC_pct	ESR	-0.187964	1.07082e-15	0.0236492	-0.180334	1.50113e-14	1790	-0.142877	-0.232272	6.64386e-15	8.44387e-14
HDL	Left_4000hz	-0.182381	1.09174e-15	0.0229416	-0.192239	2.73377e-17	1902	-0.138571	-0.225479	6.7629e-15	1.77491e-16
Pulse_rate	CPK	-0.186337	1.12849e-15	0.0234597	-0.18601	1.26753e-15	1819	-0.141589	-0.230324	6.97953e-15	7.43983e-15
BUN	K	0.183136	1.32319e-15	0.0231063	0.163399	1.09076e-12	1875	0.226527	0.13902	8.17083e-15	5.46776e-12
WHtR	U_uric_acid	0.181092	1.37424e-15	0.0228575	0.181717	1.09435e-15	1916	0.224057	0.137425	8.47268e-15	6.43297e-15
Systolic_BP	CPK	0.185329	1.45069e-15	0.0234211	0.197773	1.49605e-17	1825	0.229264	0.14064	8.92999e-15	9.86035e-17
Diastolic_BP	CRP	0.182495	1.45224e-15	0.0230571	0.18606	3.9652e-16	1883	0.225806	0.138464	8.92547e-15	2.36643e-15
Right_2000hz	ALP	0.181637	1.7849e-15	0.0230205	0.192805	2.82157e-17	1889	0.224895	0.137664	1.09528e-14	1.82888e-16
RDW_pct	T_bilirubin	-0.179579	1.79108e-15	0.0227567	-0.16574	2.25132e-13	1933	-0.136085	-0.222383	1.09735e-14	1.17991e-12
LDL	GGT	0.165239	1.80164e-15	0.0209152	0.19109	2.957e-20	2288	0.204831	0.125107	1.1021e-14	2.19255e-19
FEV1	Monocyte	0.182888	1.84218e-15	0.0231932	0.192886	4.68624e-17	1861	0.226445	0.138601	1.12514e-14	2.95914e-16
Weight	Eosinophil	0.177109	1.91522e-15	0.022462	0.19189	6.57814e-18	1984	0.219406	0.134147	1.16793e-14	4.40229e-17
Amylase	WWtR	0.183602	2.2056e-15	0.0233507	0.164866	1.17592e-12	1836	0.227438	0.139022	1.34291e-14	5.87211e-12
R_naked_eyesight	R_eye_pressure	-0.184161	2.56765e-15	0.0234791	-0.181478	6.54003e-15	1816	-0.139343	-0.228226	1.56092e-14	3.74331e-14
R_naked_eyesight	L_eye_pressure	-0.184193	2.58436e-15	0.0234856	-0.180973	7.91787e-15	1815	-0.139363	-0.228269	1.56864e-14	4.51215e-14
Free_T4	ESR	-0.181108	2.73582e-15	0.0231063	-0.193223	3.14948e-17	1875	-0.136962	-0.224536	1.65801e-14	2.03469e-16
Left_1000hz	ESR	0.181523	2.89372e-15	0.0231807	0.17854	8.26034e-15	1863	0.225082	0.13724	1.75099e-14	4.70047e-14
FVC	U_WBC	-0.182514	3.35019e-15	0.0233635	-0.196207	2.26322e-17	1834	-0.137894	-0.226395	2.02407e-14	1.47184e-16
Degree_of_obesity	Creatinine	0.15323	3.87487e-15	0.0196116	0.158082	5.024e-16	2602	0.190534	0.115483	2.33746e-14	2.99375e-15
D_bilirubin	WWtR	-0.17916	4.39611e-15	0.0230266	-0.197201	5.2416e-18	1888	-0.13514	-0.222474	2.64781e-14	3.53199e-17
WHtR	LDL	0.164121	4.54154e-15	0.0210772	0.169129	6.38914e-16	2253	0.204034	0.123663	2.7312e-14	3.78992e-15
Height	U_WBC	-0.177655	4.97677e-15	0.0228755	-0.188778	8.33851e-17	1913	-0.133904	-0.220714	2.98835e-14	5.18179e-16
Ca	P	0.180213	5.08416e-15	0.0232182	0.183366	1.66484e-15	1857	0.223865	0.135839	3.04816e-14	9.68478e-15
Right_3000hz	MCV	0.181352	5.11704e-15	0.0233698	0.172256	1.12429e-13	1833	0.225266	0.136703	3.06318e-14	6.0296e-13
U_uric_acid	U_WBC	-0.178282	5.17348e-15	0.0229718	-0.189823	7.54859e-17	1897	-0.134355	-0.22151	3.09224e-14	4.69988e-16
Left_2000hz	AST	0.177057	5.6757e-15	0.0228456	0.203513	2.22837e-19	1918	0.220072	0.133356	3.38725e-14	1.58045e-18
Waist	Right_4000hz	0.17849	6.04978e-15	0.0230571	0.202682	6.59126e-19	1883	0.221873	0.134401	3.60501e-14	4.57532e-18
Fat_percentage	Homocysteine	-0.183063	6.67739e-15	0.0236956	-0.179814	2.01191e-14	1783	-0.137812	-0.227551	3.97295e-14	1.12203e-13
LDL	RBC	0.17387	6.84574e-15	0.0224961	0.189755	1.71816e-17	1978	0.216286	0.130798	4.06693e-14	1.12673e-16
RBC	U_WBC	-0.176435	7.0799e-15	0.0228456	-0.186622	1.71816e-16	1918	-0.132724	-0.21946	4.19967e-14	1.04613e-15
Height	AG_Ratio	0.176012	8.76594e-15	0.0228695	0.181054	1.44166e-15	1914	0.219089	0.13225	5.19193e-14	8.41148e-15
Right_2000hz	LDH	0.179482	9.15954e-15	0.0233444	0.196135	2.19085e-17	1837	0.223383	0.134854	5.41686e-14	1.43192e-16
Albumin	T_bilirubin	0.172962	1.03998e-14	0.0225303	0.166233	1.09425e-13	1972	0.215459	0.129812	6.14107e-14	5.87651e-13
GGT	K	0.177409	1.04022e-14	0.0231187	0.175666	1.90256e-14	1873	0.220927	0.133186	6.13325e-14	1.06408e-13
Degree_of_obesity	CPK	0.179692	1.05795e-14	0.0234275	0.189748	3.01824e-16	1824	0.223744	0.134907	6.2284e-14	1.81233e-15
Right_3000hz	AST	0.177516	1.32132e-14	0.0232244	0.202309	1.35548e-18	1856	0.221229	0.133091	7.7672e-14	9.34276e-18
K	Ca	0.176808	1.36728e-14	0.0231434	0.168002	2.66723e-13	1869	0.220383	0.132529	8.02532e-14	1.39415e-12
Right_3000hz	LDH	0.18018	1.40637e-14	0.023603	0.194638	8.43904e-17	1797	0.22455	0.135065	8.24241e-14	5.23595e-16
Height	AST	0.149477	1.62236e-14	0.0195778	0.164906	2.24362e-17	2611	0.186767	0.111758	9.49407e-14	1.46396e-16
Fat_percentage	LDH	0.179971	1.66941e-14	0.0236426	0.194211	1.10979e-16	1791	0.224419	0.134776	9.75481e-14	6.84228e-16
Platelet	T_bilirubin	-0.171754	1.88941e-14	0.0225935	-0.167885	7.26925e-14	1961	-0.128466	-0.214389	1.10239e-13	3.95815e-13
FEV1	FEV1_per_FVC_pct	0.175852	1.99547e-14	0.0231621	0.1473	1.62023e-10	1866	0.219478	0.131524	1.16254e-13	6.99359e-10
T_cholesterol	ALT	0.157656	2.15965e-14	0.0207614	0.166872	5.79355e-16	2322	0.19707	0.117734	1.25632e-13	3.44184e-15
T3	Free_T4	0.175197	2.23561e-14	0.0231187	0.171436	8.02835e-14	1873	0.218754	0.130944	1.29858e-13	4.35936e-13
FBS	Hematocrit	0.168517	2.32327e-14	0.0222387	0.185499	3.98515e-17	2024	0.210541	0.125871	1.3475e-13	2.54517e-16
Lymphocyte	CRP	-0.174476	2.52471e-14	0.0230694	-0.162838	1.20191e-12	1881	-0.130307	-0.217954	1.46217e-13	5.98659e-12
HBa1c	LDH	0.176842	2.70592e-14	0.0234146	0.194473	5.08809e-17	1826	0.220922	0.132041	1.56479e-13	3.20255e-16
BMI	FEV1	0.174864	2.88986e-14	0.0231745	0.183575	1.3679e-15	1864	0.218531	0.130498	1.6687e-13	8.00498e-15
LDL	U_uric_acid	0.171391	2.90688e-14	0.0227097	0.181555	7.59e-16	1941	0.21425	0.127874	1.67606e-13	4.48188e-15
Weight	MCHC	0.170244	2.97761e-14	0.0225647	0.18244	3.55903e-16	1966	0.21285	0.126991	1.71432e-13	2.12727e-15
Left_4000hz	MCV	0.174257	2.99024e-14	0.0231063	0.170249	1.15957e-13	1875	0.217808	0.130014	1.71906e-13	6.21029e-13
Right_1000hz	LDH	0.175795	3.23198e-14	0.0233444	0.18027	6.96962e-15	1837	0.219763	0.131115	1.85531e-13	3.98337e-14
ALP	U_uric_acid	0.170988	3.24491e-14	0.022698	0.166841	1.34707e-13	1943	0.213831	0.127488	1.86001e-13	7.17519e-13
Right_3000hz	MCH	0.175887	3.33964e-14	0.0233698	0.172358	1.08682e-13	1833	0.219901	0.131159	1.9115e-13	5.84466e-13
Right_1000hz	Na	0.174531	3.39331e-14	0.0231932	0.178861	7.63279e-15	1861	0.218239	0.130124	1.93939e-13	4.35603e-14
Left_4000hz	U_SG	-0.173314	3.42483e-14	0.0230327	-0.198366	3.38418e-18	1887	-0.1292	-0.216744	1.95455e-13	2.30019e-17
GGT	U_WBC	-0.171837	3.42748e-14	0.0228337	-0.180922	1.36646e-15	1920	-0.128086	-0.21492	1.95321e-13	8.00498e-15
T_protein	U_uric_acid	0.17094	3.45213e-14	0.0227155	0.163515	4.28355e-13	1940	0.213817	0.127406	1.9644e-13	2.21241e-12
Degree_of_obesity	L_eye_pressure	0.171726	3.84241e-14	0.0228635	0.154882	9.46155e-12	1915	0.214867	0.127917	2.18331e-13	4.4845e-11
Waist	ALP	0.171041	3.87616e-14	0.0227744	0.172064	2.71936e-14	1930	0.214027	0.127395	2.1993e-13	1.51011e-13
Neutral_fat	Left_4000hz	0.172237	3.93223e-14	0.0229416	0.188543	1.11562e-16	1902	0.215514	0.128283	2.22788e-13	6.8674e-16
Right_2000hz	AST	0.171468	3.95109e-14	0.0228396	0.201336	5.31988e-19	1919	0.214569	0.127702	2.23533e-13	3.69935e-18
ALP	BUN	0.169512	4.20246e-14	0.0225992	0.158192	1.8762e-12	1960	0.212196	0.126183	2.37412e-13	9.19313e-12
ALT	Homocysteine	0.175777	5.59466e-14	0.0235637	0.197874	2.24737e-17	1803	0.220155	0.130674	3.15606e-13	1.46397e-16
Left_1000hz	WWtR	0.171102	5.79478e-14	0.0229416	0.15355	1.67174e-11	1902	0.214399	0.127133	3.26425e-13	7.77298e-11
Pulse_rate	T_protein	0.171127	6.78573e-14	0.0230083	0.170396	8.68651e-14	1891	0.214548	0.12703	3.81697e-13	4.70369e-13
FEV1	P	-0.174406	6.84861e-14	0.0234597	-0.197934	1.589e-17	1819	-0.129484	-0.218614	3.84681e-13	1.04554e-16
BMI	FEV1_per_FVC_pct	-0.171912	7.38128e-14	0.0231496	-0.168795	2.08487e-13	1868	-0.127553	-0.215585	4.14008e-13	1.09856e-12
FVC	LDH	-0.174968	7.43308e-14	0.0235702	-0.174738	8.01789e-14	1802	-0.12984	-0.219372	4.16316e-13	4.35936e-13
HBa1c	K	0.172333	8.18893e-14	0.0232495	0.182533	2.44151e-15	1852	0.216185	0.127787	4.57995e-13	1.41189e-14
Left_4000hz	LDH	0.173354	8.30922e-14	0.0233954	0.195315	3.4989e-17	1829	0.217461	0.128541	4.6406e-13	2.24193e-16
Fat_percentage	Systolic_BP	0.172946	9.81343e-14	0.0234082	0.146123	3.49086e-10	1827	0.217084	0.128102	5.47288e-13	1.45856e-09
LDL	D_bilirubin	-0.169101	9.98864e-14	0.0228874	-0.162802	8.06525e-13	1911	-0.12521	-0.212331	5.56266e-13	4.08479e-12
Waist	BUN	0.168102	1.09139e-13	0.0227862	0.182603	6.43636e-16	1928	0.21116	0.124394	6.06929e-13	3.81215e-15
Platelet	P	0.171167	1.10257e-13	0.0232119	0.167907	3.23023e-13	1858	0.214969	0.126678	6.1228e-13	1.6817e-12
Left_1000hz	AST	0.167819	1.16702e-13	0.0227744	0.193343	1.04046e-17	1930	0.210859	0.124129	6.47148e-13	6.90409e-17
CEA	CPK	0.172831	1.17113e-13	0.0234662	0.194363	6.19649e-17	1818	0.217079	0.127874	6.48512e-13	3.89394e-16
Pulse_rate	FEV1_per_FVC_pct	0.171722	1.20538e-13	0.0233253	0.170675	1.7021e-13	1840	0.215726	0.127021	6.66532e-13	8.99288e-13
Hemoglobin	T_protein	0.165596	1.43966e-13	0.0225532	0.161405	5.88977e-13	1968	0.208258	0.122305	7.94959e-13	3.01418e-12
Systolic_BP	MCHC	0.165836	1.46489e-13	0.0225935	0.165981	1.39446e-13	1961	0.20857	0.122471	8.07751e-13	7.40748e-13
Left_1000hz	U_SG	-0.168161	1.5188e-13	0.0229295	-0.198885	1.94765e-18	1904	-0.124176	-0.211486	8.363e-13	1.33539e-17
HBa1c	CRP	0.170288	1.61528e-13	0.0232495	0.17415	4.44756e-14	1852	0.214175	0.125714	8.88179e-13	2.44897e-13
HDL	FVC	-0.169529	1.70982e-13	0.0231683	-0.192986	4.17868e-17	1865	-0.125102	-0.213278	9.38841e-13	2.66442e-16
FVC	Right_2000hz	-0.16963	1.72882e-13	0.0231869	-0.149688	8.50114e-11	1862	-0.125168	-0.213412	9.47943e-13	3.75643e-10
FBS	RBC	0.163141	1.73125e-13	0.0222884	0.17465	2.88676e-15	2015	0.205346	0.120331	9.47949e-13	1.66445e-14
Diastolic_BP	CEA	0.167264	1.8523e-13	0.0228874	0.163681	6.05438e-13	1911	0.210525	0.123349	1.01281e-12	3.09034e-12
Albumin	GGT	0.164578	1.97794e-13	0.0225417	0.154702	5.06914e-12	1970	0.207235	0.121296	1.08e-12	2.43207e-11
MCHC	U_uric_acid	0.165732	2.19444e-13	0.0227449	0.172831	1.92744e-14	1935	0.208751	0.122072	1.19655e-12	1.07645e-13
BUN	U_SG	0.164948	2.2778e-13	0.0226513	0.160851	8.87918e-13	1951	0.207805	0.121459	1.24028e-12	4.47964e-12
Hematocrit	T_protein	0.164414	2.40408e-13	0.0225992	0.160536	8.73547e-13	1960	0.207182	0.121019	1.30722e-12	4.41282e-12
WHtR	FVC	-0.168872	2.4256e-13	0.0232244	-0.161018	2.99922e-12	1856	-0.124327	-0.212737	1.31709e-12	1.45501e-11
Left_4000hz	Hemoglobin	0.166778	2.47842e-13	0.0229416	0.186199	2.68143e-16	1902	0.210149	0.122752	1.34391e-12	1.61505e-15
T_protein	AST	0.163833	2.50925e-13	0.022536	0.146666	6.04314e-11	1971	0.206492	0.120553	1.35874e-12	2.69771e-10
Diastolic_BP	T_cholesterol	0.150925	2.65833e-13	0.0207614	0.147877	7.99025e-13	2322	0.190434	0.110929	1.43748e-12	4.05205e-12
FVC	Eosinophil	0.168302	2.71664e-13	0.0231932	0.176701	1.61421e-14	1861	0.212119	0.12381	1.46699e-12	9.06688e-14
AST	CRP	0.166879	2.80803e-13	0.0230083	0.184887	5.29368e-16	1891	0.210373	0.122725	1.51425e-12	3.14966e-15
Right_1000hz	AST	0.164886	3.03653e-13	0.0227626	0.189628	4.24244e-17	1932	0.207953	0.121181	1.63521e-12	2.70068e-16
Fat_percentage	LDL	0.169239	3.4006e-13	0.0234211	0.168582	4.20395e-13	1825	0.213466	0.12432	1.82876e-12	2.17705e-12
D_bilirubin	Homocysteine	0.170663	3.41458e-13	0.0236228	0.178481	2.62424e-14	1794	0.215243	0.125374	1.83375e-12	1.45936e-13
FEV1_per_FVC_pct	Albumin	0.168271	3.51904e-13	0.0233	0.160675	3.91776e-12	1844	0.212288	0.123572	1.88727e-12	1.89125e-11
Pulse_rate	Lymphocyte	-0.166013	3.68149e-13	0.0230022	-0.160948	1.89345e-12	1892	-0.12186	-0.20951	1.97169e-12	9.26609e-12
Height	Diastolic_BP	0.141402	4.04058e-13	0.019589	0.162326	7.35624e-17	2608	0.178813	0.103582	2.16105e-12	4.59325e-16
T_cholesterol	Ca	0.165923	4.62589e-13	0.0230879	0.152121	3.43751e-11	1878	0.209583	0.121603	2.47072e-12	1.56669e-10
HDL	Amylase	0.166941	4.68528e-13	0.023237	0.164187	1.13429e-12	1854	0.210863	0.122346	2.49903e-12	5.67146e-12
GGT	AFP	0.162859	4.90349e-13	0.0226805	0.189435	3.52563e-17	1946	0.205804	0.119287	2.61186e-12	2.25536e-16
BMI	Homocysteine	0.168784	5.44529e-13	0.0235637	0.191832	2.09874e-16	1803	0.213286	0.123583	2.89651e-12	1.27192e-15
Height	FVC_pct	0.168215	5.47582e-13	0.0234856	0.175587	4.92218e-14	1815	0.21258	0.123157	2.9088e-12	2.70651e-13
FVC	Right_1000hz	-0.166454	5.56306e-13	0.0232432	-0.136338	3.80541e-09	1853	-0.121841	-0.210396	2.95113e-12	1.46925e-08
T_protein	Homocysteine	0.168333	6.86138e-13	0.023603	0.15512	3.81329e-11	1797	0.212917	0.12305	3.63495e-12	1.73191e-10
Systolic_BP	LDH	0.165781	6.90922e-13	0.0232432	0.171232	1.16367e-13	1853	0.209734	0.121159	3.65535e-12	6.22374e-13
Albumin	CPK	0.166707	7.03063e-13	0.0233826	0.163797	1.76646e-12	1831	0.210906	0.121828	3.71457e-12	8.66626e-12
MCH	ESR	-0.164069	7.14123e-13	0.0230144	-0.16286	1.055e-12	1890	-0.119867	-0.207621	3.76791e-12	5.2953e-12
HDL	Right_4000hz	-0.163475	7.23325e-13	0.0229355	-0.169811	8.84494e-14	1903	-0.119418	-0.206889	3.81133e-12	4.78286e-13
Diastolic_BP	Left_3000hz	0.165583	7.25993e-13	0.023237	0.178433	9.94286e-15	1854	0.209528	0.12097	3.82025e-12	5.62519e-14
Pulse_rate	Platelet	0.162972	8.99553e-13	0.0229597	0.164837	4.90288e-13	1899	0.20644	0.118862	4.72718e-12	2.52563e-12
Eosinophil	U_uric_acid	0.161491	9.04684e-13	0.0227508	0.17146	3.15578e-14	1934	0.204591	0.117766	4.74777e-12	1.74504e-13
LDL	ALP	0.160778	9.09469e-13	0.0226513	0.16513	2.14281e-13	1951	0.203703	0.117237	4.76649e-12	1.12454e-12
Left_3000hz	GGT	0.164543	9.98633e-13	0.0232307	0.174013	4.44443e-14	1855	0.208494	0.119929	5.2268e-12	2.44897e-13
Eosinophil	Creatinine	0.159049	1.03857e-12	0.022462	0.171649	1.38224e-14	1984	0.201645	0.115852	5.42858e-12	7.79753e-14
ALT	CEA	0.161933	1.06905e-12	0.0228874	0.174149	1.7663e-14	1911	0.205283	0.117949	5.58046e-12	9.89281e-14
MCHC	T_bilirubin	0.160159	1.09905e-12	0.0226455	0.141481	3.41967e-10	1952	0.203082	0.116621	5.72942e-12	1.43034e-09
MCH	D_bilirubin	0.161768	1.11248e-12	0.0228814	0.162701	8.22212e-13	1912	0.205109	0.117794	5.79169e-12	4.15886e-12
CEA	CA19_9	0.162049	1.179e-12	0.0229476	0.188565	1.12676e-16	1901	0.20551	0.117951	6.12986e-12	6.92507e-16
WBC	ALT	0.158126	1.18908e-12	0.0223887	0.153035	6.19674e-12	1997	0.200598	0.11506	6.17407e-12	2.95137e-11
Right_4000hz	Albumin	-0.163189	1.19894e-12	0.0231187	-0.170998	9.30054e-14	1873	-0.118774	-0.206952	6.217e-12	5.01398e-13
Diastolic_BP	Right_2000hz	0.161274	1.20361e-12	0.0228456	0.169969	6.7056e-14	1918	0.204556	0.117363	6.233e-12	3.66143e-13
BMI	L_eye_pressure	0.16136	1.21901e-12	0.0228635	0.144793	1.94419e-10	1915	0.204674	0.117415	6.3044e-12	8.33682e-10
Right_3000hz	Homocysteine	0.166805	1.2641e-12	0.0236624	0.151175	1.31977e-10	1788	0.211527	0.121387	6.52898e-12	5.76021e-10
Albumin	Creatinine	0.158929	1.34819e-12	0.0225589	0.169299	4.07986e-14	1967	0.20171	0.115544	6.95411e-12	2.25284e-13
Hematocrit	MCH	0.158156	1.42906e-12	0.0224733	0.115967	2.25431e-07	1982	0.200787	0.114926	7.36153e-12	7.4857e-07
Hematocrit	MCHC	0.15784	1.58466e-12	0.0224733	0.120425	7.5545e-08	1982	0.200476	0.114606	8.15234e-12	2.6104e-07
Degree_of_obesity	LDH	0.163002	1.69766e-12	0.0232495	0.172034	9.04942e-14	1852	0.207014	0.118332	8.72224e-12	4.88669e-13
RBC	Eosinophil	0.156722	1.93344e-12	0.0223999	0.164036	1.679e-13	1995	0.199237	0.113618	9.92062e-12	8.88279e-13
RBC	AG_Ratio	0.159762	1.95756e-12	0.0228456	0.165594	2.9231e-13	1918	0.203069	0.115832	1.00312e-11	1.52383e-12
MCHC	GGT	0.157449	1.99426e-12	0.0225189	0.149667	2.33878e-11	1974	0.200177	0.114123	1.02059e-11	1.08103e-10
Globulin	HCV_Ab_Quan	0.16524	2.14481e-12	0.0236823	0.156733	2.76783e-11	1785	0.210026	0.119762	1.0962e-11	1.27035e-10
Left_3000hz	Na	0.163403	2.17056e-12	0.0234211	0.178183	1.74424e-14	1825	0.207731	0.118406	1.10792e-11	9.78324e-14
Right_3000hz	Na	0.163346	2.17915e-12	0.0234146	0.168526	4.21806e-13	1826	0.207663	0.118361	1.11086e-11	2.18147e-12
AG_Ratio	CRP	-0.161527	2.29628e-12	0.0231745	-0.155723	1.38018e-11	1864	-0.116982	-0.205422	1.16904e-11	6.46338e-11
BMI	BUN	0.157416	2.37968e-12	0.0225935	0.166177	1.30468e-13	1961	0.200286	0.113946	1.20993e-11	6.9589e-13
Right_4000hz	LDH	0.162857	2.40253e-12	0.023389	0.180027	8.52741e-15	1830	0.207134	0.117915	1.21996e-11	4.83838e-14
FVC	MCHC	0.162312	2.41802e-12	0.0233126	0.167299	4.96267e-13	1842	0.206454	0.11751	1.22624e-11	2.55307e-12
Creatinine	P	-0.161581	2.4475e-12	0.0232119	-0.198436	5.93911e-18	1858	-0.116965	-0.205546	1.23958e-11	3.98827e-17
Left_4000hz	K	0.16153	2.48684e-12	0.0232119	0.162749	1.69391e-12	1858	0.205496	0.116914	1.25788e-11	8.34168e-12
ALP	Ca	0.160487	2.60581e-12	0.0230817	0.166786	3.44025e-13	1879	0.204226	0.11611	1.31636e-11	1.78392e-12
Degree_of_obesity	R_eye_pressure	0.15907	2.64108e-12	0.0228814	0.146345	1.2795e-10	1912	0.202455	0.115062	1.33245e-11	5.60317e-10
HDL	AST	-0.144504	2.89693e-12	0.0208018	-0.150662	3.25073e-13	2313	-0.104361	-0.184176	1.45965e-11	1.69012e-12
Left_3000hz	MCV	0.162136	2.92602e-12	0.0233762	0.160348	5.08365e-12	1832	0.206401	0.117209	1.47241e-11	2.43604e-11
Waist	Homocysteine	0.163395	3.02995e-12	0.0235768	0.193009	1.41957e-16	1801	0.208015	0.118097	1.52275e-11	8.6974e-16
Neutral_fat	AFP	0.157255	3.19459e-12	0.0227038	0.153758	9.62542e-12	1942	0.200335	0.113569	1.60344e-11	4.55666e-11
Waist	FEV1	0.160607	3.36405e-12	0.0232182	0.166883	4.57231e-13	1857	0.2046	0.115967	1.68633e-11	2.35844e-12
Height	Right_1000hz	-0.157516	3.42803e-12	0.0227744	-0.128377	1.51734e-08	1930	-0.113696	-0.200724	1.71621e-11	5.59885e-08
U_uric_acid	ESR	-0.159476	3.48814e-12	0.0230694	-0.172309	5.29239e-14	1881	-0.115109	-0.203207	1.74407e-11	2.90192e-13
AG_Ratio	D_bilirubin	0.159095	3.63324e-12	0.0230327	0.154686	1.42107e-11	1887	0.202764	0.114795	1.8143e-11	6.63958e-11
Pulse_rate	MCV	-0.158525	3.71662e-12	0.0229597	-0.154201	1.42119e-11	1899	-0.114359	-0.202066	1.85358e-11	6.63958e-11
FVC_pct	WWtR	-0.162005	3.94301e-12	0.0234985	-0.170774	2.47444e-13	1813	-0.11684	-0.206502	1.96398e-11	1.29511e-12
Neutral_fat	Right_4000hz	0.157819	4.40579e-12	0.0229355	0.171126	5.66092e-14	1903	0.201326	0.113691	2.1917e-11	3.09965e-13
Right_1000hz	R_corrective_eyesight	-0.25439	5.22159e-12	0.0374766	-0.234879	2.0944e-10	714	-0.184461	-0.321757	2.59423e-11	8.95151e-10
Right_4000hz	Na	0.15882	5.70335e-12	0.0232057	0.173512	4.94514e-14	1859	0.202819	0.114182	2.82999e-11	2.71532e-13
T_cholesterol	HDL	0.1424	5.80295e-12	0.0207883	0.114988	2.86999e-08	2316	0.182075	0.102263	2.87576e-11	1.03083e-07
Creatinine	U_WBC	-0.156271	5.98744e-12	0.0228515	-0.169479	8.04031e-14	1917	-0.112287	-0.199644	2.96344e-11	4.35981e-13
Height	MCHC	0.154447	5.99188e-12	0.0225819	0.158846	1.45916e-12	1963	0.197341	0.110963	2.9619e-11	7.20379e-12
Platelet	T_protein	0.154546	6.02575e-12	0.0225992	0.151373	1.62652e-11	1960	0.197471	0.11103	2.97488e-11	7.57173e-11
FBS	U_uric_acid	0.155087	6.04085e-12	0.0226805	0.18753	7.34313e-17	1946	0.198156	0.11142	2.97858e-11	4.59239e-16
Right_1000hz	WWtR	0.156791	6.07615e-12	0.0229355	0.137587	1.67296e-09	1903	0.200314	0.112651	2.99222e-11	6.60246e-09
D_bilirubin	CPK	0.160102	6.09489e-12	0.0234275	0.152551	5.78794e-11	1824	0.204497	0.11505	2.99768e-11	2.59265e-10
Right_3000hz	Creatinine	0.158673	6.28707e-12	0.0232307	0.147638	1.6645e-10	1855	0.202721	0.113984	3.08831e-11	7.16889e-10
T_bilirubin	CRP	-0.157523	6.4928e-12	0.0230756	-0.157	7.62982e-12	1880	-0.11312	-0.201298	3.18538e-11	3.6207e-11
Left_4000hz	Hematocrit	0.156355	7.22847e-12	0.0229537	0.175493	1.31486e-14	1900	0.199919	0.112174	3.54186e-11	7.4281e-14
Degree_of_obesity	BUN	0.153801	7.52811e-12	0.0225935	0.161576	6.115e-13	1961	0.196727	0.110288	3.68407e-11	3.11316e-12
FEV1_per_FVC_pct	LDH	-0.160248	7.60135e-12	0.0235571	-0.170297	3.30526e-13	1804	-0.114947	-0.204884	3.71527e-11	1.71619e-12
LDL	AST	0.142205	7.96958e-12	0.0208969	0.157715	3.10075e-14	2292	0.182088	0.101854	3.89039e-11	1.71703e-13
U_WBC	WWtR	0.156304	8.12406e-12	0.0230022	0.168873	1.42707e-13	1892	0.19996	0.112028	3.96086e-11	7.57041e-13
WHtR	ALP	0.154672	8.49246e-12	0.0227803	0.156909	4.20831e-12	1929	0.197936	0.110806	4.13532e-11	2.02402e-11
WHtR	R_naked_eyesight	-0.143063	8.51994e-12	0.0210538	-0.14018	2.22383e-11	2258	-0.102417	-0.183232	4.14355e-11	1.02911e-10
Pulse_rate	FVC	-0.158355	8.75333e-12	0.0233444	-0.157762	1.04822e-11	1837	-0.113442	-0.202623	4.25177e-11	4.93242e-11
Neutrophil	CPK	-0.158643	8.89922e-12	0.0233954	-0.154874	2.75392e-11	1829	-0.113635	-0.203001	4.31728e-11	1.26544e-10
Diastolic_BP	FEV1_per_FVC_pct	-0.15689	9.07896e-12	0.0231434	-0.172313	6.35287e-14	1869	-0.112348	-0.200803	4.39903e-11	3.47367e-13
Fat_percentage	Left_1000hz	0.159043	9.21916e-12	0.0234726	0.162725	2.9914e-12	1817	0.20354	0.11389	4.46143e-11	1.45302e-11
Weight	ESR	-0.15584	1.01067e-11	0.0230388	-0.173682	3.06665e-14	1886	-0.111488	-0.199573	4.88491e-11	1.70056e-13
K	Homocysteine	0.159904	1.01499e-11	0.0236492	0.148079	3.06749e-10	1790	0.204718	0.11442	4.89973e-11	1.28993e-09
L_naked_eyesight	L_eye_pressure	-0.158389	1.12307e-11	0.0234726	-0.158456	1.10043e-11	1817	-0.113228	-0.202897	5.41481e-11	5.17188e-11
T_bilirubin	Homocysteine	0.159185	1.14771e-11	0.023603	0.166618	1.17785e-12	1797	0.203925	0.113782	5.5268e-11	5.87424e-12
MCH	T_bilirubin	0.152793	1.15161e-11	0.0226455	0.159375	1.41879e-12	1952	0.195832	0.109166	5.53878e-11	7.01335e-12
WHtR	BUN	0.153625	1.20431e-11	0.0227921	0.166203	2.09975e-13	1927	0.196928	0.109724	5.78512e-11	1.10342e-12
BUN	LDH	0.156275	1.2589e-11	0.0232119	0.166438	5.20615e-13	1858	0.200327	0.111593	6.03992e-11	2.67481e-12
Fat_percentage	WWtR	0.157611	1.31338e-11	0.0234339	0.189804	3.01213e-16	1823	0.202058	0.112515	6.29362e-11	1.81144e-15
K	CEA	0.155851	1.44961e-11	0.0232182	0.153967	2.55419e-11	1857	0.199921	0.111151	6.93793e-11	1.17782e-10
Right_1000hz	MCH	0.154027	1.49904e-11	0.0229597	0.141374	6.10189e-10	1899	0.197639	0.109806	7.16574e-11	2.49884e-09
Left_2000hz	ESR	0.155438	1.52369e-11	0.0231807	0.152715	3.44842e-11	1863	0.199444	0.110806	7.27467e-11	1.56983e-10
FEV1	Globulin	-0.15666	1.53793e-11	0.0233698	-0.159514	6.47835e-12	1833	-0.111676	-0.201003	7.33376e-11	3.08174e-11
Na	LDH	0.156734	1.54297e-11	0.0233826	0.167306	5.80327e-13	1831	0.201099	0.111726	7.3488e-11	2.9738e-12
Systolic_BP	WBC	0.150241	1.56968e-11	0.0224112	0.153668	5.31472e-12	1993	0.192877	0.107039	7.46697e-11	2.54366e-11
Left_2000hz	U_SG	-0.153669	1.57288e-11	0.0229295	-0.181485	1.46057e-15	1904	-0.109503	-0.19723	7.4731e-11	8.50915e-15
FEV1_per_FVC_pct	MCH	-0.156026	1.579e-11	0.0232873	-0.165295	8.91446e-13	1846	-0.111194	-0.200224	7.49309e-11	4.49165e-12
FVC_pct	Creatinine	0.157232	1.62981e-11	0.0234856	0.163749	2.2378e-12	1815	0.201783	0.112031	7.72483e-11	1.09239e-11
Right_2000hz	Na	0.155031	1.76641e-11	0.0231932	0.159978	3.88064e-12	1861	0.199068	0.11037	8.36214e-11	1.87564e-11
AST	Homocysteine	0.157209	1.88874e-11	0.0235571	0.168392	6.07962e-13	1804	0.201895	0.111869	8.93044e-11	3.09918e-12
T_bilirubin	Ca	0.154018	1.92072e-11	0.0230817	0.145561	2.30838e-10	1879	0.19786	0.109561	9.07071e-11	9.8125e-10
Diastolic_BP	LDH	0.154943	2.00321e-11	0.0232432	0.151025	6.39355e-11	1853	0.199075	0.110184	9.44888e-11	2.84117e-10
FEV1_pct	Creatinine	0.156553	2.02065e-11	0.023492	0.154291	3.93597e-11	1814	0.201127	0.111331	9.51966e-11	1.77937e-10
ESR	CPK	-0.156403	2.03356e-11	0.0234726	-0.148086	2.25345e-10	1817	-0.111217	-0.200944	9.56899e-11	9.61031e-10
LDL	Lipoprotein_a	0.156219	2.12124e-11	0.0234662	0.158648	1.02514e-11	1818	0.20075	0.111043	9.9696e-11	4.83547e-11
GGT	Amylase	-0.154582	2.25982e-11	0.0232495	-0.1636	1.40553e-12	1852	-0.109806	-0.198732	1.06081e-10	6.95657e-12
FBS	P	-0.153904	2.60219e-11	0.0232182	-0.151037	6.07795e-11	1857	-0.109181	-0.198006	1.22007e-10	2.70707e-10
Hemoglobin	MCV	0.148863	2.7328e-11	0.0224733	0.0969022	1.54968e-05	1982	0.191637	0.105525	1.27977e-10	4.29673e-05
ALP	ESR	0.152559	2.73851e-11	0.0230388	0.164684	6.18466e-13	1886	0.196344	0.108168	1.28092e-10	3.14454e-12
Free_T4	Homocysteine	0.156103	2.75416e-11	0.0235833	0.173559	1.21892e-13	1800	0.200857	0.110699	1.2867e-10	6.51033e-13
Fat_percentage	Amylase	-0.156619	2.7553e-11	0.0236624	-0.145129	7.04277e-10	1788	-0.111068	-0.201513	1.2857e-10	2.87513e-09
Right_3000hz	GGT	0.153631	2.85788e-11	0.0232244	0.152561	3.92695e-11	1856	0.197749	0.108893	1.33198e-10	1.77734e-10
Diastolic_BP	Left_2000hz	0.151179	2.86984e-11	0.0228515	0.157487	4.08604e-12	1917	0.194631	0.107134	1.33596e-10	1.97005e-11
FEV1	U_WBC	-0.154469	2.91882e-11	0.0233635	-0.164823	1.22613e-12	1834	-0.109471	-0.198835	1.35715e-10	6.0995e-12
T_bilirubin	AST	0.148897	2.96397e-11	0.0225189	0.135739	1.40349e-09	1974	0.191756	0.105471	1.3765e-10	5.56703e-09
Height	Systolic_BP	0.129689	2.9722e-11	0.019589	0.16064	1.53947e-16	2608	0.167239	0.0917633	1.37869e-10	9.40255e-16
Globulin	CRP	0.152965	3.0131e-11	0.0231496	0.151454	4.72028e-11	1868	0.196952	0.108363	1.39601e-10	2.12413e-10
Fat_percentage	RBC	-0.154624	3.11593e-11	0.0234211	-0.184226	2.14393e-15	1825	-0.109516	-0.199096	1.44195e-10	1.24164e-14
L_naked_eyesight	R_eye_pressure	-0.155086	3.15575e-11	0.0234985	-0.156922	1.83349e-11	1813	-0.109834	-0.199697	1.45865e-10	8.51497e-11
RBC	P	-0.153126	3.242e-11	0.0232119	-0.158159	7.08371e-12	1858	-0.108405	-0.197228	1.49675e-10	3.36562e-11
MCHC	WWtR	-0.149974	3.30852e-11	0.022739	-0.153413	1.15274e-11	1936	-0.106134	-0.193233	1.52566e-10	5.41126e-11
Neutral_fat	Right_3000hz	0.153047	3.39973e-11	0.0232244	0.164392	1.03353e-12	1856	0.197174	0.108302	1.56587e-10	5.19421e-12
T_cholesterol	LDH	0.152958	3.40779e-11	0.0232119	0.160707	3.21785e-12	1858	0.197063	0.108235	1.56774e-10	1.55722e-11
T_protein	Creatinine	0.148848	3.41253e-11	0.0225819	0.126088	2.07949e-08	1963	0.191827	0.105299	1.56808e-10	7.5732e-08
WHtR	L_eye_pressure	0.151396	3.48669e-11	0.022984	0.129937	1.3731e-08	1895	0.195096	0.107097	1.60028e-10	5.08097e-08
AG_Ratio	ALP	-0.150109	3.6527e-11	0.0228099	-0.122681	6.73456e-08	1924	-0.106132	-0.193499	1.67451e-10	2.33739e-07
Waist	Right_3000hz	0.15326	3.73718e-11	0.0233063	0.164087	1.36471e-12	1843	0.197538	0.108358	1.71124e-10	6.77165e-12
Lipoprotein_a	ESR	0.154248	4.03512e-11	0.0234985	0.150628	1.14835e-10	1813	0.198872	0.108985	1.8455e-10	5.04576e-10
Left_1000hz	CRP	0.152448	4.06071e-11	0.0232244	0.136662	3.39299e-09	1856	0.196584	0.107695	1.85504e-10	1.31261e-08
Right_1000hz	L_corrective_eyesight	-0.243318	4.27618e-11	0.0374503	-0.219663	2.91968e-09	715	-0.173085	-0.311089	1.95119e-10	1.13286e-08
Weight	Monocyte	0.147223	4.3181e-11	0.0224507	0.157353	1.7646e-12	1986	0.189978	0.10391	1.96803e-10	8.66626e-12
FVC	Globulin	-0.153038	4.5046e-11	0.0233698	-0.162255	2.78158e-12	1833	-0.10801	-0.197439	2.05064e-10	1.35278e-11
FVC	U_SG	0.152057	4.55781e-11	0.0232244	0.14763	1.64967e-10	1856	0.196199	0.107299	2.07245e-10	7.11285e-10
Right_4000hz	P	-0.152451	4.57459e-11	0.0232873	-0.132532	1.09313e-08	1846	-0.107576	-0.196706	2.07767e-10	4.0758e-08
T_cholesterol	T_protein	0.147999	4.89075e-11	0.0226339	0.149744	2.87968e-11	1954	0.191089	0.10434	2.21869e-10	1.32013e-10
Platelet	ESR	0.150442	4.97464e-11	0.0230205	0.137388	2.02531e-09	1889	0.194224	0.106061	2.25414e-10	7.92908e-09
Weight	LDL	0.136756	5.27355e-11	0.0209335	0.145596	2.71591e-12	2284	0.176779	0.0962809	2.38681e-10	1.32249e-11
BMI	Left_4000hz	0.14944	5.62629e-11	0.0229295	0.179652	2.82728e-15	1904	0.193067	0.105224	2.54353e-10	1.63257e-14
Fat_percentage	T_cholesterol	0.15235	5.99069e-11	0.0234146	0.148479	1.82048e-10	1826	0.196847	0.107228	2.70514e-10	7.8149e-10
Pulse_rate	WBC	0.149442	6.09634e-11	0.0229718	0.161682	1.40053e-12	1897	0.193148	0.105144	2.74967e-10	6.94062e-12
Left_2000hz	Albumin	-0.149526	6.52318e-11	0.0230205	-0.157784	5.334e-12	1889	-0.105134	-0.193323	2.93881e-10	2.54977e-11
Right_4000hz	Platelet	-0.14894	7.23645e-11	0.022984	-0.151025	3.89698e-11	1895	-0.104612	-0.192677	3.2564e-10	1.76582e-10
Platelet	Globulin	0.147861	7.32043e-11	0.0228218	0.140381	6.36868e-10	1922	0.191308	0.103836	3.29041e-10	2.60537e-09
BMI	R_eye_pressure	0.148095	7.64976e-11	0.0228814	0.13653	2.04569e-09	1912	0.191651	0.103956	3.43449e-10	8.00088e-09
Neutral_fat	MCHC	0.146146	7.71973e-11	0.0225819	0.148828	3.43304e-11	1963	0.189165	0.102567	3.46194e-10	1.56648e-10
Ca	Free_T4	0.149856	7.72911e-11	0.0231621	0.149224	9.29174e-11	1866	0.193915	0.105193	3.46218e-10	4.08732e-10
Degree_of_obesity	Left_4000hz	0.148268	7.95987e-11	0.0229295	0.176578	8.42972e-15	1904	0.191912	0.104038	3.56147e-10	4.78989e-14
Diastolic_BP	WBC	0.144942	7.98168e-11	0.0224112	0.145303	7.15678e-11	1993	0.187656	0.101681	3.56715e-10	3.16597e-10
Pulse_rate	L_eye_pressure	0.149026	8.00454e-11	0.023051	0.128377	2.24922e-08	1884	0.192888	0.104569	3.57329e-10	8.15344e-08
U_uric_acid	CEA	0.148924	8.15221e-11	0.0230449	0.168031	2.09246e-13	1885	0.192777	0.104478	3.63507e-10	1.10107e-12
HBa1c	RDW_pct	0.149048	8.32569e-11	0.0230756	0.165017	6.03726e-13	1880	0.192957	0.104544	3.7082e-10	3.08562e-12
LDL	T_protein	0.146361	8.5464e-11	0.0226688	0.143048	2.26541e-10	1948	0.189541	0.102616	3.80218e-10	9.65079e-10
Waist	Right_2000hz	0.148178	8.65036e-11	0.0229597	0.153825	1.5941e-11	1899	0.191881	0.103889	3.84406e-10	7.42966e-11
T_cholesterol	Hemoglobin	0.13373	8.71208e-11	0.0207034	0.133788	8.54882e-11	2335	0.173354	0.0936734	3.8671e-10	3.77324e-10
K	U_uric_acid	0.149134	9.00556e-11	0.0231311	0.147325	1.52076e-10	1871	0.193146	0.104523	3.99284e-10	6.59334e-10
FEV1_per_FVC_pct	AFP	-0.149787	9.1706e-11	0.0232432	-0.145399	3.21302e-10	1853	-0.104966	-0.194	4.06141e-10	1.34823e-09
Systolic_BP	LDL	0.135068	9.27051e-11	0.0209427	0.141706	1.04654e-11	2282	0.17513	0.0945589	4.10102e-10	4.93045e-11
Degree_of_obesity	FEV1_per_FVC_pct	-0.148996	9.70349e-11	0.0231496	-0.145701	2.5024e-10	1868	-0.104348	-0.193045	4.28771e-10	1.05831e-09
Waist	Left_2000hz	0.147689	1.00989e-10	0.0229658	0.161876	1.29835e-12	1898	0.19141	0.103382	4.45741e-10	6.45054e-12
FEV1_per_FVC_pct	MCV	-0.149506	1.07853e-10	0.0232873	-0.15521	2.01739e-11	1846	-0.104597	-0.193807	4.755e-10	9.34684e-11
Neutral_fat	Right_2000hz	0.146443	1.15042e-10	0.0228396	0.160501	1.52419e-12	1919	0.189945	0.102367	5.06624e-10	7.51536e-12
FVC	FEV1_per_FVC_pct	-0.148326	1.20547e-10	0.0231621	-0.153775	2.42304e-11	1866	-0.103646	-0.192409	5.3027e-10	1.11866e-10
Right_1000hz	ESR	0.148371	1.21747e-10	0.0231745	0.140091	1.24578e-09	1864	0.192476	0.103667	5.34951e-10	4.97617e-09
Left_2000hz	CRP	0.148642	1.23359e-10	0.0232244	0.134393	6.16144e-09	1856	0.192837	0.103844	5.41426e-10	2.3465e-08
Platelet	Ca	0.147689	1.26556e-10	0.0230879	0.163221	1.10807e-12	1878	0.191641	0.103145	5.54836e-10	5.54741e-12
Right_3000hz	Albumin	-0.149549	1.2818e-10	0.023389	-0.160063	5.69694e-12	1830	-0.104443	-0.194042	5.61325e-10	2.71663e-11
Fat_percentage	CPK	-0.151355	1.28432e-10	0.0236757	-0.146651	4.75542e-10	1786	-0.105714	-0.19636	5.61798e-10	1.96387e-09
Waist	LDH	0.149262	1.29865e-10	0.0233507	0.155867	1.87806e-11	1836	0.193686	0.104226	5.67434e-10	8.71164e-11
Weight	HBa1c	0.146892	1.3033e-10	0.0229779	0.140948	7.09084e-10	1896	0.190648	0.102552	5.68834e-10	2.89173e-09
ALT	Na	0.148061	1.33148e-10	0.0231745	0.150993	5.66866e-11	1864	0.192171	0.103353	5.80482e-10	2.54213e-10
FBS	K	0.147587	1.37877e-10	0.0231187	0.139838	1.21856e-09	1873	0.191599	0.102983	6.00431e-10	4.87797e-09
Diastolic_BP	P	-0.148338	1.42502e-10	0.0232558	-0.16239	2.08724e-12	1851	-0.103476	-0.192598	6.19883e-10	1.02017e-11
Hematocrit	MCV	0.143247	1.47463e-10	0.0224677	0.10139	6.07343e-06	1983	0.186092	0.0998584	6.40752e-10	1.76522e-05
BMI	ALP	0.144222	1.52343e-10	0.0226397	0.140941	3.95382e-10	1953	0.187379	0.10051	6.61224e-10	1.6444e-09
T_protein	HCV_Ab_Quan	0.150773	1.53131e-10	0.0236823	0.142802	1.35999e-09	1785	0.1958	0.105112	6.63908e-10	5.39997e-09
Left_1000hz	Na	0.147672	1.558e-10	0.0231994	0.161445	2.48647e-12	1860	0.191835	0.102912	6.74731e-10	1.21227e-11
ESR	LDH	0.148717	1.58866e-10	0.0233762	0.163825	1.72691e-12	1832	0.193198	0.103625	6.87249e-10	8.49354e-12
CEA	LDH	0.148547	1.59283e-10	0.0233507	0.156935	1.36297e-11	1836	0.192983	0.103503	6.88292e-10	6.39043e-11
Left_1000hz	Albumin	-0.146314	1.62893e-10	0.0230083	-0.14399	3.1717e-10	1891	-0.101909	-0.190137	7.03117e-10	1.33232e-09
Weight	K	0.147213	1.6428e-10	0.0231558	0.153365	2.70669e-11	1867	0.191301	0.102532	7.08321e-10	1.2452e-10
Waist	Left_3000hz	0.148196	1.64435e-10	0.0233126	0.166353	6.72623e-13	1842	0.192565	0.103222	7.08209e-10	3.41546e-12
Fat_percentage	Right_1000hz	0.148915	1.76292e-10	0.0234662	0.149528	1.48154e-10	1818	0.193563	0.103652	7.58445e-10	6.44147e-10
U_uric_acid	Amylase	-0.147485	1.8606e-10	0.0232684	-0.14644	2.50318e-10	1849	-0.102588	-0.191781	7.9959e-10	1.05831e-09
Monocyte	U_uric_acid	0.144145	1.87106e-10	0.022739	0.153961	9.72108e-12	1936	0.18749	0.100239	8.032e-10	4.59638e-11
Pulse_rate	MCH	-0.145393	1.94588e-10	0.0229597	-0.144601	2.44398e-10	1899	-0.101072	-0.189138	8.34407e-10	1.03664e-09
Fat_percentage	U_WBC	0.148487	1.96708e-10	0.0234597	0.143404	8.06204e-10	1819	0.193129	0.103231	8.42572e-10	3.27416e-09
Albumin	ALT	0.142835	2.05709e-10	0.0225819	0.131569	4.88607e-09	1963	0.185903	0.0992202	8.80166e-10	1.86989e-08
MCHC	ALT	0.142617	2.08013e-10	0.0225532	0.137266	9.68574e-10	1968	0.185634	0.0990557	8.8905e-10	3.91732e-09
Weight	U_WBC	-0.144323	2.20333e-10	0.0228575	-0.167973	1.35804e-13	1916	-0.100189	-0.18789	9.40681e-10	7.22383e-13
T_cholesterol	Lipoprotein_a	0.147863	2.37198e-10	0.0234662	0.15456	3.46151e-11	1818	0.192527	0.102587	1.01158e-09	1.57396e-10
Neutrophil	Na	-0.145449	2.57347e-10	0.0231249	-0.125447	5.16381e-08	1872	-0.100808	-0.189505	1.09631e-09	1.80826e-07
Pulse_rate	R_eye_pressure	0.14493	2.70364e-10	0.0230694	0.121075	1.38691e-07	1881	0.188889	0.100391	1.15052e-09	4.67679e-07
Left_2000hz	WWtR	0.144011	2.92422e-10	0.0229658	0.129185	1.62283e-08	1898	0.187788	0.0996634	1.24303e-09	5.96002e-08
ALT	Ca	0.145072	2.92737e-10	0.0231372	0.128855	2.2483e-08	1870	0.189157	0.100403	1.24302e-09	8.15344e-08
Pulse_rate	ESR	0.145094	3.00509e-10	0.0231558	0.141066	9.24946e-10	1867	0.189215	0.10039	1.27464e-09	3.74474e-09
Waist	CEA	0.143818	3.08968e-10	0.0229658	0.158251	4.1042e-12	1898	0.187598	0.0994684	1.3091e-09	1.97638e-11
Pulse_rate	Eosinophil	-0.143852	3.12654e-10	0.0229779	-0.144793	2.38887e-10	1896	-0.0994787	-0.187654	1.32329e-09	1.01436e-09
U_uric_acid	U_pH	-0.142808	3.1957e-10	0.0228218	-0.136616	1.81395e-09	1922	-0.0987267	-0.18633	1.3511e-09	7.12298e-09
WBC	Amylase	-0.145518	3.24591e-10	0.0232684	-0.128123	3.23224e-08	1849	-0.1006	-0.189845	1.37085e-09	1.15564e-07
RBC	Amylase	-0.145328	3.278e-10	0.0232432	-0.134229	6.61413e-09	1853	-0.100456	-0.18961	1.38291e-09	2.51157e-08
FEV1_per_FVC_pct	ALP	-0.145658	3.29753e-10	0.0233	-0.151592	6.02731e-11	1844	-0.100679	-0.190042	1.38965e-09	2.69371e-10
HDL	Left_3000hz	-0.14522	3.30634e-10	0.0232307	-0.148422	1.32918e-10	1855	-0.100371	-0.189479	1.39186e-09	5.7948e-10
Left_2000hz	Na	0.144952	3.37609e-10	0.0231994	0.15373	2.64234e-11	1860	0.189157	0.100161	1.4197e-09	1.21703e-10
BUN	Na	0.144336	3.45193e-10	0.0231125	0.149964	6.82296e-11	1874	0.188386	0.0997068	1.45003e-09	3.02734e-10
MCHC	Creatinine	0.14074	3.48288e-10	0.022536	0.137532	8.72474e-10	1971	0.183751	0.0971921	1.46147e-09	3.53962e-09
Right_2000hz	Albumin	-0.143641	3.53938e-10	0.0230144	-0.158415	4.32372e-12	1890	-0.0991948	-0.187515	1.48358e-09	2.07698e-11
FEV1	Eosinophil	0.144743	3.54182e-10	0.0231932	0.147945	1.42425e-10	1861	0.188939	0.099962	1.48302e-09	6.20238e-10
Hemoglobin	BUN	0.140415	3.63662e-10	0.0225075	0.148502	3.27006e-11	1976	0.183376	0.0969184	1.52108e-09	1.49385e-10
Neutrophil	CRP	0.143691	3.7602e-10	0.0230571	0.130893	1.19318e-08	1883	0.187646	0.0991626	1.5711e-09	4.43619e-08
FEV1	MCHC	0.145264	3.76298e-10	0.0233126	0.140915	1.2469e-09	1842	0.189679	0.100257	1.57058e-09	4.97617e-09
FEV1	Ca	0.145719	3.82205e-10	0.0233954	0.14484	4.87944e-10	1829	0.190283	0.100556	1.59354e-09	2.01296e-09
Height	Right_2000hz	-0.142348	3.84179e-10	0.0228515	-0.121721	9.00209e-08	1917	-0.0982035	-0.185933	1.60006e-09	3.0888e-07
T_cholesterol	ALP	0.140731	4.03053e-10	0.0226166	0.131218	5.66603e-09	1957	0.183895	0.0970265	1.67689e-09	2.16204e-08
Pulse_rate	BUN	-0.142892	4.37475e-10	0.0230144	-0.145707	1.96194e-10	1890	-0.0984374	-0.186777	1.81817e-09	8.40372e-10
Left_3000hz	Creatinine	0.14416	4.49836e-10	0.023237	0.139231	1.74073e-09	1854	0.188448	0.0992873	1.86756e-09	6.84918e-09
ESR	Homocysteine	-0.146665	4.58107e-10	0.0236558	-0.153859	6.06382e-11	1789	-0.101007	-0.191706	1.89988e-09	2.70386e-10
FVC	Left_3000hz	-0.144714	4.68321e-10	0.0233507	-0.133149	1.02291e-08	1836	-0.0996261	-0.189208	1.94019e-09	3.82128e-08
Left_4000hz	P	-0.144328	4.7292e-10	0.0232936	-0.139067	1.99119e-09	1845	-0.0993474	-0.188721	1.95717e-09	7.8033e-09
Right_3000hz	AFP	0.144398	4.79119e-10	0.0233126	0.15652	1.43121e-11	1842	0.188825	0.0993809	1.98073e-09	6.67842e-11
Degree_of_obesity	ALP	0.140188	4.9055e-10	0.0226397	0.135885	1.64699e-09	1953	0.183403	0.0964328	2.02585e-09	6.50651e-09
Right_1000hz	R_naked_eyesight	-0.144831	5.88293e-10	0.023505	-0.14528	5.2004e-10	1812	-0.0994451	-0.189616	2.42694e-09	2.14086e-09
Right_2000hz	Free_T4	-0.14224	5.89766e-10	0.0230817	-0.1404	9.82467e-10	1879	-0.0976474	-0.186262	2.43046e-09	3.96941e-09
Left_1000hz	R_corrective_eyesight	-0.229174	5.96789e-10	0.0375029	-0.217133	4.69173e-09	713	-0.158416	-0.297591	2.45681e-09	1.79903e-08
Right_2000hz	WWtR	0.141098	6.59188e-10	0.0229597	0.130097	1.2721e-08	1899	0.184906	0.0967306	2.71084e-09	4.72065e-08
WHtR	L_naked_eyesight	-0.129413	6.62487e-10	0.0210445	-0.13058	4.63589e-10	2260	-0.0886538	-0.169739	2.72155e-09	1.91653e-09
Left_3000hz	Albumin	-0.143406	7.24267e-10	0.0233954	-0.149046	1.49689e-10	1829	-0.098217	-0.188005	2.97223e-09	6.49704e-10
Right_1000hz	Albumin	-0.140967	7.34871e-10	0.0230022	-0.139884	9.92625e-10	1892	-0.0965155	-0.184858	3.01259e-09	4.00632e-09
WHtR	T_bilirubin	-0.139618	7.42919e-10	0.0227862	-0.147738	7.09673e-11	1928	-0.0955712	-0.183118	3.04239e-09	3.14295e-10
Left_3000hz	MCH	0.143158	7.50801e-10	0.0233762	0.141326	1.23672e-09	1832	0.187725	0.0980039	3.07146e-09	4.94562e-09
AG_Ratio	Free_T4	0.14087	8.03078e-10	0.0230388	0.143545	3.79522e-10	1886	0.184831	0.096346	3.28189e-09	1.58404e-09
D_bilirubin	U_uric_acid	0.140217	8.09397e-10	0.0229355	0.151295	3.26998e-11	1903	0.183992	0.0958863	3.30427e-09	1.49385e-10
Diastolic_BP	Pulse_rate	0.139977	8.56485e-10	0.0229295	0.138966	1.13368e-09	1904	0.183744	0.095656	3.49285e-09	4.5475e-09
Right_1000hz	L_naked_eyesight	-0.143356	8.70558e-10	0.0234985	-0.144938	5.6505e-10	1813	-0.0979663	-0.188151	3.54655e-09	2.31884e-09
LDL	CRP	0.140519	9.03464e-10	0.023051	0.168986	1.54585e-13	1884	0.184508	0.0959673	3.67678e-09	8.18947e-13
AG_Ratio	U_SG	0.139249	9.10832e-10	0.0228456	0.142879	3.26605e-10	1918	0.182868	0.0950836	3.70292e-09	1.36901e-09
ALP	K	0.140732	9.33958e-10	0.0231063	0.123683	7.75717e-08	1875	0.184824	0.0960757	3.79299e-09	2.67336e-07
Right_3000hz	L_corrective_eyesight	-0.232439	1.0145e-09	0.0385758	-0.230885	1.31853e-09	674	-0.159723	-0.302646	4.11584e-09	5.25134e-09
T_cholesterol	AFP	0.137902	1.03501e-09	0.022698	0.143216	2.27458e-10	1943	0.18126	0.0940091	4.19469e-09	9.67932e-10
Pulse_rate	Creatinine	-0.139173	1.07056e-09	0.0229295	-0.141926	4.96038e-10	1904	-0.0948437	-0.182952	4.33426e-09	2.0442e-09
Fat_percentage	WBC	0.142149	1.08697e-09	0.0234339	0.135162	6.88994e-09	1823	0.186839	0.096871	4.39617e-09	2.60619e-08
GGT	LDH	0.140639	1.11741e-09	0.0231994	0.125627	5.45227e-08	1860	0.184908	0.0958006	4.51461e-09	1.90756e-07
MCV	D_bilirubin	0.138576	1.16606e-09	0.0228814	0.133965	4.09073e-09	1912	0.182272	0.0943334	4.7063e-09	1.5763e-08
Right_4000hz	AFP	0.139495	1.2597e-09	0.0230817	0.146844	1.5975e-10	1879	0.183558	0.0948734	5.079e-09	6.90309e-10
Left_2000hz	GGT	0.138061	1.26679e-09	0.0228456	0.14867	6.02321e-11	1918	0.181697	0.0938833	5.10236e-09	2.69371e-10
Left_4000hz	L_corrective_eyesight	-0.227783	1.31574e-09	0.0380418	-0.22678	1.56004e-09	693	-0.155953	-0.297218	5.29408e-09	6.17549e-09
CA19_9	WWtR	0.138406	1.36291e-09	0.0229476	0.14049	7.65468e-10	1901	0.182231	0.0940335	5.47821e-09	3.11519e-09
Right_1000hz	MCV	0.138299	1.43172e-09	0.0229597	0.123737	6.32432e-08	1899	0.182148	0.0939017	5.74892e-09	2.20282e-07
Degree_of_obesity	Left_1000hz	0.137071	1.51007e-09	0.0227862	0.14471	1.72976e-10	1928	0.180608	0.0929979	6.0573e-09	7.43359e-10
Fat_percentage	Albumin	-0.140795	1.54977e-09	0.0234275	-0.141965	1.13042e-09	1824	-0.0955148	-0.185494	6.21017e-09	4.53908e-09
Neutral_fat	Left_3000hz	0.13951	1.59802e-09	0.0232307	0.145129	3.39161e-10	1855	0.183855	0.0945988	6.397e-09	1.42012e-09
Waist	Left_1000hz	0.13771	1.63351e-09	0.0229416	0.144461	2.46256e-10	1902	0.181533	0.0933415	6.53237e-09	1.04339e-09
Height	Neutral_fat	0.125096	1.65004e-09	0.0208288	0.135883	5.62051e-11	2307	0.165064	0.084719	6.59176e-09	2.52343e-10
R_corrective_eyesight	WWtR	-0.20004	1.74067e-09	0.0335578	-0.175113	1.46072e-07	890	-0.136115	-0.262306	6.94669e-09	4.91299e-07
Weight	ALP	0.135574	1.74455e-09	0.0226224	0.131856	4.81618e-09	1956	0.178821	0.0918043	6.95509e-09	1.84495e-08
MCH	CEA	0.137571	1.76475e-09	0.0229658	0.117646	2.74961e-07	1898	0.181441	0.0931539	7.02846e-09	9.07648e-07
FBS	CRP	0.137475	1.92099e-09	0.0230022	0.148473	8.5909e-11	1892	0.181416	0.0929864	7.64298e-09	3.78754e-10
FBS	WWtR	-0.118364	2.00278e-09	0.019803	-0.137365	3.19215e-12	2552	-0.0799296	-0.156446	7.96028e-09	1.54669e-11
Waist	L_eye_pressure	0.136899	2.16035e-09	0.0229779	0.116496	3.64575e-07	1896	0.180802	0.0924514	8.57786e-09	1.18351e-06
T_cholesterol	Hematocrit	0.132943	2.20913e-09	0.0223217	0.133514	1.88349e-09	2009	0.175655	0.0897325	8.76264e-09	7.38865e-09
Right_4000hz	ALT	0.136721	2.24502e-09	0.0229718	0.169924	9.31075e-14	1897	0.180615	0.0922837	8.896e-09	5.01398e-13
Diastolic_BP	Right_1000hz	0.135513	2.25037e-09	0.0227685	0.143756	2.21006e-10	1931	0.179038	0.0914588	8.90819e-09	9.43552e-10
AG_Ratio	WWtR	-0.136292	2.33485e-09	0.0229235	-0.157039	5.48356e-12	1905	-0.0919437	-0.1801	9.23328e-09	2.61807e-11
Left_3000hz	CA125	-0.196631	2.39067e-09	0.0332595	-0.214526	6.82796e-11	906	-0.133206	-0.258452	9.44449e-09	3.02734e-10
MCV	T_protein	-0.134521	2.44466e-09	0.0226513	-0.136021	1.61694e-09	1951	-0.0906838	-0.177837	9.64803e-09	6.39427e-09
Neutral_fat	Ca	0.136952	2.56123e-09	0.023094	0.14718	1.48244e-10	1877	0.181075	0.0922794	1.00979e-08	6.44147e-10
ALT	U_WBC	-0.135528	2.68529e-09	0.0228814	-0.136005	2.35938e-09	1912	-0.0912543	-0.179268	1.05764e-08	9.20016e-09
Na	Ca	0.137034	2.70806e-09	0.0231434	0.127721	3.01376e-08	1869	0.18125	0.0922664	1.06553e-08	1.08048e-07
FEV1_per_FVC_pct	U_SG	0.137265	2.77973e-09	0.0231994	0.152001	4.41665e-11	1860	0.181583	0.0923905	1.09263e-08	1.98978e-10
AG_Ratio	HCV_Ab_Quan	-0.139713	3.07132e-09	0.0236823	-0.131441	2.49533e-08	1785	-0.0939259	-0.184911	1.20604e-08	8.99558e-08
T_bilirubin	GGT	0.133073	3.10363e-09	0.0225532	0.128249	1.13403e-08	1968	0.176223	0.0894127	1.21751e-08	4.22028e-08
Right_2000hz	Homocysteine	0.139425	3.14799e-09	0.0236492	0.117058	6.8297e-07	1790	0.184564	0.0936991	1.23367e-08	2.16504e-06
Monocyte	CPK	0.1379	3.15245e-09	0.023389	0.145258	4.29779e-10	1830	0.182569	0.0926638	1.23418e-08	1.77863e-09
RBC	U_SG	0.132342	3.15944e-09	0.0224394	0.122153	4.66846e-08	1988	0.175285	0.0888962	1.23568e-08	1.64214e-07
Eosinophil	Homocysteine	0.138885	3.18167e-09	0.0235637	0.129064	3.80861e-08	1803	0.18387	0.0933196	1.24314e-08	1.34816e-07
Diastolic_BP	MCHC	0.133213	3.18505e-09	0.0225935	0.139554	5.42295e-10	1961	0.176438	0.0894763	1.24322e-08	2.23013e-09
Waist	Right_1000hz	0.134985	3.38573e-09	0.0229355	0.139079	1.10978e-09	1903	0.178835	0.0906002	1.32023e-08	4.46536e-09
Left_2000hz	R_corrective_eyesight	-0.220982	3.43365e-09	0.0378506	-0.19836	1.21385e-07	700	-0.149325	-0.290331	1.33759e-08	4.11448e-07
HDL	Right_3000hz	-0.136217	3.8174e-09	0.0232244	-0.133659	7.45821e-09	1856	-0.0912824	-0.180597	1.4856e-08	2.81029e-08
U_SG	WWtR	-0.132462	3.94338e-09	0.0225992	-0.127047	1.66225e-08	1960	-0.0887061	-0.175707	1.5331e-08	6.09906e-08
Weight	CA19_9	-0.13389	4.02133e-09	0.0228575	-0.125363	3.68004e-08	1916	-0.0896454	-0.177606	1.56186e-08	1.30857e-07
Left_4000hz	CA125	-0.192604	4.03291e-09	0.0330409	-0.215859	3.85987e-11	918	-0.129514	-0.254141	1.5648e-08	1.75103e-10
Pulse_rate	T3	0.136322	4.04858e-09	0.023281	0.130213	1.95102e-08	1847	0.180809	0.0912791	1.56932e-08	7.11195e-08
Right_2000hz	GGT	0.133665	4.15351e-09	0.0228396	0.134223	3.57568e-09	1919	0.177351	0.0894534	1.60841e-08	1.38191e-08
MCH	Creatinine	0.131728	4.35624e-09	0.022536	0.123532	3.75675e-08	1971	0.174863	0.0880878	1.68524e-08	1.33101e-07
MCHC	AST	0.13106	4.81686e-09	0.0224847	0.137676	7.66848e-10	1980	0.174107	0.0875134	1.8616e-08	3.11756e-09
Left_3000hz	Homocysteine	0.137888	4.83344e-09	0.0236691	0.124165	1.39768e-07	1787	0.183087	0.0921062	1.86617e-08	4.70904e-07
Waist	R_naked_eyesight	-0.122719	4.86916e-09	0.0210491	-0.117104	2.37847e-08	2259	-0.0818917	-0.163134	1.87811e-08	8.60601e-08
RBC	T3	0.134834	5.04435e-09	0.0231683	0.147552	1.52419e-10	1865	0.179128	0.0899948	1.94376e-08	6.60091e-10
HBa1c	D_bilirubin	-0.134573	5.15475e-09	0.0231372	-0.13755	2.33558e-09	1870	-0.0897913	-0.178811	1.98435e-08	9.11643e-09
Right_2000hz	ESR	0.134588	5.43206e-09	0.0231745	0.132629	9.04733e-09	1864	0.178897	0.089734	2.08905e-08	3.3895e-08
GGT	P	-0.134665	5.63269e-09	0.0232119	-0.156979	1.01629e-11	1858	-0.0897389	-0.179044	2.16408e-08	4.79948e-11
Right_4000hz	Free_T4	-0.134265	5.80201e-09	0.0231621	-0.13512	4.63487e-09	1866	-0.089432	-0.178555	2.22695e-08	1.77897e-08
Left_3000hz	Platelet	-0.134764	5.80689e-09	0.0232495	-0.136054	4.14078e-09	1852	-0.0897663	-0.179213	2.22664e-08	1.59402e-08
LDL	Ca	0.133796	5.97737e-09	0.0231002	0.124065	7.01167e-08	1876	0.177975	0.0890787	2.28977e-08	2.42926e-07
Systolic_BP	Na	0.134172	6.00027e-09	0.0231683	0.124384	7.08781e-08	1865	0.178475	0.0893263	2.29629e-08	2.45347e-07
Waist	P	-0.134979	6.26733e-09	0.023338	-0.152939	4.36465e-11	1838	-0.0898108	-0.179593	2.39615e-08	1.96862e-10
HDL	BUN	-0.13095	6.53782e-09	0.022663	-0.131902	5.06749e-09	1949	-0.0870549	-0.174337	2.49713e-08	1.93553e-08
Left_2000hz	CA125	-0.189682	6.70151e-09	0.0330049	-0.208573	1.67931e-10	920	-0.126601	-0.251235	2.55716e-08	7.2247e-10
HDL	Left_2000hz	-0.131743	6.98859e-09	0.0228456	-0.131048	8.39389e-09	1918	-0.0875011	-0.175467	2.6641e-08	3.15073e-08
Lymphocyte	Na	0.133446	6.98983e-09	0.0231434	0.118229	2.96253e-07	1869	0.177712	0.0886406	2.66198e-08	9.76288e-07
Weight	BUN	0.130199	7.12031e-09	0.0225877	0.136781	1.17666e-09	1962	0.173453	0.0864434	2.70904e-08	4.71507e-09
HDL	P	0.133394	7.91504e-09	0.0232182	0.139879	1.41721e-09	1857	0.177802	0.0884427	3.00848e-08	5.61576e-09
T_protein	GGT	0.129502	8.27814e-09	0.0225647	0.117992	1.54813e-07	1966	0.172722	0.0857847	3.14344e-08	5.17584e-07
Hematocrit	K	0.132376	8.81687e-09	0.0231125	0.152742	2.99541e-11	1874	0.176599	0.0876209	3.34477e-08	1.37158e-10
Waist	MCHC	0.130251	8.8256e-09	0.022739	0.141316	4.23143e-10	1936	0.173793	0.086202	3.34484e-08	1.75488e-09
Weight	T_bilirubin	0.12962	8.82811e-09	0.0226281	0.144929	1.21052e-10	1955	0.172959	0.0857808	3.34256e-08	5.31297e-10
HBa1c	CA125	-0.188021	8.94212e-09	0.032987	-0.204423	3.80973e-10	921	-0.12494	-0.249588	3.38245e-08	1.5884e-09
FVC	Right_3000hz	-0.133233	9.92174e-09	0.0233444	-0.121487	1.76256e-07	1837	-0.0880343	-0.177883	3.74938e-08	5.8827e-07
U_SG	ESR	-0.131529	1.02166e-08	0.0230633	-0.136858	2.50239e-09	1882	-0.0868606	-0.175669	3.85708e-08	9.74813e-09
Fat_percentage	ALT	0.133432	1.07301e-08	0.0234339	0.107749	4.01117e-06	1823	0.17825	0.0880613	4.04705e-08	1.18519e-05
Waist	K	0.132247	1.09318e-08	0.023237	0.133763	7.39446e-09	1854	0.176708	0.0872482	4.11915e-08	2.79164e-08
Left_1000hz	GGT	0.129562	1.1147e-08	0.0227744	0.14565	1.28583e-10	1930	0.17318	0.0854368	4.19621e-08	5.62462e-10
FEV1_per_FVC_pct	K	-0.132788	1.15313e-08	0.0233698	-0.142082	9.96986e-10	1833	-0.0875352	-0.177493	4.33669e-08	4.01977e-09
Height	Pulse_rate	-0.129911	1.27745e-08	0.0229295	-0.138324	1.35344e-09	1904	-0.0854875	-0.173819	4.79962e-08	5.37943e-09
RBC	CEA	0.129523	1.30566e-08	0.0228755	0.143472	2.90594e-10	1913	0.173334	0.0852009	4.90093e-08	1.22331e-09
BMI	LDH	0.131525	1.33879e-08	0.0232495	0.13588	4.33501e-09	1852	0.17602	0.0864943	5.02046e-08	1.66715e-08
Left_4000hz	CRP	0.131634	1.38675e-08	0.0232936	0.137377	3.124e-09	1845	0.176211	0.0865184	5.19532e-08	1.20974e-08
Diastolic_BP	T_protein	0.127976	1.40767e-08	0.0226513	0.115654	3.01682e-07	1951	0.171381	0.0840759	5.26867e-08	9.9251e-07
Neutral_fat	D_bilirubin	-0.129229	1.4088e-08	0.0228755	-0.131625	7.54112e-09	1913	-0.0849042	-0.173044	5.26787e-08	2.8388e-08
Monocyte	Eosinophil	0.126492	1.42407e-08	0.0223943	0.145607	6.31839e-11	1996	0.169426	0.0830779	5.31986e-08	2.81096e-10
T_cholesterol	RBC	0.126353	1.42913e-08	0.0223719	0.126021	1.55988e-08	2000	0.169246	0.0829812	5.33368e-08	5.74497e-08
FEV1_per_FVC_pct	Hemoglobin	-0.130496	1.48278e-08	0.0231372	-0.139602	1.33974e-09	1870	-0.0856731	-0.174791	5.52865e-08	5.33038e-09
Hematocrit	Monocyte	0.126158	1.51683e-08	0.0223775	0.142413	1.59563e-10	1999	0.169065	0.082774	5.65023e-08	6.90265e-10
Right_3000hz	R_corrective_eyesight	-0.21572	1.58094e-08	0.0386046	-0.221187	6.65528e-09	673	-0.142467	-0.286623	5.88345e-08	2.52475e-08
WBC	ALP	0.12706	1.68454e-08	0.0226108	0.130889	6.13433e-09	1958	0.1704	0.0832303	6.26305e-08	2.33845e-08
Left_1000hz	L_corrective_eyesight	-0.209014	1.72433e-08	0.0374766	-0.186415	5.26299e-07	714	-0.137754	-0.278121	6.4049e-08	1.68752e-06
Left_2000hz	L_corrective_eyesight	-0.210682	1.78664e-08	0.0378235	-0.191813	3.10378e-07	701	-0.138798	-0.280358	6.63004e-08	1.01855e-06
Degree_of_obesity	Platelet	0.125408	1.80237e-08	0.0223607	0.120843	5.84462e-08	2002	0.168293	0.0820502	6.68209e-08	2.04118e-07
Right_3000hz	ESR	0.131256	1.80909e-08	0.0234146	0.136334	4.94165e-09	1826	0.176068	0.0859012	6.70065e-08	1.88931e-08
BMI	P	-0.130296	1.84483e-08	0.0232558	-0.149955	8.93907e-11	1851	-0.0852404	-0.174819	6.82658e-08	3.93661e-10
WHtR	D_bilirubin	-0.12899	1.87574e-08	0.0230327	-0.128859	1.93959e-08	1887	-0.0843569	-0.173107	6.9344e-08	7.0835e-08
Height	FEV1_per_FVC_pct	-0.129475	1.95582e-08	0.0231496	-0.140307	1.12768e-09	1868	-0.0846184	-0.173808	7.22362e-08	4.53272e-09
AG_Ratio	CPK	0.131249	1.99973e-08	0.0234856	0.138856	2.84337e-09	1815	0.176196	0.085756	7.37884e-08	1.10544e-08
ALT	Amylase	-0.130065	2.02505e-08	0.023281	-0.127629	3.71545e-08	1847	-0.0849588	-0.17464	7.46524e-08	1.31996e-07
Eosinophil	GGT	0.12535	2.05182e-08	0.0224394	0.131528	3.94893e-09	1988	0.168385	0.0818375	7.55681e-08	1.52316e-08
Eosinophil	CPK	0.130575	2.07034e-08	0.023389	0.123406	1.18524e-07	1830	0.175348	0.0852635	7.61786e-08	4.02448e-07
Left_4000hz	R_corrective_eyesight	-0.210922	2.12393e-08	0.0380693	-0.218279	6.56289e-09	692	-0.13857	-0.281034	7.80769e-08	2.49454e-08
Diastolic_BP	Left_1000hz	0.127041	2.15881e-08	0.0227803	0.14303	2.78438e-10	1929	0.170704	0.0828804	7.92847e-08	1.1734e-09
T_cholesterol	U_uric_acid	0.126427	2.17525e-08	0.0226746	0.130934	6.68241e-09	1947	0.169896	0.0824664	7.98134e-08	2.53259e-08
FEV1_per_FVC_pct	Na	-0.130145	2.24486e-08	0.0233698	-0.139911	1.79213e-09	1833	-0.0848666	-0.174888	8.22904e-08	7.04437e-09
BUN	CA125	-0.181646	2.30362e-08	0.0327737	-0.185625	1.11635e-08	933	-0.11885	-0.242995	8.43657e-08	4.15844e-08
CRP	Amylase	-0.130217	2.3043e-08	0.0234018	-0.131952	1.49152e-08	1828	-0.0848768	-0.175019	8.43114e-08	5.50876e-08
Degree_of_obesity	Right_2000hz	0.127075	2.36676e-08	0.0228515	0.137995	1.30325e-09	1917	0.170873	0.0827757	8.6516e-08	5.19573e-09
Systolic_BP	R_naked_eyesight	-0.11625	2.38652e-08	0.0208969	-0.131631	2.51731e-10	2292	-0.0756671	-0.156449	8.7157e-08	1.06313e-09
FVC_pct	CRP	-0.131548	2.38712e-08	0.0236691	-0.117988	5.68329e-07	1787	-0.0857009	-0.17684	8.70977e-08	1.81633e-06
Fat_percentage	Free_T4	-0.130364	2.40519e-08	0.0234597	-0.138365	3.10941e-09	1819	-0.0849124	-0.175274	8.76752e-08	1.20528e-08
WBC	T3	0.128608	2.49748e-08	0.0231683	0.129722	1.88599e-08	1865	0.172988	0.0837065	9.09548e-08	6.89416e-08
FEV1	Left_4000hz	-0.128985	2.51995e-08	0.0232432	-0.10839	2.919e-06	1853	-0.0839412	-0.173502	9.16876e-08	8.71692e-06
Right_2000hz	CRP	0.128776	2.56482e-08	0.0232182	0.119152	2.61148e-07	1857	0.173249	0.0837794	9.32337e-08	8.64239e-07
WHtR	R_eye_pressure	0.127527	2.60477e-08	0.0230022	0.109035	1.99668e-06	1892	0.171605	0.0829385	9.4598e-08	6.055e-06
HBa1c	FVC	-0.129715	2.6334e-08	0.0234082	-0.111975	1.6024e-06	1827	-0.0843576	-0.174537	9.55493e-08	4.90494e-06
Hematocrit	BUN	0.125216	2.73437e-08	0.0226166	0.140871	3.87209e-10	1957	0.16859	0.0813573	9.91208e-08	1.61268e-09
WHtR	AG_Ratio	-0.126721	2.88643e-08	0.0229295	-0.130832	1.00584e-08	1904	-0.0822665	-0.170672	1.04536e-07	3.7611e-08
Left_2000hz	Free_T4	-0.127536	2.9253e-08	0.0230879	-0.126794	3.52067e-08	1878	-0.0827806	-0.171777	1.05846e-07	1.25418e-07
PSA	WWtR	0.176393	2.95052e-08	0.0320585	0.177345	2.47899e-08	975	0.236557	0.114883	1.0666e-07	8.94493e-08
FEV1_per_FVC_pct	Homocysteine	-0.130539	3.08442e-08	0.0236757	-0.131991	2.15994e-08	1786	-0.0846687	-0.175858	1.11398e-07	7.85888e-08
Left_3000hz	R_corrective_eyesight	-0.211368	3.09737e-08	0.0386046	-0.212649	2.54495e-08	673	-0.137997	-0.282432	1.11762e-07	9.16573e-08
Fat_percentage	P	0.129289	3.16482e-08	0.0234662	0.135058	7.41872e-09	1818	0.174226	0.0838141	1.14091e-07	2.7981e-08
U_SG	LDH	-0.127996	3.19706e-08	0.023237	-0.143464	5.46183e-10	1854	-0.0829545	-0.172515	1.15147e-07	2.24377e-09
BMI	K	0.127552	3.19712e-08	0.0231558	0.126163	4.51139e-08	1867	0.171923	0.0826648	1.15043e-07	1.58975e-07
Degree_of_obesity	Right_1000hz	0.125449	3.21194e-08	0.0227744	0.12561	3.08313e-08	1930	0.169121	0.0812849	1.1547e-07	1.10333e-07
Height	Left_2000hz	-0.125903	3.21245e-08	0.0228575	-0.107907	2.20051e-06	1916	-0.0815809	-0.169727	1.15383e-07	6.6525e-06
HBa1c	Free_T4	-0.127055	3.32678e-08	0.023094	-0.147746	1.25863e-10	1877	-0.0822834	-0.171315	1.1938e-07	5.51798e-10
T_bilirubin	ALT	0.124245	3.36546e-08	0.0225877	0.122577	5.13524e-08	1962	0.167577	0.0804341	1.20657e-07	1.79986e-07
U_WBC	CPK	-0.128844	3.46958e-08	0.0234533	-0.124795	9.23535e-08	1820	-0.0833903	-0.173764	1.24276e-07	3.16329e-07
Right_4000hz	K	0.127461	3.49867e-08	0.0232057	0.127178	3.75328e-08	1859	0.171928	0.0824762	1.25204e-07	1.33099e-07
Height	U_SG	0.123228	3.52112e-08	0.0224337	0.126072	1.68486e-08	1989	0.16628	0.0797079	1.25892e-07	6.17624e-08
LDL	AFP	0.124837	3.68839e-08	0.0227626	0.130926	7.65328e-09	1932	0.168495	0.0806907	1.31752e-07	2.87549e-08
MCH	BUN	0.124195	3.69359e-08	0.0226455	0.121652	6.99352e-08	1952	0.167638	0.0802703	1.31818e-07	2.42512e-07
WHtR	FVC_pct	-0.128828	3.7008e-08	0.0234985	-0.130346	2.54721e-08	1813	-0.0832852	-0.173833	1.31955e-07	9.16573e-08
Hematocrit	Na	0.126633	3.82117e-08	0.0231187	0.118074	2.98283e-07	1873	0.170945	0.081809	1.36123e-07	9.82151e-07
MCHC	CEA	0.125484	4.17062e-08	0.0229718	0.11933	1.86228e-07	1897	0.169532	0.0809353	1.48436e-07	6.19967e-07
FEV1_per_FVC_pct	P	0.127963	4.26846e-08	0.0234468	0.121936	1.79573e-07	1821	0.172882	0.0825126	1.5178e-07	5.98831e-07
Na	CEA	0.126292	4.78682e-08	0.0232244	0.121512	1.51404e-07	1856	0.170811	0.0812595	1.70058e-07	5.0749e-07
Pulse_rate	Na	-0.126134	4.81514e-08	0.0231994	-0.124211	7.69451e-08	1860	-0.0811478	-0.170606	1.70909e-07	2.65644e-07
Degree_of_obesity	Right_4000hz	0.124627	4.83582e-08	0.0229235	0.146573	1.29357e-10	1905	0.168595	0.0801653	1.71488e-07	5.65217e-10
CRP	WWtR	-0.125673	4.92479e-08	0.0231311	-0.133504	6.75811e-09	1871	-0.0808164	-0.170022	1.74485e-07	2.5588e-08
Hemoglobin	Na	0.125477	5.04294e-08	0.0231125	0.114472	6.74694e-07	1874	0.169793	0.0806544	1.78509e-07	2.14054e-06
WHtR	CEA	0.124566	5.19592e-08	0.0229658	0.139323	1.09104e-09	1898	0.168614	0.0800205	1.83758e-07	4.39445e-09
Left_2000hz	MCV	0.124686	5.29401e-08	0.0230022	0.116531	3.72038e-07	1892	0.168802	0.080071	1.87058e-07	1.20673e-06
AST	Na	0.125121	5.50341e-08	0.0231125	0.126402	4.0128e-08	1874	0.169442	0.0802956	1.94282e-07	1.41788e-07
Right_2000hz	L_corrective_eyesight	-0.2034	5.55424e-08	0.0378235	-0.184413	8.82811e-07	701	-0.131328	-0.273333	1.959e-07	2.75614e-06
HDL	Left_1000hz	-0.123335	5.72715e-08	0.0228099	-0.124803	3.96892e-08	1924	-0.0790826	-0.167103	2.01816e-07	1.40364e-07
Diastolic_BP	Albumin	0.122385	5.73563e-08	0.0226339	0.112125	6.73378e-07	1954	0.165829	0.0784666	2.01933e-07	2.1381e-06
Platelet	Basophil	0.120987	6.03481e-08	0.0224112	0.0971465	1.39612e-05	1993	0.164024	0.0774912	2.12276e-07	3.8958e-05
Hemoglobin	Monocyte	0.120734	6.10038e-08	0.0223719	0.139022	4.27357e-10	2000	0.163699	0.0773122	2.1439e-07	1.77048e-09
Pulse_rate	CA125	0.177171	6.22069e-08	0.032987	0.184077	1.8343e-08	921	0.239033	0.113875	2.18421e-07	6.71149e-08
Right_2000hz	R_corrective_eyesight	-0.202662	6.35276e-08	0.0378506	-0.180698	1.49464e-06	700	-0.130519	-0.27267	2.22859e-07	4.58582e-06
Right_2000hz	MCV	0.123616	6.83286e-08	0.0229961	0.112312	9.64057e-07	1893	0.167735	0.079003	2.39487e-07	3.005e-06
Right_2000hz	MCH	0.123541	6.95899e-08	0.0229961	0.116857	3.4253e-07	1893	0.167661	0.0789276	2.43689e-07	1.11472e-06
Weight	Free_T4	0.122412	7.03099e-08	0.0227921	0.144221	2.01589e-10	1927	0.166157	0.0781855	2.4599e-07	8.62538e-10
Waist	T3	0.124533	7.23298e-08	0.0232119	0.121364	1.54422e-07	1858	0.169051	0.0795076	2.52831e-07	5.16719e-07
Fat_percentage	HDL	-0.125586	7.27784e-08	0.0234146	-0.128321	3.74669e-08	1826	-0.080176	-0.170476	2.54172e-07	1.32985e-07
L_corrective_eyesight	WWtR	-0.178842	7.56248e-08	0.0335201	-0.157312	2.345e-06	892	-0.114546	-0.241645	2.63878e-07	7.06207e-06
Albumin	U_SG	0.121139	7.88215e-08	0.0226397	0.124938	3.03242e-08	1953	0.164609	0.077198	2.74787e-07	1.08618e-07
Platelet	CRP	0.123261	7.93943e-08	0.0230449	0.13012	1.42999e-08	1885	0.167477	0.0785495	2.76538e-07	5.2865e-08
Waist	L_naked_eyesight	-0.112461	8.24934e-08	0.0210398	-0.11006	1.55098e-07	2261	-0.07157	-0.152975	2.87077e-07	5.18096e-07
Creatinine	Na	0.123424	8.32565e-08	0.0231125	0.131608	1.07548e-08	1874	0.167767	0.0785822	2.89475e-07	4.01381e-08
Hemoglobin	K	0.123372	8.3635e-08	0.0231063	0.143653	4.14045e-10	1875	0.167705	0.0785424	2.90533e-07	1.71897e-09
Fat_percentage	FBS	0.124932	8.44409e-08	0.0234082	0.119446	3.04913e-07	1827	0.169819	0.0795281	2.93073e-07	1.0023e-06
Left_3000hz	L_corrective_eyesight	-0.204517	8.48846e-08	0.0385758	-0.200858	1.45177e-07	674	-0.131021	-0.275777	2.94352e-07	4.88707e-07
Degree_of_obesity	T_cholesterol	0.110691	8.6418e-08	0.020739	0.110447	9.22547e-08	2327	0.150647	0.070373	2.99404e-07	3.16267e-07
Fat_percentage	Diastolic_BP	0.12471	8.90381e-08	0.0234082	0.112897	1.31289e-06	1827	0.1696	0.0793041	3.08209e-07	4.04491e-06
FVC_pct	FEV1_per_FVC_pct	-0.124903	9.3731e-08	0.0234856	-0.118087	4.53469e-07	1815	-0.0793481	-0.169938	3.24167e-07	1.45998e-06
WHtR	T3	0.123244	9.8676e-08	0.0232119	0.119805	2.22698e-07	1858	0.167779	0.0782074	3.40968e-07	7.40122e-07
Systolic_BP	Ca	0.122807	9.89407e-08	0.0231311	0.112782	1.00447e-06	1871	0.167194	0.0779237	3.41581e-07	3.12847e-06
FEV1_per_FVC_pct	Hematocrit	-0.122815	1.01113e-07	0.0231496	-0.131372	1.20596e-08	1868	-0.0778951	-0.167237	3.48774e-07	4.47946e-08
T_protein	P	0.123136	1.01285e-07	0.0232119	0.112376	1.19753e-06	1858	0.167672	0.0780975	3.49059e-07	3.71207e-06
D_bilirubin	GGT	0.121312	1.02561e-07	0.0228755	0.110214	1.35109e-06	1913	0.16523	0.0769135	3.53144e-07	4.15843e-06
CRP	LDH	0.123785	1.03269e-07	0.0233507	0.143373	6.78448e-10	1836	0.168578	0.0784824	3.55271e-07	2.77257e-09
LDL	LDH	0.122856	1.09155e-07	0.0232182	0.133128	8.47891e-09	1857	0.167408	0.077803	3.75192e-07	3.17959e-08
Diastolic_BP	CPK	0.1239	1.09711e-07	0.0234211	0.132517	1.32866e-08	1825	0.168825	0.0784613	3.76772e-07	4.92585e-08
Hematocrit	T3	0.122399	1.14361e-07	0.0231683	0.138953	1.68046e-09	1865	0.166862	0.0774393	3.92397e-07	6.62539e-09
Left_4000hz	CPK	0.123953	1.17365e-07	0.0234856	0.143831	7.48715e-10	1815	0.169	0.0783891	4.02351e-07	3.05018e-09
Right_1000hz	Homocysteine	0.124701	1.18463e-07	0.023636	0.104249	9.77637e-06	1792	0.170025	0.078851	4.0576e-07	2.7695e-05
Right_2000hz	CA125	-0.173398	1.18834e-07	0.032987	-0.18505	1.53854e-08	921	-0.110032	-0.23536	4.06675e-07	5.67174e-08
LDL	Lymphocyte	0.11943	1.19104e-07	0.0226339	0.11505	3.40809e-07	1954	0.162911	0.0754856	4.07243e-07	1.11004e-06
AG_Ratio	U_RBC	-0.121432	1.2069e-07	0.0230266	-0.117998	2.72263e-07	1888	-0.0767396	-0.165637	4.12304e-07	8.99503e-07
MCV	MCHC	0.118476	1.22438e-07	0.0224733	0.043093	0.0550898	1982	0.161662	0.0748367	4.17913e-07	0.0878877
Left_3000hz	ALT	0.122588	1.2387e-07	0.0232684	0.146205	2.67469e-10	1849	0.16724	0.0774352	4.22431e-07	1.12839e-09
ALT	T3	0.121868	1.25865e-07	0.0231434	0.107716	3.05254e-06	1869	0.16629	0.0769517	4.2886e-07	9.0949e-06
FBS	Amylase	-0.122102	1.33728e-07	0.023237	-0.114894	7.04125e-07	1854	-0.0770053	-0.166699	4.55256e-07	2.2267e-06
RBC	Monocyte	0.117323	1.43706e-07	0.0223775	0.119465	8.45386e-08	1999	0.160341	0.0738615	4.888e-07	2.9035e-07
HDL	U_WBC	0.119969	1.44044e-07	0.0228874	0.123585	5.96817e-08	1911	0.163927	0.075535	4.89523e-07	2.08062e-07
Neutral_fat	CEA	0.119782	1.45112e-07	0.0228575	0.124722	4.322e-08	1916	0.163686	0.0754053	4.92725e-07	1.52575e-07
HDL	Right_2000hz	-0.119603	1.48168e-07	0.0228396	-0.113641	6.00226e-07	1919	-0.0752589	-0.163474	5.02666e-07	1.91671e-06
BMI	MCHC	0.11826	1.48241e-07	0.0225819	0.124263	3.32381e-08	1963	0.161657	0.0744076	5.02478e-07	1.18729e-07
FEV1_per_FVC_pct	CPK	-0.123765	1.4856e-07	0.0236426	-0.138096	4.40301e-09	1791	-0.0778936	-0.169114	5.03126e-07	1.69164e-08
RBC	U_RBC	-0.119417	1.50409e-07	0.0228158	-0.115223	4.0551e-07	1923	-0.0751175	-0.163245	5.08945e-07	1.31096e-06
Fat_percentage	Right_2000hz	0.122751	1.51981e-07	0.0234662	0.131258	1.94251e-08	1818	0.167778	0.0772141	5.13823e-07	7.08752e-08
AST	Ca	0.120681	1.54667e-07	0.0230817	0.105265	4.81627e-06	1879	0.165001	0.0758745	5.22452e-07	1.41347e-05
WHtR	L_corrective_eyesight	-0.174357	1.60325e-07	0.0335201	-0.17482	1.48472e-07	892	-0.109975	-0.237282	5.41098e-07	4.98513e-07
Neutral_fat	Left_2000hz	0.119178	1.65305e-07	0.0228456	0.124176	4.87345e-08	1918	0.163066	0.0748184	5.57423e-07	1.71271e-07
Right_1000hz	CRP	0.120888	1.74096e-07	0.0232182	0.106676	4.08462e-06	1857	0.165465	0.0758168	5.86564e-07	1.20598e-05
MCV	AFP	0.118715	1.83268e-07	0.0228396	0.111276	1.02595e-06	1919	0.162598	0.0743637	6.16934e-07	3.19031e-06
T_protein	ALT	0.117405	1.86338e-07	0.0225992	0.104203	3.78394e-06	1960	0.160845	0.0735114	6.26728e-07	1.11974e-05
Right_1000hz	CA125	-0.170614	1.89868e-07	0.032987	-0.183119	2.17907e-08	921	-0.107197	-0.232648	6.38053e-07	7.92115e-08
Na	CPK	0.121871	1.90992e-07	0.0234856	0.123885	1.19255e-07	1815	0.166946	0.0762878	6.41282e-07	4.04578e-07
Left_4000hz	Platelet	-0.119316	1.91048e-07	0.02299	-0.118324	2.41433e-07	1894	-0.0746766	-0.163479	6.40919e-07	8.01026e-07
Left_1000hz	AG_Ratio	-0.120036	1.98668e-07	0.0231621	-0.10948	2.13395e-06	1866	-0.0750675	-0.164518	6.65913e-07	6.46126e-06
Systolic_BP	L_naked_eyesight	-0.108313	2.00288e-07	0.0208924	-0.125306	1.73587e-09	2293	-0.0676787	-0.148588	6.70766e-07	6.83697e-09
Globulin	Ca	0.120052	2.05541e-07	0.0231932	0.118346	3.05606e-07	1861	0.164592	0.075022	6.87772e-07	1.00373e-06
BMI	Right_4000hz	0.118572	2.10131e-07	0.0229235	0.141289	5.87274e-10	1905	0.162617	0.0740554	7.0253e-07	2.40751e-09
HBa1c	WBC	0.118831	2.14281e-07	0.02299	0.111103	1.25317e-06	1894	0.162999	0.0741868	7.15795e-07	3.8784e-06
Pulse_rate	Right_4000hz	-0.119578	2.19569e-07	0.0231558	-0.12461	6.60155e-08	1867	-0.074617	-0.164054	7.32833e-07	2.29326e-07
Pulse_rate	WWtR	0.118883	2.2121e-07	0.0230266	0.121688	1.1347e-07	1888	0.163121	0.0741684	7.37679e-07	3.85955e-07
Fat_percentage	FVC_pct	-0.122396	2.222e-07	0.0237156	-0.120373	3.51516e-07	1780	-0.0763686	-0.167902	7.4035e-07	1.14301e-06
Right_1000hz	GGT	0.117476	2.24015e-07	0.0227626	0.122644	6.38342e-08	1932	0.161228	0.0732645	7.45763e-07	2.22143e-07
Degree_of_obesity	ESR	0.118867	2.27036e-07	0.0230449	0.113272	8.20172e-07	1885	0.16314	0.0741159	7.55178e-07	2.56467e-06
Hemoglobin	Amylase	-0.119839	2.27622e-07	0.023237	-0.118359	3.20721e-07	1854	-0.0747226	-0.164467	7.56486e-07	1.04985e-06
T_cholesterol	Lymphocyte	0.116064	2.34619e-07	0.0225246	0.118742	1.22507e-07	1973	0.159377	0.0723041	7.7908e-07	4.14533e-07
LDL	HBa1c	0.118311	2.36935e-07	0.0229718	0.150673	4.2281e-11	1897	0.162451	0.073698	7.86103e-07	1.90923e-10
Right_4000hz	CRP	0.119857	2.40666e-07	0.0232873	0.123213	1.09325e-07	1846	0.16458	0.0746425	7.97804e-07	3.72503e-07
LDL	Globulin	0.117781	2.4249e-07	0.0228874	0.117654	2.49851e-07	1911	0.161767	0.0733282	8.03172e-07	8.28253e-07
RDW_pct	Albumin	-0.116855	2.57758e-07	0.0227567	-0.120384	1.10411e-07	1933	-0.0726493	-0.160603	8.53021e-07	3.75877e-07
Lymphocyte	Eosinophil	0.115015	2.77504e-07	0.0224563	0.0996719	8.62698e-06	1985	0.15821	0.0713796	9.1759e-07	2.45634e-05
R_naked_eyesight	Homocysteine	-0.123191	2.81671e-07	0.0240772	-0.118504	7.87083e-07	1727	-0.0764658	-0.169375	9.30584e-07	2.47108e-06
Lymphocyte	CPK	0.119701	2.8334e-07	0.0233954	0.118895	3.40759e-07	1829	0.164632	0.074274	9.35309e-07	1.11004e-06
Pulse_rate	CEA	-0.118285	2.90291e-07	0.0231372	-0.123872	7.71042e-08	1870	-0.0733488	-0.162741	9.57447e-07	2.65959e-07
T_cholesterol	Globulin	0.116843	2.91767e-07	0.0228575	0.119541	1.53788e-07	1916	0.160783	0.07244	9.61505e-07	5.15038e-07
HBs_Ag_Quan	HBs_Ab_Quan	-0.12085	3.03894e-07	0.0236823	-0.0885465	0.000179848	1785	-0.0748734	-0.166313	1.00063e-06	0.00044034
ALT	K	0.118208	3.06488e-07	0.0231683	0.110572	1.69638e-06	1865	0.162725	0.0732106	1.00832e-06	5.18045e-06
FVC	U_RBC	-0.119133	3.11006e-07	0.0233635	-0.115399	7.22562e-07	1834	-0.0737632	-0.164011	1.02232e-06	2.27764e-06
Platelet	AG_Ratio	-0.11643	3.16875e-07	0.0228456	-0.115613	3.83446e-07	1918	-0.0720472	-0.160353	1.04074e-06	1.24168e-06
D_bilirubin	P	-0.118366	3.24896e-07	0.0232495	-0.116998	4.4426e-07	1852	-0.0732119	-0.163036	1.06619e-06	1.4315e-06
Diastolic_BP	FVC	0.117907	3.28562e-07	0.0231683	0.141217	9.05725e-10	1865	0.162427	0.0729069	1.07732e-06	3.67072e-09
Left_2000hz	Homocysteine	0.120205	3.41069e-07	0.0236558	0.106557	6.28127e-06	1789	0.165627	0.0742747	1.11739e-06	1.82292e-05
MCH	GGT	0.11445	3.42356e-07	0.0225189	0.0937907	2.9975e-05	1974	0.157772	0.0706877	1.12067e-06	8.07099e-05
L_naked_eyesight	Homocysteine	-0.122106	3.52964e-07	0.0240632	-0.118834	7.22406e-07	1729	-0.0753984	-0.168279	1.15443e-06	2.27764e-06
GGT	L_eye_pressure	0.115891	3.67072e-07	0.0228635	0.103989	5.11483e-06	1915	0.159854	0.0714683	1.19957e-06	1.49437e-05
Monocyte	Basophil	0.11349	3.7284e-07	0.0223999	0.119589	8.44459e-08	1995	0.156596	0.0699525	1.21741e-06	2.9035e-07
Creatinine	U_pH	-0.113704	3.73967e-07	0.022445	-0.0913489	4.54418e-05	1987	-0.0700805	-0.156894	1.22007e-06	0.000119399
T_bilirubin	ALP	0.114039	3.92892e-07	0.0225532	0.0955174	2.19205e-05	1968	0.157432	0.0702072	1.28074e-06	5.98458e-05
Hemoglobin	T3	0.116854	3.98046e-07	0.0231249	0.130216	1.5645e-08	1872	0.161305	0.0719301	1.29646e-06	5.75118e-08
BMI	T_cholesterol	0.104695	4.158e-07	0.020739	0.104651	4.20448e-07	2327	0.144713	0.0643345	1.35317e-06	1.35813e-06
Eosinophil	K	0.116663	4.15856e-07	0.0231249	0.113782	7.9868e-07	1872	0.161117	0.0717376	1.35222e-06	2.50547e-06
Neutral_fat	Amylase	-0.117154	4.22637e-07	0.023237	-0.107266	3.67601e-06	1854	-0.072014	-0.161816	1.37313e-06	1.09027e-05
Right_3000hz	CA125	-0.166676	4.4621e-07	0.0332411	-0.184149	2.32223e-08	907	-0.102695	-0.229283	1.44852e-06	8.41029e-08
HBa1c	FVC_pct	-0.118916	4.48887e-07	0.0236426	-0.120288	3.29704e-07	1791	-0.0729999	-0.164329	1.456e-06	1.07746e-06
Pulse_rate	Globulin	0.116155	4.54173e-07	0.0231002	0.111523	1.28366e-06	1876	0.160567	0.0712729	1.47193e-06	3.96649e-06
FEV1	CA19_9	-0.117269	4.71839e-07	0.0233571	-0.123388	1.14388e-07	1835	-0.0718956	-0.162159	1.52791e-06	3.88741e-07
WHtR	Platelet	0.113132	4.76345e-07	0.022536	0.107077	1.89344e-06	1971	0.156503	0.0693263	1.54123e-06	5.75529e-06
Lipoprotein_a	Right_3000hz	0.117744	4.89745e-07	0.0234856	0.112789	1.45597e-06	1815	0.162873	0.0721239	1.58328e-06	4.47419e-06
Eosinophil	ESR	-0.114989	5.41313e-07	0.0230205	-0.118077	2.65328e-07	1889	-0.070253	-0.159264	1.74855e-06	8.77329e-07
Waist	Eosinophil	0.112914	5.57534e-07	0.0226281	0.125696	2.45752e-08	1955	0.156464	0.0689268	1.79946e-06	8.88383e-08
Right_4000hz	CA125	-0.164162	5.6214e-07	0.0330229	-0.194549	2.73734e-09	919	-0.100561	-0.226427	1.81283e-06	1.06528e-08
FVC	Ca	0.116657	5.65287e-07	0.0233954	0.11565	7.07644e-07	1829	0.161627	0.0712029	1.82148e-06	2.23422e-06
Neutrophil	AST	-0.111667	5.65351e-07	0.0223887	-0.124348	2.47538e-08	1997	-0.0681371	-0.154773	1.82019e-06	8.94013e-08
HBa1c	AG_Ratio	-0.115329	5.67559e-07	0.0231311	-0.0972622	2.50591e-05	1871	-0.0703801	-0.159811	1.8258e-06	6.8035e-05
MCHC	Homocysteine	0.117406	5.80132e-07	0.0235702	0.118696	4.34894e-07	1802	0.162701	0.0716175	1.86471e-06	1.40363e-06
Lymphocyte	Basophil	0.111783	5.95048e-07	0.0224563	0.103091	4.176e-06	1985	0.155017	0.0681216	1.91108e-06	1.2311e-05
FEV1_per_FVC_pct	CRP	-0.116391	5.99925e-07	0.0233954	-0.105086	6.68195e-06	1829	-0.0709348	-0.161365	1.92517e-06	1.93204e-05
U_RBC	LDH	0.115776	6.06642e-07	0.023281	0.106264	4.72247e-06	1847	0.160539	0.0705378	1.94513e-06	1.38802e-05
Neutrophil	ESR	0.114432	6.14518e-07	0.0230205	0.0963876	2.71361e-05	1889	0.158713	0.0696907	1.96877e-06	7.33182e-05
HDL	Eosinophil	-0.111815	6.22215e-07	0.0225018	-0.109295	1.10944e-06	1977	-0.0680657	-0.155136	1.9918e-06	3.44525e-06
Weight	Left_4000hz	0.113887	6.28057e-07	0.0229295	0.13633	2.33334e-09	1904	0.158001	0.0693188	2.00886e-06	9.11643e-09
Right_4000hz	L_corrective_eyesight	-0.187446	6.70528e-07	0.0380418	-0.1899	4.75416e-07	693	-0.114569	-0.258316	2.14295e-06	1.52938e-06
Neutral_fat	Right_1000hz	0.11289	6.80074e-07	0.022798	0.114162	5.07827e-07	1926	0.156764	0.0685702	2.17169e-06	1.63096e-06
Left_1000hz	ALT	0.112993	7.05276e-07	0.0228515	0.135055	2.91105e-09	1917	0.156969	0.06857	2.25033e-06	1.13063e-08
MCV	BUN	0.11177	7.35365e-07	0.0226397	0.112324	6.47551e-07	1953	0.155355	0.0677505	2.34442e-06	2.06111e-06
Degree_of_obesity	T3	0.114042	7.74191e-07	0.0231496	0.111664	1.31114e-06	1868	0.158575	0.0690455	2.4662e-06	4.04491e-06
Fat_percentage	L_eye_pressure	0.115458	8.08455e-07	0.0234791	0.110546	2.33424e-06	1816	0.160604	0.0698306	2.57325e-06	7.03506e-06
HDL	T3	-0.11374	8.22629e-07	0.0231434	-0.126099	4.50768e-08	1869	-0.0687533	-0.158265	2.61624e-06	1.58975e-07
Right_3000hz	K	0.115039	8.27234e-07	0.0234146	0.115136	8.09789e-07	1826	0.160067	0.069534	2.62875e-06	2.53829e-06
MCH	T_protein	-0.111336	8.28016e-07	0.0226572	-0.119955	1.07927e-07	1950	-0.0672791	-0.15496	2.6291e-06	3.68383e-07
FBS	Ca	0.113468	8.28394e-07	0.023094	0.114592	6.43432e-07	1877	0.157901	0.068575	2.62817e-06	2.04966e-06
Left_3000hz	AFP	0.114552	8.3084e-07	0.023319	0.131308	1.56134e-08	1841	0.159403	0.0692299	2.6338e-06	5.74497e-08
Height	Globulin	-0.112155	8.6979e-07	0.0228695	-0.115529	4.02031e-07	1914	-0.06769	-0.156175	2.75504e-06	1.30078e-06
Na	U_uric_acid	0.113143	9.33339e-07	0.0231372	0.108912	2.35112e-06	1870	0.157664	0.0681636	2.95394e-06	7.07506e-06
FVC_pct	LDH	-0.115667	9.38996e-07	0.0236624	-0.125415	1.03513e-07	1788	-0.0696837	-0.16116	2.96944e-06	3.53625e-07
Diastolic_BP	BUN	0.110556	9.45306e-07	0.0226166	0.109359	1.23923e-06	1957	0.154111	0.0665724	2.98699e-06	3.83828e-06
Right_3000hz	WWtR	0.113789	9.70305e-07	0.0233063	0.109199	2.61687e-06	1843	0.158625	0.0684843	3.0635e-06	7.84461e-06
FBS	T_protein	0.110192	9.82012e-07	0.0225762	0.107338	1.86371e-06	1964	0.153674	0.0662846	3.09797e-06	5.66932e-06
AST	AFP	0.110581	9.89261e-07	0.022663	0.112633	6.19163e-07	1949	0.154225	0.0665069	3.11832e-06	1.97557e-06
Na	Homocysteine	0.115154	1.03522e-06	0.0236492	0.0980211	3.26391e-05	1790	0.160628	0.0691915	3.26058e-06	8.7522e-05
Waist	R_eye_pressure	0.111915	1.05337e-06	0.0229961	0.0954602	3.18104e-05	1893	0.156181	0.067201	3.31506e-06	8.54755e-05
Right_3000hz	Free_T4	-0.113705	1.06454e-06	0.0233762	-0.120113	2.51974e-07	1832	-0.0682639	-0.158676	3.34751e-06	8.34585e-07
Left_3000hz	ESR	0.113822	1.08809e-06	0.0234211	0.115787	7.05976e-07	1825	0.158877	0.0682939	3.41883e-06	2.23075e-06
Pulse_rate	FVC_pct	-0.114855	1.10447e-06	0.0236492	-0.104709	9.03015e-06	1790	-0.0688898	-0.160333	3.46753e-06	2.56367e-05
Left_3000hz	WWtR	0.113138	1.12689e-06	0.0233126	0.10795	3.42562e-06	1842	0.157995	0.0678164	3.53508e-06	1.01832e-05
BMI	T3	0.112345	1.12873e-06	0.0231496	0.111657	1.31318e-06	1868	0.156899	0.0673345	3.538e-06	4.04491e-06
WHtR	Albumin	-0.110289	1.18495e-06	0.0227685	-0.115843	3.31824e-07	1931	-0.0660065	-0.154138	3.71128e-06	1.08348e-06
Degree_of_obesity	Right_3000hz	0.1125	1.18874e-06	0.0232307	0.123391	9.7557e-08	1855	0.157207	0.0673326	3.72014e-06	3.33568e-07
Globulin	U_SG	-0.110581	1.19092e-06	0.0228337	-0.107023	2.60222e-06	1920	-0.0661729	-0.154551	3.72401e-06	7.81265e-06
P	U_WBC	0.1126	1.21005e-06	0.0232684	0.11621	5.42493e-07	1849	0.157379	0.0673602	3.78079e-06	1.73518e-06
Lipoprotein_a	Right_4000hz	0.113444	1.26388e-06	0.0234856	0.110841	2.20688e-06	1815	0.158627	0.0677867	3.94586e-06	6.66147e-06
FEV1_pct	ESR	-0.114253	1.26621e-06	0.0236558	-0.107769	4.9147e-06	1789	-0.0682697	-0.159751	3.94996e-06	1.4402e-05
HBa1c	T_bilirubin	-0.110936	1.2754e-06	0.0229718	-0.11296	8.11941e-07	1897	-0.0662616	-0.155167	3.97548e-06	2.543e-06
LDL	BUN	0.109434	1.28899e-06	0.0226688	0.130709	7.03275e-09	1948	0.153102	0.0653394	4.01464e-06	2.65765e-08
Neutral_fat	Left_1000hz	0.109868	1.36067e-06	0.0228099	0.116247	3.17048e-07	1924	0.153801	0.0655011	4.23452e-06	1.0387e-06
Fat_percentage	Left_2000hz	0.113039	1.36132e-06	0.0234726	0.123637	1.24436e-07	1817	0.158202	0.0674032	4.23317e-06	4.20698e-07
GGT	R_eye_pressure	0.110119	1.38861e-06	0.0228814	0.104106	5.07617e-06	1912	0.154186	0.0656141	4.31461e-06	1.48418e-05
K	WWtR	-0.111711	1.42176e-06	0.023237	-0.12402	8.45465e-08	1854	-0.0665252	-0.15644	4.41409e-06	2.9035e-07
ALT	CA125	-0.157006	1.42246e-06	0.0327561	-0.174606	7.85831e-08	934	-0.0938036	-0.218948	4.41279e-06	2.70583e-07
Weight	D_bilirubin	0.10993	1.46608e-06	0.0228934	0.127543	2.22797e-08	1910	0.154023	0.0654009	4.54449e-06	8.09137e-08
Left_4000hz	U_uric_acid	0.111041	1.50255e-06	0.0231496	0.124673	6.44797e-08	1868	0.155611	0.0660198	4.65385e-06	2.2419e-07
Platelet	BUN	-0.108421	1.5287e-06	0.0226166	-0.102062	6.06974e-06	1957	-0.0644207	-0.152001	4.73112e-06	1.76522e-05
Lymphocyte	P	0.111034	1.62581e-06	0.0232244	0.10142	1.19968e-05	1856	0.155747	0.0658672	5.02767e-06	3.37409e-05
Weight	Pulse_rate	-0.109563	1.64057e-06	0.0229235	-0.109528	1.65297e-06	1905	-0.0649716	-0.153717	5.06932e-06	5.05181e-06
Height	LDH	-0.111105	1.64314e-06	0.0232495	-0.106999	3.93373e-06	1852	-0.065889	-0.155865	5.07327e-06	1.16318e-05
Hematocrit	U_RBC	-0.108973	1.65877e-06	0.0228099	-0.101862	7.57822e-06	1924	-0.064599	-0.152917	5.11749e-06	2.17035e-05
Fat_percentage	Monocyte	-0.111744	1.70639e-06	0.0234211	-0.11928	3.21501e-07	1825	-0.0661982	-0.156824	5.26026e-06	1.05152e-06
Degree_of_obesity	Left_2000hz	0.10903	1.7216e-06	0.0228575	0.120998	1.0819e-07	1916	0.153064	0.0645636	5.30296e-06	3.68959e-07
WBC	Ca	0.110199	1.74794e-06	0.0231187	0.101131	1.15939e-05	1873	0.154719	0.0652313	5.37986e-06	3.26937e-05
Left_3000hz	K	0.111438	1.82179e-06	0.0234211	0.108917	3.10663e-06	1825	0.156523	0.0658903	5.60275e-06	9.24902e-06
HBa1c	Creatinine	0.109093	1.86409e-06	0.0229476	0.106473	3.28044e-06	1901	0.153299	0.0644514	5.72836e-06	9.75906e-06
Diastolic_BP	Amylase	-0.110459	1.9008e-06	0.0232558	-0.107258	3.74954e-06	1851	-0.0652263	-0.155239	5.83657e-06	1.11124e-05
Right_2000hz	AG_Ratio	-0.109952	1.9275e-06	0.0231621	-0.110301	1.78748e-06	1866	-0.0648981	-0.154559	5.91391e-06	5.44591e-06
Fat_percentage	MCV	-0.111097	1.95949e-06	0.0234211	-0.109621	2.67961e-06	1825	-0.0655466	-0.156186	6.00737e-06	8.02039e-06
FBS	U_pH	-0.106253	1.98332e-06	0.0224055	-0.0913176	4.43254e-05	1994	-0.0626479	-0.149452	6.07566e-06	0.000116779
Pulse_rate	K	-0.109957	1.98755e-06	0.0231932	-0.113953	8.28232e-07	1861	-0.0648418	-0.154623	6.08385e-06	2.58781e-06
Right_3000hz	P	-0.110908	2.04009e-06	0.0234211	-0.0919436	8.37271e-05	1825	-0.065356	-0.155999	6.23982e-06	0.000214383
FEV1_per_FVC_pct	U_uric_acid	-0.110279	2.13274e-06	0.0233316	-0.120646	2.11234e-07	1839	-0.0648967	-0.155207	6.5181e-06	7.02618e-07
WBC	WWtR	-0.106574	2.18047e-06	0.0225647	-0.0966331	1.77075e-05	1966	-0.0626608	-0.150075	6.65876e-06	4.88202e-05
Degree_of_obesity	K	0.109028	2.33676e-06	0.0231558	0.107969	2.92837e-06	1867	0.153633	0.0639784	7.1305e-06	8.73825e-06
Left_2000hz	AG_Ratio	-0.109019	2.37025e-06	0.0231683	-0.0987325	1.94245e-05	1865	-0.0639458	-0.153649	7.22705e-06	5.33662e-05
T_protein	CRP	0.108511	2.40838e-06	0.0230756	0.115609	5.00247e-07	1880	0.152969	0.0636148	7.33761e-06	1.60794e-06
Right_1000hz	AG_Ratio	-0.108851	2.42672e-06	0.0231558	-0.10817	2.80651e-06	1867	-0.0638006	-0.153459	7.38773e-06	8.38739e-06
FVC_pct	Hemoglobin	0.110213	2.52008e-06	0.0234856	0.113077	1.36813e-06	1815	0.155436	0.0645293	7.66597e-06	4.20758e-06
Neutral_fat	U_WBC	-0.107405	2.52908e-06	0.0228874	-0.120359	1.31129e-07	1911	-0.062868	-0.151516	7.68739e-06	4.42941e-07
Right_4000hz	AG_Ratio	-0.10901	2.5911e-06	0.0232558	-0.0988984	2.02143e-05	1851	-0.0637658	-0.153808	7.86978e-06	5.53419e-05
Right_4000hz	R_corrective_eyesight	-0.177589	2.59397e-06	0.0380693	-0.181022	1.64306e-06	692	-0.104441	-0.248826	7.8724e-06	5.02545e-06
P	ESR	0.109138	2.60145e-06	0.0232873	0.106267	4.74756e-06	1846	0.153995	0.0638333	7.88899e-06	1.39435e-05
Systolic_BP	Albumin	0.106089	2.60394e-06	0.0226339	0.0970383	1.73214e-05	1954	0.149728	0.0620365	7.89042e-06	4.78231e-05
Right_3000hz	CRP	0.109746	2.64297e-06	0.0234339	0.0997408	1.9873e-05	1823	0.154876	0.0641597	8.00249e-06	5.44455e-05
D_bilirubin	CRP	-0.108496	2.66674e-06	0.0231745	-0.125177	5.88926e-08	1864	-0.0634065	-0.153144	8.06823e-06	2.05494e-07
Right_3000hz	AG_Ratio	-0.109715	2.67739e-06	0.0234404	-0.106705	5.00459e-06	1822	-0.0641154	-0.154857	8.0942e-06	1.46544e-05
Globulin	U_RBC	0.107659	2.68703e-06	0.0230022	0.11171	1.1097e-06	1892	0.151986	0.0628991	8.11708e-06	3.44525e-06
Free_T4	LDH	-0.108698	2.82053e-06	0.0232747	-0.109351	2.45583e-06	1848	-0.0634141	-0.153535	8.51378e-06	7.37879e-06
MCHC	D_bilirubin	0.106569	3.02764e-06	0.0228874	0.097461	1.97339e-05	1911	0.15069	0.0620257	9.1319e-06	5.41403e-05
Monocyte	D_bilirubin	0.106528	3.09121e-06	0.0228994	0.0932188	4.52021e-05	1909	0.150672	0.0619605	9.31645e-06	0.000118849
ALT	L_eye_pressure	0.106584	3.10914e-06	0.0229175	0.0979501	1.83744e-05	1906	0.150762	0.0619821	9.36328e-06	5.06234e-05
WHtR	CA125	-0.15206	3.15301e-06	0.0328089	-0.154416	2.20485e-06	931	-0.088676	-0.214217	9.48812e-06	6.66047e-06
Weight	PSA	-0.147698	3.16401e-06	0.0318626	-0.133751	2.49082e-05	987	-0.0860917	-0.20818	9.5139e-06	6.76723e-05
P	U_pH	-0.108055	3.21042e-06	0.0232684	-0.106452	4.48805e-06	1849	-0.0627786	-0.152888	9.64605e-06	1.32111e-05
Degree_of_obesity	Left_3000hz	0.107665	3.38072e-06	0.023237	0.126477	4.6516e-08	1854	0.152442	0.0624463	1.01499e-05	1.63768e-07
Right_3000hz	ALT	0.107778	3.3822e-06	0.0232621	0.133814	7.57452e-09	1850	0.152602	0.0625118	1.01466e-05	2.84863e-08
Hematocrit	U_SG	0.103829	3.4999e-06	0.0224394	0.0970143	1.47039e-05	1988	0.147121	0.0601407	1.04917e-05	4.08268e-05
D_bilirubin	Ca	0.106969	3.57446e-06	0.0231434	0.111121	1.46694e-06	1869	0.151576	0.0619285	1.0707e-05	4.50437e-06
FEV1_per_FVC_pct	T_protein	0.107662	3.59437e-06	0.0233	0.104604	6.75738e-06	1844	0.15256	0.0623209	1.07584e-05	1.94953e-05
Hematocrit	Amylase	-0.1072	3.77243e-06	0.0232495	-0.103866	7.501e-06	1852	-0.0619533	-0.152007	1.12827e-05	2.15296e-05
Monocyte	Free_T4	0.105205	3.82087e-06	0.0228277	0.104809	4.15684e-06	1921	0.149227	0.060768	1.14188e-05	1.22638e-05
Weight	Albumin	0.104192	3.85839e-06	0.0226166	0.108395	1.53756e-06	1957	0.147819	0.0601596	1.15222e-05	4.71383e-06
Left_4000hz	R_naked_eyesight	-0.108443	3.8811e-06	0.0235506	-0.114104	1.17227e-06	1805	-0.0626176	-0.153811	1.15812e-05	3.63665e-06
Pulse_rate	Left_4000hz	-0.106659	3.88427e-06	0.0231621	-0.1146	6.92507e-07	1866	-0.0615797	-0.151305	1.15818e-05	2.19173e-06
Left_4000hz	L_naked_eyesight	-0.10829	3.98045e-06	0.0235441	-0.11264	1.5959e-06	1806	-0.0624767	-0.153648	1.18596e-05	4.88885e-06
Degree_of_obesity	Homocysteine	0.108355	4.00107e-06	0.0235637	0.128024	4.90199e-08	1803	0.15375	0.0625035	1.19119e-05	1.72119e-07
Weight	L_eye_pressure	0.1051	4.0226e-06	0.0228575	0.0934803	4.1649e-05	1916	0.149179	0.0606033	1.19669e-05	0.000110098
FBS	MCHC	0.103382	4.10211e-06	0.0225018	0.0930315	3.42981e-05	1977	0.146798	0.0595678	1.21942e-05	9.15942e-05
Left_3000hz	Free_T4	-0.107332	4.16611e-06	0.0233826	-0.110957	1.94228e-06	1831	-0.0618264	-0.152392	1.2375e-05	5.89918e-06
HDL	Right_1000hz	-0.104615	4.20843e-06	0.022798	-0.099029	1.33742e-05	1926	-0.0602314	-0.148586	1.24913e-05	3.73466e-05
Diastolic_BP	T_bilirubin	0.103904	4.24641e-06	0.0226513	0.100863	8.05708e-06	1951	0.147601	0.0598012	1.25945e-05	2.30244e-05
Left_2000hz	MCH	0.105305	4.42824e-06	0.0230022	0.0989162	1.63032e-05	1892	0.149659	0.0605272	1.31238e-05	4.51074e-05
Left_4000hz	AFP	0.105603	4.51393e-06	0.0230879	0.114671	6.27647e-07	1878	0.150119	0.0606605	1.33677e-05	2.00101e-06
HBa1c	Na	0.106276	4.5729e-06	0.0232495	0.127709	3.49144e-08	1852	0.151094	0.0610227	1.35321e-05	1.2449e-07
Lipoprotein_a	RBC	-0.10723	4.60252e-06	0.0234662	-0.0972133	3.29628e-05	1818	-0.0615602	-0.152451	1.36094e-05	8.82692e-05
Pulse_rate	FEV1	-0.106649	4.62824e-06	0.0233444	-0.103573	8.66321e-06	1837	-0.0612131	-0.151644	1.36752e-05	2.46307e-05
Neutral_fat	T_protein	0.103344	4.78397e-06	0.0226513	0.107418	1.98084e-06	1951	0.147048	0.0592377	1.41246e-05	6.01162e-06
Eosinophil	ALT	0.102394	4.93195e-06	0.0224733	0.110871	7.49461e-07	1982	0.145766	0.0586284	1.45506e-05	2.35674e-06
MCV	T_bilirubin	0.103033	5.05419e-06	0.0226397	0.101146	7.51494e-06	1953	0.146717	0.0589467	1.49e-05	2.15538e-05
HDL	FEV1	-0.105399	5.08174e-06	0.0231683	-0.12798	2.92267e-08	1865	-0.0602976	-0.150071	1.49699e-05	1.04878e-07
Height	Ca	0.105148	5.1693e-06	0.0231311	0.109483	2.06648e-06	1871	0.149752	0.0601177	1.52164e-05	6.26182e-06
MCH	P	-0.105534	5.17821e-06	0.0232182	-0.10644	4.29018e-06	1857	-0.0603359	-0.1503	1.52312e-05	1.26381e-05
Left_4000hz	Albumin	-0.105062	5.23274e-06	0.0231249	-0.117575	3.37217e-07	1872	-0.0600424	-0.149654	1.538e-05	1.10017e-06
BMI	Platelet	0.101494	5.36165e-06	0.0223607	0.0979634	1.12791e-05	2002	0.144659	0.0579421	1.57471e-05	3.18369e-05
HDL	T_protein	-0.10284	5.38289e-06	0.022663	-0.100059	9.61629e-06	1949	-0.0587073	-0.146572	1.57976e-05	2.72612e-05
Neutrophil	BUN	-0.1029	5.46526e-06	0.0226921	-0.101345	7.56857e-06	1944	-0.0587104	-0.146687	1.60273e-05	2.16918e-05
FEV1	U_RBC	-0.105889	5.5095e-06	0.0233635	-0.106498	4.86073e-06	1834	-0.0604092	-0.150929	1.6145e-05	1.42545e-05
Systolic_BP	U_WBC	-0.103682	5.51697e-06	0.0228755	-0.116662	3.1094e-07	1913	-0.0591398	-0.147812	1.61548e-05	1.01954e-06
Lipoprotein_a	Albumin	-0.10632	5.57785e-06	0.0234726	-0.100964	1.61943e-05	1817	-0.0606308	-0.151565	1.63208e-05	4.48377e-05
WHtR	Free_T4	-0.103651	5.61561e-06	0.0228874	-0.103283	6.06406e-06	1911	-0.0590853	-0.147804	1.64191e-05	1.76511e-05
Right_2000hz	ALT	0.10353	5.82446e-06	0.0228994	0.130997	9.21532e-09	1909	0.147708	0.05894	1.7017e-05	3.44914e-08
Height	U_RBC	-0.103263	5.8541e-06	0.0228456	-0.0975	1.89072e-05	1918	-0.0587768	-0.147341	1.70908e-05	5.20181e-05
Right_1000hz	Free_T4	-0.104103	5.95753e-06	0.023051	-0.0958481	3.08461e-05	1884	-0.0592206	-0.148565	1.73798e-05	8.29982e-05
GGT	U_pH	-0.101145	6.06233e-06	0.0224112	-0.0935557	2.87477e-05	1993	-0.0574927	-0.144412	1.76724e-05	7.75118e-05
RBC	K	0.104289	6.06885e-06	0.0231125	0.120091	1.84687e-07	1874	0.148867	0.0592883	1.76782e-05	6.15362e-07
Left_1000hz	Homocysteine	0.106634	6.1104e-06	0.0236426	0.0897428	0.000142979	1791	0.152201	0.0606152	1.7786e-05	0.000356993
Monocyte	GGT	0.101032	6.24398e-06	0.0224168	0.0979731	1.18399e-05	1992	0.14431	0.0573672	1.81613e-05	3.33236e-05
Left_2000hz	ALT	0.103132	6.36214e-06	0.0229054	0.12598	3.36471e-08	1908	0.147326	0.0585279	1.84913e-05	1.20081e-07
Right_1000hz	ALT	0.10285	6.38175e-06	0.0228456	0.126465	2.74064e-08	1918	0.146931	0.0583599	1.85345e-05	9.8527e-08
ALT	R_eye_pressure	0.103222	6.42232e-06	0.0229355	0.103366	6.23329e-06	1903	0.147472	0.0585591	1.86385e-05	1.81034e-05
BMI	Eosinophil	0.101154	6.45419e-06	0.022479	0.11389	3.72635e-07	1981	0.144551	0.0573689	1.87172e-05	1.20767e-06
Systolic_BP	Amylase	-0.104607	6.48685e-06	0.0232558	-0.104469	6.67275e-06	1851	-0.0593283	-0.149456	1.87979e-05	1.93081e-05
HBa1c	Globulin	0.103922	6.58232e-06	0.0231187	0.0922054	6.43313e-05	1873	0.148516	0.0589065	1.90605e-05	0.000167125
U_WBC	L_naked_eyesight	0.105794	6.58347e-06	0.0235376	0.102347	1.30611e-05	1807	0.15117	0.059974	1.90497e-05	3.64984e-05
ALT	AFP	0.102082	6.63299e-06	0.0227155	0.119261	1.37688e-07	1940	0.145923	0.0578414	1.91788e-05	4.64696e-07
Right_2000hz	Creatinine	0.102581	6.74852e-06	0.0228456	0.0955687	2.76144e-05	1918	0.146666	0.0580891	1.94985e-05	7.45589e-05
Systolic_BP	K	0.103865	6.92984e-06	0.0231621	0.109267	2.23374e-06	1866	0.148543	0.0587641	2.00076e-05	6.73737e-06
FVC	CA19_9	-0.104683	7.00338e-06	0.0233571	-0.115193	7.51296e-07	1835	-0.0592069	-0.149725	2.0205e-05	2.36061e-06
GGT	T3	0.103525	7.10071e-06	0.0231125	0.114511	6.68822e-07	1874	0.148111	0.0585185	2.04708e-05	2.12536e-06
Lipoprotein_a	WWtR	0.105146	7.11817e-06	0.0234791	0.100617	1.74137e-05	1816	0.150417	0.0594353	2.0506e-05	4.80442e-05
BMI	CA19_9	-0.102329	7.2284e-06	0.0228635	-0.0903135	7.56767e-05	1915	-0.0578006	-0.146451	2.08082e-05	0.000194917
ALP	T3	0.103924	7.2469e-06	0.0232244	0.122424	1.21964e-07	1856	0.14872	0.0587014	2.08462e-05	4.13054e-07
AG_Ratio	T_bilirubin	0.101937	7.34013e-06	0.0227921	0.103514	5.28122e-06	1927	0.145927	0.0575455	2.10988e-05	1.54183e-05
ESR	L_corrective_eyesight	-0.169997	7.34164e-06	0.0381802	-0.153031	5.5677e-05	688	-0.0964758	-0.241672	2.10877e-05	0.000145027
T_protein	T_bilirubin	0.100594	7.74083e-06	0.0225475	0.0980751	1.30254e-05	1969	0.144129	0.0566715	2.2218e-05	3.64508e-05
WHtR	Hemoglobin	0.0883326	7.92787e-06	0.0198107	0.0746636	0.000160814	2550	0.126714	0.0496865	2.27382e-05	0.000396965
Right_3000hz	Platelet	-0.103504	8.02615e-06	0.0232432	-0.108918	2.6098e-06	1853	-0.0582421	-0.148342	2.30032e-05	7.82939e-06
Height	R_corrective_eyesight	0.147594	8.06868e-06	0.0332411	0.140154	2.27494e-05	907	0.210666	0.0832994	2.31082e-05	6.20653e-05
CRP	CEA	0.103465	8.09059e-06	0.0232432	0.112308	1.25623e-06	1853	0.148303	0.0582023	2.3154e-05	3.88479e-06
Left_4000hz	MCHC	0.102851	8.14861e-06	0.0231125	0.103062	7.80468e-06	1874	0.147445	0.0578392	2.3303e-05	2.23358e-05
Height	Lipoprotein_a	-0.104214	8.53452e-06	0.0234726	-0.0984062	2.64562e-05	1817	-0.0585085	-0.149483	2.43888e-05	7.15304e-05
Hemoglobin	U_SG	0.0992653	8.55394e-06	0.0223551	0.0960547	1.66087e-05	2003	0.142444	0.0557094	2.44265e-05	4.59202e-05
FVC_pct	Left_3000hz	-0.104594	8.67085e-06	0.0235768	-0.1169	6.53608e-07	1801	-0.0586882	-0.150059	2.47423e-05	2.0787e-06
HDL	CEA	-0.10124	8.99582e-06	0.0228575	-0.102779	6.54838e-06	1916	-0.0567153	-0.145362	2.56509e-05	1.89762e-05
Height	Amylase	-0.102816	9.32645e-06	0.0232558	-0.0926735	6.52384e-05	1851	-0.0575238	-0.147685	2.65743e-05	0.000169257
MCH	Homocysteine	0.104196	9.33114e-06	0.0235702	0.0890335	0.000154102	1802	0.149653	0.0582998	2.65683e-05	0.000382083
CRP	Homocysteine	0.104363	9.34189e-06	0.0236096	0.113916	1.298e-06	1796	0.149894	0.0583915	2.65796e-05	4.00762e-06
AFP	ESR	0.101988	9.60034e-06	0.0231002	0.0979665	2.13194e-05	1876	0.146568	0.0569943	2.72951e-05	5.82858e-05
ALP	CPK	0.103227	9.60293e-06	0.0233826	0.104498	7.44036e-06	1831	0.148335	0.0576906	2.72826e-05	2.13712e-05
RDW_pct	Free_T4	-0.101528	9.60658e-06	0.0229961	-0.0940666	4.14769e-05	1893	-0.0567341	-0.145913	2.72732e-05	0.000109718
FVC_pct	Left_2000hz	-0.103795	9.65414e-06	0.023518	-0.11605	7.39984e-07	1810	-0.057998	-0.149156	2.73884e-05	2.33068e-06
HBa1c	U_SG	-0.101415	9.98887e-06	0.0230144	-0.130208	1.33805e-08	1890	-0.0565853	-0.145837	2.83175e-05	4.95598e-08
Height	CA19_9	-0.100658	1.01857e-05	0.0228635	-0.102313	7.2525e-06	1915	-0.0561175	-0.144798	2.88545e-05	2.08623e-05
Globulin	LDH	0.102357	1.07465e-05	0.0233126	0.0872323	0.000177904	1842	0.14734	0.0569504	3.04212e-05	0.000436399
R_naked_eyesight	WWtR	-0.0924199	1.08447e-05	0.0210491	-0.0861532	4.12917e-05	2259	-0.0513744	-0.133154	3.0677e-05	0.000109375
Hemoglobin	Platelet	-0.097585	1.10339e-05	0.0222497	-0.0708508	0.0014328	2022	-0.0542239	-0.140579	3.11898e-05	0.003132
BMI	CEA	0.100159	1.14529e-05	0.0228814	0.122681	7.39804e-08	1912	0.144339	0.0555797	3.23508e-05	2.5586e-07
Left_2000hz	Platelet	-0.100162	1.15062e-05	0.0228874	-0.0999073	1.21132e-05	1911	-0.0555712	-0.144354	3.24778e-05	3.40195e-05
HDL	LDL	-0.0912751	1.19529e-05	0.0208878	-0.117228	1.79094e-08	2294	-0.0505385	-0.131709	3.37143e-05	6.55896e-08
Height	Platelet	-0.0976657	1.19957e-05	0.0223607	-0.0928067	3.1978e-05	2002	-0.0540881	-0.140872	3.38109e-05	8.58667e-05
HBa1c	L_corrective_eyesight	-0.167114	1.20116e-05	0.0384331	-0.165575	1.44767e-05	679	-0.0930426	-0.239345	3.38314e-05	4.03104e-05
Globulin	D_bilirubin	-0.10001	1.28409e-05	0.0229779	-0.094894	3.49442e-05	1896	-0.0552411	-0.144377	3.61411e-05	9.31925e-05
T_protein	LDH	0.100864	1.31122e-05	0.0231994	0.099856	1.59999e-05	1860	0.145647	0.0556682	3.6878e-05	4.4331e-05
Left_1000hz	Free_T4	-0.100156	1.33573e-05	0.0230571	-0.103523	6.75246e-06	1883	-0.055233	-0.144673	3.75403e-05	1.94953e-05
WBC	HBs_Ab_Quan	-0.102788	1.3539e-05	0.0236823	-0.100434	2.12794e-05	1785	-0.0566621	-0.148476	3.80237e-05	5.82173e-05
HDL	L_naked_eyesight	0.0950508	1.37739e-05	0.0219107	0.0830237	0.000147469	2085	0.137418	0.0523364	3.86558e-05	0.000366799
MCHC	Ca	0.100059	1.42038e-05	0.0231063	0.093829	4.71779e-05	1875	0.144672	0.0550395	3.98337e-05	0.000123712
Hematocrit	Platelet	-0.0964096	1.42155e-05	0.0222607	-0.0755286	0.000680441	2020	-0.0530192	-0.139437	3.9838e-05	0.0015615
MCV	ESR	-0.0996369	1.42765e-05	0.0230144	-0.0947514	3.69456e-05	1890	-0.0547944	-0.144078	3.99802e-05	9.83959e-05
FEV1	L_corrective_eyesight	0.165487	1.44194e-05	0.0384048	0.155697	4.55224e-05	680	0.237715	0.0914394	4.03518e-05	0.000119531
WHtR	R_corrective_eyesight	-0.144719	1.46329e-05	0.0335578	-0.135678	4.8909e-05	890	-0.079763	-0.208451	4.09198e-05	0.000127908
MCV	CEA	0.0992095	1.49106e-05	0.0229658	0.0844719	0.000229359	1898	0.143562	0.0544591	4.16666e-05	0.000555656
U_WBC	Homocysteine	-0.102097	1.5224e-05	0.0236624	-0.116722	7.45798e-07	1788	-0.0560046	-0.147755	4.25121e-05	2.34711e-06
MCHC	ALP	0.0976223	1.54011e-05	0.0226339	0.0978998	1.45616e-05	1954	0.141354	0.05351	4.2976e-05	4.05179e-05
Waist	Na	0.100217	1.54641e-05	0.0232432	0.105107	5.78823e-06	1853	0.145092	0.0549312	4.31211e-05	1.68608e-05
Diastolic_BP	Na	0.0997056	1.60531e-05	0.0231683	0.0908371	8.55297e-05	1865	0.144442	0.0545626	4.47317e-05	0.000218855
Neutral_fat	Platelet	0.0962184	1.64609e-05	0.0223831	0.103466	3.58044e-06	1998	0.139483	0.0525874	4.58354e-05	1.06354e-05
P	Homocysteine	-0.101552	1.6636e-05	0.0236426	-0.110757	2.62121e-06	1791	-0.0554945	-0.147178	4.629e-05	7.8516e-06
Systolic_BP	T_cholesterol	0.0891935	1.67557e-05	0.0207614	0.0911779	1.0805e-05	2322	0.129402	0.0486923	4.659e-05	3.05647e-05
WBC	ESR	0.098891	1.68994e-05	0.0230388	0.0871599	0.000150713	1886	0.143388	0.0539956	4.69562e-05	0.000374392
Albumin	AST	0.0966004	1.70523e-05	0.0225132	0.0907329	5.39008e-05	1975	0.140111	0.0527175	4.73475e-05	0.000140587
MCV	Globulin	-0.0979119	1.70751e-05	0.0228218	-0.0925063	4.8736e-05	1922	-0.0534342	-0.142002	4.7377e-05	0.000127541
T_cholesterol	HBa1c	0.0984401	1.7282e-05	0.0229597	0.12597	3.63368e-08	1899	0.14279	0.0536962	4.79172e-05	1.29326e-07
Left_1000hz	R_naked_eyesight	-0.10078	1.73324e-05	0.0235115	-0.103827	9.53867e-06	1811	-0.054973	-0.146163	4.8023e-05	2.70608e-05
MCHC	Free_T4	0.0979255	1.7377e-05	0.0228456	0.0911622	6.38343e-05	1918	0.142061	0.0534012	4.81123e-05	0.000165944
Left_4000hz	U_WBC	-0.0994151	1.76278e-05	0.0232119	-0.0995348	1.72199e-05	1858	-0.0541847	-0.144238	4.87723e-05	4.75765e-05
FVC_pct	Hematocrit	0.100546	1.79402e-05	0.0234985	0.101433	1.51069e-05	1813	0.145907	0.0547629	4.96017e-05	4.1916e-05
HDL	CPK	-0.100105	1.81362e-05	0.0234082	-0.107937	3.76465e-06	1827	-0.0544957	-0.145298	5.01081e-05	1.11487e-05
MCV	Creatinine	0.0963591	1.81672e-05	0.0225303	0.0813935	0.000296693	1972	0.139905	0.0524411	5.01584e-05	0.000708263
FVC_pct	Left_1000hz	-0.100708	1.83427e-05	0.0235637	-0.112426	1.70415e-06	1803	-0.0547987	-0.146192	5.06072e-05	5.20012e-06
P	U_uric_acid	-0.0990688	1.9057e-05	0.0232244	-0.123481	9.473e-08	1856	-0.0538115	-0.14392	5.25409e-05	3.24185e-07
HBa1c	AFP	0.0985082	1.92788e-05	0.0231063	0.113574	8.19857e-07	1875	0.143139	0.053478	5.3115e-05	2.56467e-06
Left_1000hz	MCV	0.0977959	1.97227e-05	0.0229658	0.0872062	0.000142393	1898	0.142164	0.0530357	5.42999e-05	0.000355756
Pulse_rate	Albumin	0.097936	1.98783e-05	0.0230083	0.0964775	2.64079e-05	1891	0.142384	0.0530937	5.46899e-05	7.14493e-05
Right_1000hz	AFP	0.097897	2.00312e-05	0.0230083	0.102889	7.3552e-06	1891	0.142346	0.0530543	5.50718e-05	2.11421e-05
Left_3000hz	P	-0.099653	2.01061e-05	0.0234275	-0.0935687	6.27548e-05	1824	-0.0540026	-0.144888	5.52389e-05	0.000163246
Right_1000hz	RBC	-0.0973043	2.01505e-05	0.0228755	-0.0803171	0.000437636	1913	-0.0527174	-0.141504	5.53219e-05	0.00102657
Hemoglobin	CRP	0.0978396	2.01555e-05	0.0230022	0.115016	5.27047e-07	1892	0.142277	0.0530085	5.5297e-05	1.68853e-06
Left_1000hz	L_naked_eyesight	-0.0999173	2.03542e-05	0.023505	-0.0995947	2.16513e-05	1812	-0.0541171	-0.145298	5.58029e-05	5.91521e-05
Right_2000hz	L_naked_eyesight	-0.0998285	2.07036e-05	0.023505	-0.102284	1.28627e-05	1812	-0.0540277	-0.14521	5.67212e-05	3.60468e-05
Systolic_BP	P	-0.098584	2.14828e-05	0.0232558	-0.116333	5.20208e-07	1851	-0.053262	-0.143501	5.88148e-05	1.66936e-06
Neutral_fat	FVC	0.0980648	2.21163e-05	0.0231683	0.112958	1.00559e-06	1865	0.142819	0.0529103	6.05068e-05	3.12947e-06
Hemoglobin	U_RBC	-0.0962258	2.27985e-05	0.0227685	-0.0939675	3.53863e-05	1931	-0.051841	-0.140231	6.23298e-05	9.43072e-05
RBC	CRP	0.0972847	2.31487e-05	0.0230388	0.125086	5.03518e-08	1886	0.141799	0.0523782	6.32429e-05	1.76637e-07
Lymphocyte	CA125	-0.138093	2.3802e-05	0.0328266	-0.13559	3.34606e-05	930	-0.0744692	-0.200597	6.49824e-05	8.95408e-05
U_SG	Free_T4	0.0963258	2.40582e-05	0.0228575	0.104391	4.67271e-06	1916	0.140501	0.0517675	6.56361e-05	1.37443e-05
Height	L_corrective_eyesight	0.13948	2.44173e-05	0.0332045	0.124531	0.000167171	909	0.202665	0.0751376	6.65693e-05	0.00041136
T_protein	Free_T4	0.0962425	2.49361e-05	0.0228814	0.0768263	0.000773489	1912	0.140465	0.0516368	6.79365e-05	0.00176059
Waist	CA125	-0.137611	2.51712e-05	0.0328089	-0.142336	1.30434e-05	931	-0.0740155	-0.200093	6.85293e-05	3.6475e-05
Degree_of_obesity	CEA	0.0961872	2.52065e-05	0.0228814	0.116156	3.52451e-07	1912	0.14041	0.0515811	6.85778e-05	1.1451e-06
ALT	P	-0.0975948	2.55977e-05	0.023237	-0.116999	4.37814e-07	1854	-0.0523027	-0.142486	6.95936e-05	1.4119e-06
U_pH	U_RBC	-0.0956857	2.57187e-05	0.0227862	-0.0959775	2.4291e-05	1928	-0.0512627	-0.139731	6.98743e-05	6.61789e-05
Weight	U_RBC	-0.095608	2.70098e-05	0.0228277	-0.0861528	0.000156461	1921	-0.0511032	-0.139734	7.33311e-05	0.000387442
BMI	Right_2000hz	0.0957045	2.70252e-05	0.0228515	0.107528	2.37529e-06	1917	0.139875	0.0511537	7.33219e-05	7.14229e-06
Right_2000hz	AFP	0.0962935	2.73637e-05	0.0230083	0.102139	8.57493e-06	1891	0.140759	0.05144	7.4189e-05	2.44329e-05
BMI	Left_1000hz	0.0953484	2.74688e-05	0.0227862	0.105247	3.63588e-06	1928	0.139397	0.0509232	7.44225e-05	1.07919e-05
MCV	CA125	-0.136818	2.74977e-05	0.0327737	-0.152267	2.98239e-06	933	-0.0732805	-0.19925	7.44493e-05	8.89267e-06
WBC	T_protein	0.0945239	2.86464e-05	0.0226397	0.100876	7.94992e-06	1953	0.138299	0.0503798	7.75058e-05	2.27348e-05
PSA	Amylase	0.136968	2.88884e-05	0.0328976	0.122825	0.000179156	926	0.19963	0.0731899	7.81064e-05	0.00043892
RDW_pct	D_bilirubin	-0.0958669	2.91359e-05	0.022984	-0.086548	0.000161835	1895	-0.0510582	-0.14029	7.87213e-05	0.000399234
L_naked_eyesight	WWtR	-0.0877136	2.95994e-05	0.0210398	-0.0801011	0.000137386	2261	-0.0466593	-0.128472	7.99183e-05	0.000344123
Lipoprotein_a	FEV1	-0.0980166	2.9661e-05	0.0235245	-0.0962221	4.14516e-05	1809	-0.0521649	-0.143456	8.00296e-05	0.000109718
LDL	Neutrophil	-0.0940143	3.01985e-05	0.0225819	-0.0948639	2.55558e-05	1963	-0.04998	-0.137684	8.14237e-05	6.92874e-05
FVC	AST	0.0963098	3.08338e-05	0.0231621	0.12129	1.47777e-07	1866	0.141071	0.0511556	8.30793e-05	4.96608e-07
FEV1_pct	WWtR	-0.0976529	3.12806e-05	0.023505	-0.109984	2.69564e-06	1812	-0.0518369	-0.143059	8.42252e-05	8.06221e-06
Neutral_fat	Homocysteine	0.0978627	3.13144e-05	0.0235571	0.123305	1.49139e-07	1804	0.143366	0.0519462	8.42583e-05	5.00326e-07
Weight	CEA	0.0950378	3.14963e-05	0.0228814	0.11432	5.38735e-07	1912	0.139273	0.0504241	8.46895e-05	1.72457e-06
Platelet	Creatinine	-0.0926783	3.16273e-05	0.0223161	-0.0839084	0.00016577	2010	-0.0491557	-0.13585	8.49834e-05	0.000408425
Pulse_rate	CRP	0.0964237	3.16912e-05	0.0232244	0.084104	0.000286404	1856	0.141304	0.0511482	8.50966e-05	0.000684537
FVC_pct	RBC	0.0975096	3.19722e-05	0.0234985	0.0926273	7.82227e-05	1813	0.142905	0.0517053	8.57924e-05	0.000200551
U_uric_acid	CA19_9	-0.0954031	3.21604e-05	0.0229961	-0.103281	6.71e-06	1893	-0.0505676	-0.139855	8.62384e-05	1.93872e-05
Hematocrit	Globulin	-0.0945423	3.30452e-05	0.0228218	-0.0911702	6.26243e-05	1922	-0.0500421	-0.138668	8.85502e-05	0.000163015
HDL	R_naked_eyesight	0.0908067	3.31754e-05	0.0219212	0.0894819	4.31932e-05	2083	0.133236	0.0480455	8.88383e-05	0.00011395
Lymphocyte	ESR	-0.0954099	3.33799e-05	0.0230449	-0.0790717	0.000590098	1885	-0.0504788	-0.139955	8.93248e-05	0.00136378
WHtR	Na	0.0961504	3.38699e-05	0.0232432	0.0978316	2.45836e-05	1853	0.141069	0.0508363	9.05743e-05	6.68864e-05
Height	K	0.0957721	3.39877e-05	0.0231558	0.114586	6.90021e-07	1867	0.140527	0.0506265	9.08273e-05	2.18562e-06
Left_4000hz	Free_T4	-0.0957605	3.43947e-05	0.0231683	-0.0939152	4.86435e-05	1865	-0.0505904	-0.14054	9.18523e-05	0.000127384
RDW_pct	Ca	-0.0956525	3.51058e-05	0.0231683	-0.0888927	0.000121081	1865	-0.0504817	-0.140433	9.36873e-05	0.000304844
Ca	WWtR	-0.0958064	3.52752e-05	0.0232119	-0.103906	7.19134e-06	1858	-0.0505513	-0.140669	9.40752e-05	2.07015e-05
AST	K	0.0953403	3.54915e-05	0.0231063	0.0949128	3.84835e-05	1875	0.140005	0.0502886	9.45876e-05	0.000102283
Left_1000hz	RBC	-0.0940886	3.79643e-05	0.0228874	-0.081016	0.000392426	1911	-0.0494571	-0.138345	0.000101109	0.000926628
Right_4000hz	Hemoglobin	0.094277	3.80264e-05	0.0229355	0.101683	8.81582e-06	1903	0.138624	0.0495525	0.000101205	2.50464e-05
R_naked_eyesight	R_corrective_eyesight	0.165599	3.89893e-05	0.040522	0.119699	0.003043	611	0.241743	0.0874271	0.000103698	0.00627829
RDW_pct	CA125	0.134591	3.90099e-05	0.032862	0.127909	9.33311e-05	928	0.197237	0.0708507	0.000103682	0.000238195
Weight	R_eye_pressure	0.0938812	3.91286e-05	0.0228755	0.090198	7.79741e-05	1913	0.138117	0.0492718	0.000103927	0.000200045
HBa1c	U_uric_acid	0.0943303	3.98303e-05	0.0230083	0.108671	2.17426e-06	1891	0.138817	0.0494638	0.000105719	6.57823e-06
CRP	L_eye_pressure	0.0949267	4.04498e-05	0.0231745	0.0878358	0.000146442	1864	0.139727	0.049739	0.000107291	0.000364707
Neutrophil	P	-0.0950286	4.12295e-05	0.0232244	-0.089509	0.000112777	1856	-0.0497437	-0.139923	0.000109285	0.000285036
Right_4000hz	L_naked_eyesight	-0.0961033	4.27884e-05	0.0235376	-0.103293	1.08457e-05	1807	-0.050213	-0.141589	0.00011334	3.06578e-05
HBs_Ab_Quan	Homocysteine	-0.0966741	4.29273e-05	0.0236823	-0.0898582	0.000143838	1785	-0.0505044	-0.142431	0.000113631	0.000358678
FVC_pct	AG_Ratio	0.0967237	4.29621e-05	0.0236956	0.0918168	0.000103388	1783	0.142506	0.0505283	0.000113646	0.000262663
Height	Neutrophil	-0.0917678	4.3045e-05	0.022479	-0.0886905	7.725e-05	1981	-0.0479208	-0.135262	0.000113789	0.000198317
MCV	P	-0.0946421	4.41087e-05	0.0232182	-0.0924343	6.63176e-05	1857	-0.049367	-0.139529	0.000116522	0.000171602
Globulin	AST	0.0928635	4.41179e-05	0.0227803	0.078313	0.000576158	1929	0.136926	0.0484337	0.000116468	0.00133392
D_bilirubin	AST	0.0931225	4.43722e-05	0.0228515	0.0688308	0.00256752	1917	0.13732	0.0485549	0.00011706	0.00539125
HBa1c	R_corrective_eyesight	-0.155912	4.49994e-05	0.0384331	-0.152596	6.54163e-05	679	-0.0816288	-0.228473	0.000118635	0.000169606
Fat_percentage	U_SG	-0.0954579	4.52504e-05	0.0234533	-0.103428	9.81464e-06	1820	-0.0497283	-0.140788	0.000119216	2.77833e-05
Diastolic_BP	Ca	0.0940615	4.60231e-05	0.0231311	0.0902727	9.2247e-05	1871	0.138787	0.0489531	0.000121171	0.000235582
Monocyte	T_bilirubin	0.0920736	4.62135e-05	0.0226455	0.0799218	0.000408618	1952	0.135885	0.0479026	0.00012159	0.000963123
Ca	L_naked_eyesight	-0.0964216	4.63073e-05	0.0237223	-0.0962575	4.77125e-05	1779	-0.050172	-0.142258	0.000121755	0.00012503
Left_1000hz	MCH	0.0933138	4.67069e-05	0.0229658	0.0851689	0.000203382	1898	0.137729	0.048524	0.000122723	0.000495176
T_bilirubin	P	-0.0941581	4.7819e-05	0.0232057	-0.0973122	2.63542e-05	1859	-0.0489043	-0.139026	0.000125561	7.13531e-05
FEV1_per_FVC_pct	U_WBC	0.0945753	4.91013e-05	0.0233444	0.0867626	0.000196748	1837	0.139706	0.0490528	0.000128842	0.000479919
Fat_percentage	L_corrective_eyesight	-0.156036	4.92306e-05	0.0386622	-0.167509	1.2896e-05	671	-0.0813077	-0.229019	0.000129094	3.61143e-05
WBC	D_bilirubin	-0.0927427	4.94483e-05	0.0228994	-0.0801633	0.000455148	1909	-0.0480791	-0.137036	0.000129578	0.00106319
T_cholesterol	FBS	0.0837341	5.11596e-05	0.0207079	0.112189	5.5023e-08	2334	0.123886	0.0433081	0.000133973	1.92335e-07
FEV1	PSA	-0.131694	5.12321e-05	0.0326512	-0.14104	1.42373e-05	940	-0.0683273	-0.194002	0.000134073	3.97002e-05
Systolic_BP	T_protein	0.0914478	5.22896e-05	0.0226513	0.084209	0.000196284	1951	0.135277	0.0472615	0.000136749	0.000479084
GGT	Na	0.0933483	5.23226e-05	0.0231249	0.0848437	0.000237781	1872	0.138069	0.0482474	0.000136744	0.000574824
D_bilirubin	ALT	0.0924325	5.26538e-05	0.0229054	0.0809952	0.000397975	1908	0.136741	0.0477551	0.000137518	0.000939164
Ca	T3	0.093941	5.36558e-05	0.0233063	0.111012	1.77651e-06	1843	0.139005	0.0484889	0.000140042	5.41668e-06
Pulse_rate	Monocyte	-0.0926139	5.37443e-05	0.0229779	-0.0958874	2.88805e-05	1896	-0.0477959	-0.13706	0.000140179	7.78163e-05
T_cholesterol	Neutrophil	-0.0905487	5.41513e-05	0.0224733	-0.0981507	1.20074e-05	1982	-0.0467053	-0.134044	0.000141147	3.37466e-05
Fat_percentage	MCH	-0.0943115	5.45501e-05	0.0234211	-0.0951747	4.65463e-05	1825	-0.0486372	-0.139592	0.000142091	0.000122137
BUN	U_pH	-0.0911706	5.68334e-05	0.0226921	-0.0858993	0.000149473	1944	-0.0469028	-0.135081	0.000147941	0.000371546
MCH	AFP	0.0917485	5.6965e-05	0.0228396	0.0827503	0.000284679	1919	0.135937	0.0471956	0.000148185	0.000680829
WBC	Globulin	0.0916242	5.8565e-05	0.0228456	0.0797009	0.000476227	1918	0.135825	0.0470589	0.000152246	0.00111176
WHtR	Globulin	0.0921874	5.87156e-05	0.02299	0.091562	6.59222e-05	1894	0.136661	0.0473429	0.000152536	0.000170804
Right_1000hz	Creatinine	0.0912147	6.04846e-05	0.0227862	0.0811109	0.000363766	1928	0.135306	0.0467631	0.000157027	0.000860511
Platelet	AST	-0.0890262	6.13124e-05	0.0222552	-0.0828031	0.000194114	2021	-0.0456006	-0.132116	0.000159071	0.000474084
Height	Right_3000hz	-0.0928632	6.18721e-05	0.0232307	-0.0783248	0.000734567	1855	-0.0475521	-0.137793	0.000160417	0.00167687
Left_3000hz	AG_Ratio	-0.0937025	6.21086e-05	0.0234468	-0.0855354	0.000257924	1821	-0.0479739	-0.139039	0.000160923	0.000621016
Neutral_fat	Eosinophil	0.0899386	6.21308e-05	0.0225018	0.0931438	3.35544e-05	1977	0.133494	0.0460359	0.000160874	8.97306e-05
T_cholesterol	Platelet	0.0893559	6.26426e-05	0.0223663	0.0820017	0.000240623	2001	0.132656	0.045715	0.000162092	0.000581148
Creatinine	CRP	0.0919987	6.30306e-05	0.0230388	0.0982676	1.91055e-05	1886	0.136568	0.0470576	0.000162989	5.25267e-05
Fat_percentage	Pulse_rate	0.0935784	6.38195e-05	0.0234533	0.0867002	0.000212904	1820	0.138929	0.0478363	0.00016492	0.000517071
FBS	FVC_pct	-0.0936187	6.48453e-05	0.0234856	-0.0842292	0.000327756	1815	-0.0478136	-0.139031	0.00016746	0.00077862
T3	TSH	-0.0919515	6.7099e-05	0.0231125	-0.0758359	0.00101818	1874	-0.0468658	-0.136663	0.000173166	0.00227392
Systolic_BP	MCH	0.0898591	6.7256e-05	0.0225877	0.0928589	3.79834e-05	1962	0.133581	0.0457877	0.000173457	0.000101091
FEV1_pct	CPK	0.0942393	6.73691e-05	0.0236956	0.0890538	0.000166419	1783	0.140049	0.0480272	0.000173634	0.000409768
Degree_of_obesity	MCHC	0.0897281	6.86346e-05	0.0225819	0.0950311	2.47256e-05	1963	0.133441	0.0456672	0.000176779	6.72229e-05
Monocyte	U_SG	0.0892244	6.98886e-05	0.022479	0.0775571	0.000550355	1981	0.132743	0.045362	0.000179891	0.00127872
FVC_pct	Globulin	-0.0939609	7.01445e-05	0.0236823	-0.0935067	7.60584e-05	1785	-0.0477729	-0.139748	0.000180431	0.000195643
AG_Ratio	Homocysteine	0.0936423	7.08681e-05	0.0236162	0.093191	7.68169e-05	1795	0.139305	0.0475817	0.000182172	0.000197335
Pulse_rate	D_bilirubin	-0.0914504	7.09748e-05	0.0230633	-0.0842147	0.000254713	1882	-0.0464579	-0.136073	0.000182327	0.000613663
Fat_percentage	R_eye_pressure	0.0931504	7.12164e-05	0.0234985	0.0893486	0.000139304	1813	0.138592	0.0473169	0.000182828	0.000348706
BMI	Right_3000hz	0.0920673	7.15492e-05	0.0232307	0.101539	1.17781e-05	1855	0.137005	0.046751	0.000183562	3.31734e-05
Waist	ESR	0.0915963	7.28946e-05	0.0231372	0.0827921	0.000338397	1870	0.136359	0.0464599	0.000186891	0.000803411
U_SG	Amylase	-0.0921213	7.3449e-05	0.023281	-0.0977762	2.56111e-05	1847	-0.046707	-0.137156	0.000188189	6.93893e-05
Neutral_fat	T3	0.0915785	7.3457e-05	0.0231434	0.105353	5.01211e-06	1869	0.136354	0.04643	0.000188086	1.46655e-05
MCH	AST	0.0888624	7.51182e-05	0.0224847	0.0872356	0.000101616	1980	0.132396	0.0449867	0.000192214	0.000258328
FEV1	R_corrective_eyesight	0.151218	7.62455e-05	0.0384331	0.147769	0.000111249	679	0.223912	0.0768521	0.000194971	0.000281539
Neutral_fat	ESR	0.0909648	7.65466e-05	0.0230449	0.0881866	0.000126234	1885	0.135557	0.0460053	0.000195614	0.000317003
Height	PSA	-0.1254	7.87228e-05	0.0318788	-0.1259	7.36672e-05	986	-0.0634655	-0.186373	0.000201044	0.000189867
Basophil	CRP	-0.0907716	7.999e-05	0.0230571	-0.0875757	0.000141799	1883	-0.0457869	-0.135389	0.000204147	0.000354498
FEV1_per_FVC_pct	L_corrective_eyesight	0.150184	8.34279e-05	0.0383765	0.15628	4.20374e-05	681	0.2228	0.0759104	0.000212782	0.00011105
Monocyte	BUN	0.0890468	8.37328e-05	0.0226805	0.0719378	0.00149578	1946	0.132956	0.044789	0.000213421	0.00325693
Right_4000hz	U_WBC	-0.0910746	8.41306e-05	0.0232057	-0.0895878	0.000109795	1859	-0.0458011	-0.135975	0.000214295	0.00027822
Hemoglobin	R_eye_pressure	0.0896284	8.61827e-05	0.0228695	0.0782934	0.000607358	1914	0.133896	0.0450041	0.000219379	0.00140118
HBa1c	MCH	-0.0900501	8.65803e-05	0.022984	-0.087206	0.000144139	1895	-0.0452042	-0.134534	0.000220248	0.0003592
Lipoprotein_a	AG_Ratio	-0.0918858	8.76881e-05	0.0234726	-0.0878203	0.000178166	1817	-0.0460948	-0.137291	0.000222921	0.000436769
CEA	L_naked_eyesight	-0.0919364	8.92752e-05	0.0235115	-0.0987585	2.55207e-05	1811	-0.0460697	-0.137416	0.000226809	6.92401e-05
FVC_pct	CPK	0.0925786	8.96383e-05	0.0236823	0.0907626	0.000123088	1785	0.13838	0.0463816	0.000227584	0.0003095
WBC	Homocysteine	0.0920858	9.01287e-05	0.0235637	0.0974712	3.38628e-05	1803	0.137665	0.0461179	0.00022868	9.04934e-05
Neutrophil	WWtR	0.0884508	9.03813e-05	0.0226339	0.0838048	0.000208351	1954	0.132276	0.0442806	0.000229173	0.000506328
Ca	R_naked_eyesight	-0.0927069	9.04814e-05	0.0237289	-0.0942216	6.91938e-05	1778	-0.0464195	-0.138597	0.000229278	0.000178572
RDW_pct	ALP	-0.0888439	9.17959e-05	0.0227567	-0.082669	0.000274234	1933	-0.0444357	-0.132902	0.000232459	0.000657055
D_bilirubin	K	-0.0904089	9.23881e-05	0.0231683	-0.0835578	0.00030338	1865	-0.0452045	-0.135244	0.000233807	0.000723345
Hemoglobin	L_eye_pressure	0.089091	9.38571e-05	0.0228515	0.0739649	0.00119207	1917	0.133329	0.0444986	0.000237371	0.00262926
AST	T3	0.0900723	9.44033e-05	0.0231125	0.0768296	0.000872734	1874	0.134803	0.044975	0.000238598	0.00197158
Globulin	L_corrective_eyesight	-0.14776	9.45355e-05	0.0380418	-0.115987	0.00222702	693	-0.0740995	-0.219818	0.000238778	0.00472051
BMI	Right_1000hz	0.0886767	9.5841e-05	0.0227744	0.0908014	6.47659e-05	1930	0.13277	0.0442328	0.00024192	0.000168142
Pulse_rate	T_bilirubin	-0.0895955	9.60513e-05	0.0230144	-0.0867951	0.000158108	1890	-0.0446874	-0.134142	0.000242294	0.000390779
FEV1_per_FVC_pct	Platelet	0.0901324	9.66721e-05	0.0231621	0.103092	8.11286e-06	1866	0.134958	0.0449384	0.000243703	2.31669e-05
AG_Ratio	U_uric_acid	0.0892171	9.77361e-05	0.0229416	0.0948333	3.43568e-05	1902	0.133627	0.0444492	0.000246227	9.16884e-05
Left_3000hz	CRP	0.0910522	9.94329e-05	0.0234404	0.0856332	0.000252748	1822	0.136404	0.0453191	0.000250341	0.000609304
Right_1000hz	MCHC	0.0891818	0.000100041	0.0229658	0.099318	1.45918e-05	1898	0.133639	0.0443663	0.000251711	4.0573e-05
Neutral_fat	L_eye_pressure	0.0886669	0.000101374	0.0228515	0.072885	0.00140642	1917	0.132909	0.0440719	0.0002549	0.00307778
ESR	R_corrective_eyesight	-0.147602	0.000101982	0.0381802	-0.133463	0.000448027	688	-0.0736681	-0.219922	0.000256264	0.00104843
T_cholesterol	CRP	0.0892836	0.000103344	0.0230388	0.112704	9.25159e-07	1886	0.133881	0.0443258	0.000259521	2.88605e-06
Na	K	0.0895041	0.000104537	0.0231125	0.0940912	4.51294e-05	1874	0.134241	0.0444033	0.000262348	0.000118738
Right_4000hz	ESR	0.0894683	0.000116039	0.0232558	0.10056	1.46102e-05	1851	0.134481	0.0440867	0.000291026	4.05954e-05
Left_2000hz	Creatinine	0.0877376	0.000119877	0.0228515	0.0875932	0.000123023	1917	0.131989	0.0431371	0.000300461	0.0003095
Platelet	K	0.0886615	0.00012147	0.0231125	0.0948768	3.8931e-05	1874	0.133407	0.0435555	0.000304258	0.000103332
WHtR	T_cholesterol	0.0805577	0.000121904	0.020998	0.0827078	7.9745e-05	2270	0.121297	0.0395476	0.000305151	0.000204321
U_WBC	R_naked_eyesight	0.0902317	0.000123154	0.0235441	0.0897224	0.000134537	1806	0.135792	0.0442904	0.000308082	0.000337419
Weight	T3	0.0887074	0.000123552	0.0231496	0.0914204	7.59395e-05	1868	0.133524	0.043529	0.000308879	0.000195466
RBC	R_corrective_eyesight	0.142946	0.000125392	0.0374503	0.135705	0.000273504	715	0.214024	0.0703629	0.000313279	0.000655706
Right_4000hz	Hematocrit	0.0878497	0.00012547	0.0229476	0.0976952	1.98149e-05	1901	0.132285	0.0430618	0.000313274	5.43245e-05
D_bilirubin	U_SG	0.0876866	0.000126035	0.0229114	0.076496	0.000828094	1907	0.132054	0.0429685	0.000314485	0.00187724
HBs_Ab_Quan	WWtR	0.0906007	0.000126581	0.0236823	0.0964235	4.49429e-05	1785	0.136423	0.0443911	0.000315646	0.000118327
FEV1	CA125	0.127029	0.000127261	0.0332779	0.144583	1.26275e-05	905	0.190618	0.0623785	0.00031714	3.54131e-05
FBS	CPK	0.0894263	0.000127295	0.0233826	0.105291	6.33442e-06	1831	0.134684	0.0437962	0.000317022	1.83698e-05
Height	Left_3000hz	-0.0888583	0.000127587	0.023237	-0.0808448	0.000493277	1854	-0.0435099	-0.133841	0.000317548	0.0011502
LDL	FEV1_per_FVC_pct	-0.0888554	0.000128191	0.0232432	-0.119037	2.76268e-07	1853	-0.0434946	-0.133851	0.000318849	9.11195e-07
AG_Ratio	Na	0.0888827	0.000131943	0.0232936	0.0832713	0.000342825	1845	0.133975	0.0434235	0.000327974	0.000813429
Albumin	P	0.0885161	0.000132693	0.0232057	0.090237	9.77938e-05	1859	0.133442	0.0432269	0.000329628	0.00024926
FEV1_pct	CRP	-0.0900208	0.000136892	0.0236492	-0.078062	0.000948361	1790	-0.0438724	-0.135786	0.000339842	0.0021277
Platelet	CA125	0.124172	0.00014325	0.0327737	0.133988	4.03065e-05	933	0.186864	0.0604728	0.0003554	0.000106838
Diastolic_BP	AFP	0.086025	0.000148479	0.0227155	0.101046	8.2278e-06	1940	0.130031	0.0416808	0.000368141	2.3478e-05
CA19_9	CA125	0.123749	0.000148539	0.0327385	0.103426	0.00154124	935	0.186383	0.0601133	0.000368057	0.00334848
Lymphocyte	AST	0.0847609	0.000154535	0.0224394	0.100826	6.6634e-06	1988	0.128246	0.0409504	0.000382673	1.92953e-05
Neutrophil	CA125	0.12355	0.00015477	0.0327737	0.118926	0.000271931	933	0.186255	0.0598432	0.000383013	0.000652334
Lipoprotein_a	FVC	-0.0887768	0.000156363	0.0235245	-0.0850745	0.000291786	1809	-0.0428648	-0.134315	0.000386709	0.000696976
MCH	CA125	-0.123456	0.000156594	0.0327737	-0.13403	4.00841e-05	933	-0.0597476	-0.186162	0.000387036	0.000106321
BMI	Left_3000hz	0.0876644	0.000157211	0.023237	0.105307	5.52209e-06	1854	0.132659	0.0423088	0.000388317	1.60975e-05
LDH	Homocysteine	0.0887784	0.000167902	0.023636	0.092541	8.74036e-05	1792	0.134531	0.0426482	0.000414462	0.000223504
Lipoprotein_a	Right_1000hz	0.0882084	0.000168107	0.0234856	0.0858758	0.000249473	1815	0.133677	0.0423693	0.000414705	0.000601779
Lymphocyte	BUN	0.0853668	0.00017018	0.0227449	0.0898101	7.61935e-05	1935	0.129436	0.0409615	0.000419555	0.000195862
HDL	Globulin	-0.0857196	0.000174278	0.0228755	-0.0834016	0.000260425	1913	-0.0410606	-0.130037	0.000429389	0.000626652
BUN	U_WBC	-0.0855206	0.00017976	0.0228695	-0.0848799	0.00020103	1914	-0.0408721	-0.129828	0.000442616	0.000490059
CA125	Amylase	0.123605	0.000184035	0.0331679	0.111659	0.000735184	911	0.187056	0.0591279	0.000452858	0.0016773
MCV	Amylase	0.0868107	0.000184448	0.0232558	0.075702	0.0011164	1851	0.131851	0.0414132	0.000453589	0.00248053
U_uric_acid	LDH	0.086662	0.00018621	0.0232307	0.0743061	0.00136186	1855	0.131655	0.0413128	0.000457635	0.00298527
P	CPK	-0.0876035	0.000187933	0.0234985	-0.102427	1.24393e-05	1813	-0.0417354	-0.133103	0.00046158	3.49104e-05
Systolic_BP	FVC	0.0863472	0.000188886	0.0231683	0.134053	6.19004e-09	1865	0.131223	0.0411184	0.00046363	2.3551e-08
RBC	Na	0.0860961	0.000191084	0.0231187	0.0781541	0.000711039	1873	0.130879	0.0409629	0.000468731	0.001626
U_WBC	ESR	0.0860452	0.000191249	0.0231063	0.0986887	1.86098e-05	1875	0.130804	0.040936	0.000468842	5.12358e-05
MCHC	BUN	0.0842854	0.00019293	0.0226455	0.0778599	0.000575331	1952	0.128173	0.0400685	0.000472666	0.00133279
T_cholesterol	AG_Ratio	-0.0850414	0.00019697	0.0228814	-0.0878574	0.00011976	1912	-0.0403668	-0.129377	0.000482263	0.000302295
AG_Ratio	U_WBC	-0.0855972	0.000199448	0.023051	-0.0940957	4.30265e-05	1884	-0.0405937	-0.130254	0.000488023	0.000113586
Right_4000hz	CPK	0.0871656	0.000199977	0.0234791	0.0973639	3.23672e-05	1816	0.132632	0.0413329	0.000489012	8.68524e-05
U_pH	WWtR	0.0840808	0.000199997	0.0226455	0.0695598	0.00210497	1952	0.12797	0.0398629	0.000488756	0.00447878
Monocyte	AST	0.0829384	0.000205412	0.0223775	0.0993167	8.63942e-06	1999	0.126321	0.0392391	0.000501676	2.45809e-05
D_bilirubin	TSH	-0.0851198	0.000208317	0.02299	-0.085667	0.000189483	1894	-0.0402331	-0.129664	0.000508453	0.000463062
LDL	AG_Ratio	-0.0847938	0.00020882	0.0229054	-0.0861882	0.000163701	1908	-0.0400708	-0.129178	0.000509366	0.000403583
FEV1_pct	U_uric_acid	0.0873598	0.000214258	0.0236426	0.0895843	0.000146922	1791	0.133139	0.0412082	0.000522305	0.000365671
U_uric_acid	L_eye_pressure	0.0846743	0.000214827	0.0229175	0.0657955	0.00405677	1906	0.129083	0.0399271	0.000523365	0.00817831
FEV1	HBs_Ab_Quan	-0.0875671	0.000216475	0.0237156	-0.0912473	0.000115698	1780	-0.0412737	-0.133485	0.000527051	0.000292232
Fat_percentage	CA125	-0.122585	0.000220261	0.0332964	-0.122668	0.000218084	904	-0.0578445	-0.1863	0.000535937	0.000528995
Waist	U_WBC	-0.084765	0.000223162	0.0230022	-0.103236	6.81011e-06	1892	-0.0398524	-0.129336	0.000542657	1.9633e-05
MCHC	CRP	0.0849547	0.000224494	0.0230633	0.0998255	1.43397e-05	1882	0.129641	0.0399235	0.000545558	3.99573e-05
Hemoglobin	Globulin	-0.083913	0.000226293	0.0227921	-0.0747938	0.00101714	1927	-0.0394071	-0.128087	0.000549589	0.00227289
U_uric_acid	R_eye_pressure	0.0843232	0.000230861	0.0229355	0.0750054	0.00105867	1903	0.12877	0.0395386	0.000560336	0.00236031
FEV1_pct	Homocysteine	0.0870895	0.000231571	0.0236956	0.088891	0.000171084	1783	0.132974	0.0408324	0.00056171	0.00042046
LDL	Amylase	-0.0853298	0.000236564	0.0232495	-0.0899399	0.000106277	1852	-0.039936	-0.130372	0.000573467	0.000269654
CA19_9	Amylase	0.085513	0.000236615	0.0233	0.093937	5.34452e-05	1844	0.130651	0.0400215	0.000573234	0.000139519
Pulse_rate	U_WBC	0.0846295	0.000237334	0.0230633	0.0798158	0.000528657	1882	0.129319	0.0395965	0.00057462	0.00123049
Globulin	R_corrective_eyesight	-0.138939	0.000243742	0.0380418	-0.12841	0.000703252	693	-0.0651361	-0.211229	0.000589772	0.00161102
AG_Ratio	Ca	0.0851938	0.000243959	0.0232621	0.0795198	0.000618456	1850	0.130262	0.0397746	0.000589931	0.00142427
FEV1	Amylase	-0.0863387	0.000247044	0.0235965	-0.0827104	0.000446871	1798	-0.0402713	-0.13204	0.000597022	0.00104635
FEV1	RDW_pct	-0.0852163	0.000254634	0.023338	-0.0741255	0.00147217	1838	-0.0396486	-0.13043	0.000614986	0.0032091
Left_1000hz	CA125	-0.120057	0.00026249	0.0330049	-0.130863	6.86263e-05	920	-0.0558566	-0.183268	0.00063357	0.000177224
Left_1000hz	AFP	0.083834	0.00026365	0.0230144	0.102253	8.42382e-06	1890	0.128437	0.0388923	0.000635975	2.40198e-05
Neutrophil	Creatinine	-0.0817181	0.000266834	0.0224507	-0.079236	0.00040862	1986	-0.037869	-0.125253	0.000643259	0.000963123
Diastolic_BP	U_WBC	-0.0832046	0.000269342	0.0228754	-0.0882132	0.000111881	1913	-0.0385315	-0.127546	0.000648907	0.000282956
Degree_of_obesity	P	-0.0845306	0.000271748	0.0232558	-0.0979575	2.42401e-05	1851	-0.0391199	-0.129593	0.000654302	6.60864e-05
Right_2000hz	P	-0.084404	0.000280779	0.0232747	-0.0721724	0.00190586	1848	-0.0389556	-0.129504	0.000675631	0.00408847
Platelet	CPK	-0.0847018	0.000286221	0.023389	-0.0702922	0.00262402	1830	-0.0390313	-0.130019	0.000688301	0.0054936
Neutrophil	ALT	-0.0813232	0.000288831	0.0224677	-0.0862634	0.000119996	1983	-0.0374388	-0.124895	0.000694152	0.000302697
WHtR	K	0.0840601	0.000290708	0.023237	0.087879	0.000151449	1854	0.129091	0.0386837	0.000698235	0.000375981
FBS	Globulin	0.0823462	0.000297275	0.022798	0.066146	0.00368201	1926	0.126546	0.0378201	0.00071357	0.0074938
Degree_of_obesity	CA19_9	-0.0824638	0.00030329	0.0228635	-0.0705748	0.00199995	1915	-0.0378102	-0.126789	0.000727561	0.0042739
CEA	R_naked_eyesight	-0.0848367	0.000303465	0.0235245	-0.0896239	0.000135106	1809	-0.0389015	-0.130414	0.000727536	0.000338629
Right_2000hz	R_naked_eyesight	-0.08477	0.000304465	0.0235115	-0.0843269	0.000327492	1811	-0.0388599	-0.130323	0.000729486	0.000778463
Waist	AFP	0.0821172	0.000310199	0.022804	0.0881468	0.000107745	1925	0.126331	0.0375783	0.00074277	0.0002732
MCV	U_pH	0.0813916	0.000310804	0.022605	0.081575	0.000301184	1959	0.125228	0.0372385	0.000743764	0.000718547
Neutral_fat	Free_T4	-0.0819937	0.000311113	0.0227744	-0.0709841	0.00180622	1930	-0.037512	-0.126151	0.000744048	0.0038875
Hematocrit	CA19_9	-0.0822038	0.000321568	0.0228874	-0.0869341	0.00014178	1911	-0.0375018	-0.126577	0.000768582	0.000354498
WHtR	AFP	0.0819191	0.000321953	0.0228099	0.0865676	0.000143636	1924	0.126146	0.0373675	0.000769033	0.000358404
Lipoprotein_a	Hematocrit	-0.0842567	0.000322571	0.0234662	-0.0868904	0.000207829	1818	-0.0384325	-0.129727	0.00077004	0.000505448
Right_4000hz	R_naked_eyesight	-0.0844592	0.000326638	0.0235441	-0.0937449	6.60978e-05	1806	-0.0384835	-0.130078	0.000779274	0.000171146
HBa1c	Homocysteine	0.0845832	0.0003313	0.023603	0.0865137	0.000240907	1797	0.130315	0.0384928	0.000789914	0.000581473
LDL	FBS	0.0748591	0.00033558	0.0209015	0.0994431	1.85131e-06	2291	0.115457	0.0340112	0.000799632	5.63598e-06
Weight	Ca	0.0825664	0.000350051	0.023131	0.0874403	0.0001525	1871	0.127407	0.0373892	0.000833608	0.00037835
RBC	L_eye_pressure	0.0816683	0.000350628	0.0228814	0.0634915	0.00548222	1912	0.126035	0.0369752	0.000834472	0.0108398
Neutral_fat	P	-0.0827648	0.000355259	0.0232119	-0.0859514	0.00020786	1858	-0.0374303	-0.127759	0.000844981	0.000505448
Right_2000hz	K	0.0825027	0.000366927	0.0231932	0.0777944	0.000782723	1861	0.127464	0.0372035	0.000872204	0.00178057
Height	MCH	0.0802909	0.000368406	0.0225762	0.0763593	0.000707103	1964	0.124081	0.0361885	0.000875187	0.00161795
WBC	L_eye_pressure	0.0814743	0.000368729	0.0229114	0.0661272	0.00386478	1907	0.125901	0.0367214	0.000875425	0.00782753
P	TSH	0.0825587	0.000371618	0.0232307	0.0843128	0.000277598	1855	0.127591	0.0371863	0.000881749	0.000664707
Basophil	Homocysteine	0.0835886	0.000380754	0.0235637	0.0772465	0.00102836	1803	0.129254	0.0375696	0.000902879	0.00229403
Left_4000hz	HCV_Ab_Quan	-0.0840107	0.000383492	0.0236956	-0.0893859	0.000157276	1783	-0.0377356	-0.129926	0.000908819	0.000388967
Pulse_rate	Basophil	-0.0814548	0.000384712	0.0229779	-0.0910079	7.23599e-05	1896	-0.0365716	-0.12601	0.00091116	0.00018662
FVC	K	0.0828604	0.000389124	0.0233954	0.0969318	3.2899e-05	1829	0.128208	0.0371669	0.000921053	8.81586e-05
BMI	Left_2000hz	0.0807913	0.000400296	0.0228575	0.0955396	2.804e-05	1916	0.12512	0.0361404	0.000946924	7.56559e-05
AST	U_WBC	-0.080622	0.000400397	0.0228099	-0.0840683	0.000222792	1924	-0.0360635	-0.124861	0.000946591	0.000540081
RDW_pct	AG_Ratio	-0.0809159	0.000400424	0.0228934	-0.0634581	0.00553163	1910	-0.0361954	-0.125313	0.000946083	0.0109174
U_WBC	CRP	-0.0818135	0.000405113	0.0231683	-0.0687281	0.002982	1865	-0.0365593	-0.126733	0.000956585	0.00617046
AG_Ratio	LDH	-0.0823879	0.000411114	0.0233571	-0.0613968	0.00852	1835	-0.0367669	-0.127666	0.00097017	0.016295
L_eye_pressure	Amylase	-0.0823052	0.000413658	0.0233444	-0.0774658	0.000890755	1837	-0.0367088	-0.12756	0.000975584	0.0020065
HDL	L_eye_pressure	-0.080467	0.000421009	0.0228515	-0.0758912	0.000882871	1917	-0.0358261	-0.124787	0.000992323	0.00199104
D_bilirubin	U_WBC	-0.0810257	0.000430925	0.023051	-0.0895628	9.91239e-05	1884	-0.035997	-0.125726	0.00101509	0.000252321
AST	U_SG	-0.0785325	0.000433448	0.0223495	-0.0873964	8.94906e-05	2004	-0.0348653	-0.121901	0.00102041	0.000228692
LDL	Creatinine	0.073447	0.000434274	0.0209015	0.0948157	5.46587e-06	2291	0.114056	0.0325928	0.00102175	1.59455e-05
Neutral_fat	LDH	0.0815171	0.000436051	0.0232119	0.0923247	6.73523e-05	1858	0.126523	0.0361758	0.00102531	0.000174164
U_SG	CA19_9	-0.0805359	0.000437021	0.0229355	-0.0816628	0.00036244	1903	-0.0357309	-0.125018	0.00102697	0.000857891
Neutral_fat	HCV_Ab_Quan	-0.0831365	0.000437966	0.0236823	-0.0821125	0.000515392	1785	-0.0368825	-0.129035	0.00102858	0.00120105
RDW_pct	Platelet	0.079664	0.000442972	0.0227097	0.0476161	0.0359359	1941	0.123718	0.0352969	0.00103971	0.0603803
WBC	T_bilirubin	-0.0794162	0.000443208	0.0226397	-0.0697192	0.00205021	1953	-0.0351848	-0.123337	0.00103964	0.00437176
Neutral_fat	U_SG	-0.0788468	0.00044523	0.0224847	-0.0807112	0.000324366	1980	-0.0349163	-0.122473	0.00104376	0.000771502
Pulse_rate	Left_3000hz	-0.0819911	0.000449709	0.0234018	-0.0883653	0.00015502	1828	-0.0362804	-0.127359	0.00105363	0.000384117
Lipoprotein_a	Hemoglobin	-0.082154	0.000454211	0.0234662	-0.084487	0.000310558	1818	-0.0363181	-0.127645	0.00106354	0.000740008
LDL	CEA	0.0801904	0.000457845	0.0229175	0.0910917	6.81847e-05	1906	0.124641	0.0354189	0.00107141	0.0001762
T_protein	U_pH	-0.0790239	0.000490955	0.0227038	-0.0706267	0.00184398	1942	-0.0346649	-0.123072	0.0011482	0.00396441
Hematocrit	L_eye_pressure	0.0793593	0.000514086	0.0228814	0.064593	0.0047203	1912	0.123748	0.0346541	0.00120158	0.00939978
Systolic_BP	CA125	-0.113312	0.000517769	0.0327385	-0.107652	0.000977428	935	-0.0495597	-0.176145	0.00120947	0.0021904
Hematocrit	R_eye_pressure	0.0793718	0.00051828	0.0228994	0.0678022	0.00303776	1909	0.123795	0.0346314	0.00120994	0.00627511
Lipoprotein_a	Right_2000hz	0.0813718	0.000520392	0.0234856	0.0757554	0.00123872	1815	0.126908	0.0354936	0.00121415	0.00272754
HBa1c	CPK	0.0815608	0.000521473	0.0235441	0.10298	1.15994e-05	1806	0.127208	0.0355691	0.00121594	3.26937e-05
FEV1_per_FVC_pct	Eosinophil	-0.0802494	0.000522602	0.0231683	-0.0842565	0.000269781	1865	-0.0349869	-0.125183	0.00121785	0.000647573
Eosinophil	AST	0.0774829	0.000532512	0.0223999	0.0982182	1.10855e-05	1995	0.120957	0.0337117	0.0012402	3.1313e-05
LDL	U_WBC	-0.0791976	0.000533226	0.0228994	-0.0963906	2.45848e-05	1909	-0.0344563	-0.123622	0.00124113	6.68864e-05
Hematocrit	CRP	0.0796498	0.000539354	0.023051	0.0981747	1.96555e-05	1884	0.124363	0.0346139	0.00125465	5.39631e-05
Waist	T_cholesterol	0.0724417	0.000549046	0.0209888	0.0805615	0.000120977	2272	0.113228	0.0314122	0.00127643	0.000304777
HBa1c	R_naked_eyesight	-0.0812081	0.000549516	0.0235376	-0.0730943	0.0018762	1807	-0.0352272	-0.126846	0.00127677	0.00403146
Pulse_rate	Hematocrit	-0.0791942	0.000549986	0.0229537	-0.0795178	0.00052179	1900	-0.0343467	-0.123723	0.0012771	0.00121523
Fat_percentage	AST	0.0807658	0.000551224	0.0234146	0.0661003	0.00471719	1826	0.126171	0.0350234	0.00127922	0.00939978
Hemoglobin	Neutrophil	-0.0770562	0.000566208	0.0223831	-0.0703375	0.00165551	1998	-0.0333159	-0.120502	0.00131321	0.00357491
Neutral_fat	L_naked_eyesight	-0.0753826	0.00056769	0.0219001	-0.0667751	0.00227236	2087	-0.0325806	-0.117909	0.00131587	0.0048062
T_protein	TSH	0.078562	0.000571906	0.0228396	0.0768746	0.000750611	1919	0.122877	0.0339347	0.00132486	0.00171144
Left_2000hz	AFP	0.0791408	0.000573806	0.0230144	0.0927893	5.34554e-05	1890	0.123788	0.034174	0.00132848	0.000139519
AG_Ratio	R_corrective_eyesight	0.130671	0.000574232	0.038097	0.114971	0.00247148	691	0.203275	0.0566393	0.00132868	0.00520766
Neutral_fat	R_eye_pressure	0.0785921	0.000578655	0.0228695	0.0687424	0.00262088	1914	0.122964	0.0339065	0.00133812	0.00548996
U_RBC	WWtR	0.0789085	0.000579929	0.0229658	0.0785495	0.000614503	1898	0.123464	0.0340358	0.00134027	0.00141683
Diastolic_BP	T3	0.0795402	0.000581743	0.0231558	0.089915	0.00010008	1867	0.124457	0.0342984	0.00134367	0.00025459
Platelet	CEA	-0.07862	0.000581821	0.0228874	-0.0774195	0.000705934	1911	-0.0338993	-0.123027	0.00134306	0.00161622
AST	R_eye_pressure	0.0784756	0.000589701	0.0228695	0.0775264	0.000687241	1914	0.122849	0.0337893	0.00136045	0.00157526
FEV1_per_FVC_pct	L_naked_eyesight	0.0813673	0.000589989	0.0237156	0.0922393	9.73292e-05	1780	0.127347	0.0350384	0.00136031	0.000248237
R_eye_pressure	Homocysteine	0.0811955	0.000591149	0.023669	0.0779117	0.000979809	1787	0.127087	0.0349569	0.00136218	0.00219448
Ca	R_eye_pressure	0.0794922	0.000602426	0.0232057	0.0680775	0.00331758	1859	0.124505	0.0341525	0.00138735	0.00679661
WHtR	WWtR	0.0677088	0.000621516	0.0198068	0.0695511	0.000439123	2551	0.106238	0.0289761	0.00143047	0.00102944
Hemoglobin	R_corrective_eyesight	0.113349	0.000626265	0.0332411	0.110742	0.000835293	907	0.177137	0.048612	0.00144056	0.00189236
Weight	U_SG	0.076345	0.000649024	0.0224168	0.0724377	0.00121537	1992	0.119862	0.0325352	0.00149203	0.00267765
FEV1_per_FVC_pct	Ca	0.0795975	0.000649612	0.0233762	0.0704057	0.00256825	1832	0.124939	0.0339241	0.00149251	0.00539125
FBS	AFP	0.0772104	0.000652198	0.0226805	0.10158	7.12878e-06	1946	0.12123	0.0328882	0.00149757	2.05365e-05
U_pH	L_naked_eyesight	-0.0790109	0.000652579	0.0232119	-0.0693126	0.00279644	1858	-0.0336564	-0.124041	0.00149757	0.00581726
Left_2000hz	R_naked_eyesight	-0.0799712	0.00066065	0.023518	-0.0763921	0.00114378	1810	-0.034022	-0.125583	0.0015152	0.00253705
FEV1_per_FVC_pct	WWtR	0.0787511	0.000673199	0.0231932	0.0826929	0.000355573	1861	0.123747	0.033432	0.00154308	0.000842148
Weight	FVC_pct	0.0797284	0.000674532	0.0234856	0.0901492	0.000120161	1815	0.12528	0.0338415	0.00154523	0.000302916
Albumin	U_RBC	-0.0774618	0.00067664	0.0228218	-0.0634895	0.00536237	1922	-0.032864	-0.121752	0.00154915	0.0106243
Pulse_rate	U_uric_acid	-0.0782755	0.000677051	0.0230633	-0.078204	0.0006848	1882	-0.0332085	-0.123025	0.00154919	0.00157059
Weight	Neutrophil	-0.0761917	0.000682442	0.022462	-0.0768089	0.000616762	1984	-0.0322926	-0.119797	0.00156061	0.0014212
L_eye_pressure	Homocysteine	0.0801698	0.000686402	0.0236492	0.0724079	0.00217419	1790	0.126033	0.0339647	0.00156875	0.00461352
Lipoprotein_a	U_SG	-0.0794876	0.000710011	0.0235115	-0.0786959	0.000802712	1811	-0.0335486	-0.125091	0.00162176	0.00182392
Hemoglobin	L_corrective_eyesight	0.112066	0.00071236	0.0332044	0.0953182	0.00402232	909	0.175809	0.0473881	0.00162617	0.0081214
Height	HBa1c	-0.0776858	0.000712632	0.0229839	-0.0684851	0.00285625	1895	-0.0327713	-0.122287	0.00162585	0.00592593
FVC_pct	U_uric_acid	0.0797647	0.000725828	0.023636	0.0856758	0.000282352	1792	0.125606	0.0335833	0.00165499	0.000675678
Height	FBS	0.0661242	0.000727635	0.019589	0.0805324	3.8318e-05	2608	0.104242	0.0278125	0.00165814	0.000101912
Globulin	WWtR	0.0775515	0.000728025	0.0229839	0.0955093	3.121e-05	1895	0.122154	0.0326363	0.00165807	8.39197e-05
MCH	Globulin	-0.0770035	0.000728284	0.0228218	-0.068063	0.00283167	1922	-0.0324034	-0.121298	0.00165769	0.00588116
Platelet	Amylase	-0.07842	0.0007309	0.0232495	-0.0826132	0.000372367	1852	-0.0329888	-0.123528	0.00166268	0.000880323
FVC_pct	U_pH	0.0793519	0.000737592	0.0235441	0.0699208	0.00294894	1806	0.12502	0.0333484	0.00167693	0.00610529
P	U_SG	0.0783745	0.000738588	0.0232558	0.0708268	0.00229627	1851	0.123495	0.0329308	0.00167822	0.00484893
Pulse_rate	Right_3000hz	-0.0787967	0.000744008	0.0233954	-0.0758402	0.00117079	1829	-0.0330816	-0.124183	0.00168955	0.00258818
K	CPK	0.0788903	0.000768559	0.0234856	0.0885314	0.000159044	1815	0.12445	0.032999	0.00174429	0.000392844
Left_2000hz	L_naked_eyesight	-0.0788417	0.00078484	0.0235115	-0.0785842	0.000816658	1811	-0.0328993	-0.124452	0.00178021	0.00185239
Lipoprotein_a	LDH	0.0793648	0.000790648	0.0236823	0.0833303	0.000424592	1785	0.1253	0.0330904	0.00179235	0.000997766
Hematocrit	Neutrophil	-0.0750175	0.000793657	0.0223887	-0.065968	0.0031846	1997	-0.0312565	-0.118491	0.00179813	0.00653786
Monocyte	CEA	0.0766196	0.000799288	0.0228814	0.0736911	0.00126182	1912	0.121032	0.0319007	0.00180984	0.00277685
Diastolic_BP	K	0.0775544	0.000799573	0.023162	0.0801117	0.000532499	1866	0.122501	0.0322903	0.00180944	0.0012387
ALP	AFP	0.076363	0.000819426	0.0228515	0.0882087	0.000110133	1917	0.12072	0.0317014	0.00185329	0.000278894
FVC	MCH	0.0778566	0.00082491	0.0233126	0.0811585	0.000489221	1842	0.123091	0.0322989	0.00186462	0.00114142
FEV1_per_FVC_pct	CA125	0.110758	0.000828311	0.0332228	0.124098	0.000177674	908	0.174559	0.0460299	0.00187123	0.000436109
FEV1_pct	Hemoglobin	0.0784218	0.000829035	0.023492	0.0856178	0.000261479	1814	0.123998	0.0325154	0.00187178	0.000628803
T_bilirubin	CEA	0.0767824	0.000838119	0.0230205	0.075113	0.0010867	1889	0.121462	0.0317919	0.0018912	0.00241866
Basophil	ALP	-0.0755025	0.000852955	0.0226688	-0.04408	0.0517486	1948	-0.0311949	-0.119514	0.00192357	0.0831673
Left_1000hz	Globulin	0.0768972	0.000855326	0.023094	0.0727723	0.00160554	1877	0.121718	0.0317631	0.00192781	0.00347853
AFP	U_SG	-0.0758208	0.000860023	0.0227803	-0.0599178	0.00848156	1929	-0.0312962	-0.120045	0.00193728	0.0162294
FVC	Amylase	-0.0785148	0.000861998	0.0235965	-0.0789598	0.000805139	1798	-0.0324043	-0.124292	0.00194061	0.00182837
AG_Ratio	L_corrective_eyesight	0.126394	0.000868926	0.038097	0.094261	0.0131802	691	0.199101	0.0523029	0.00195508	0.0243398
T3	ESR	0.0774932	0.000881254	0.0233316	0.0656452	0.0048592	1839	0.122768	0.0318964	0.00198168	0.00967146
RBC	R_eye_pressure	0.0760184	0.00088724	0.0228994	0.0623013	0.00647047	1909	0.120471	0.0312613	0.001994	0.0126092
Creatinine	R_eye_pressure	0.0757501	0.000916829	0.0228814	0.0675637	0.00311896	1912	0.120171	0.031027	0.00205931	0.00640984
CA125	CPK	-0.110025	0.000921159	0.0332963	-0.110839	0.000843112	904	-0.0451455	-0.17398	0.00206785	0.00190797
Platelet	Neutrophil	0.0741073	0.000921868	0.0223943	0.077358	0.00054196	1996	0.1176	0.0303311	0.00206826	0.00125996
LDL	Platelet	0.0743595	0.000928692	0.0224847	0.0747347	0.000874598	1980	0.118025	0.0304073	0.00208238	0.00197465
U_pH	R_naked_eyesight	-0.0766902	0.000938498	0.0232119	-0.0686142	0.0030856	1858	-0.0313241	-0.121741	0.00210316	0.00635461
Basophil	Albumin	0.0748098	0.000952042	0.0226688	0.0711399	0.0016791	1948	0.118827	0.0304989	0.00213229	0.00362385
LDL	CPK	0.0771023	0.000975965	0.0234146	0.0878489	0.000170843	1826	0.122541	0.0313409	0.00218462	0.000420133
Pulse_rate	Hemoglobin	-0.0754677	0.00097923	0.0229235	-0.07904	0.000554502	1905	-0.0306609	-0.119972	0.00219068	0.00128683
Globulin	CPK	-0.0770858	0.000981582	0.0234211	-0.0786478	0.000771724	1825	-0.0313117	-0.122537	0.00219468	0.00175759
WBC	Eosinophil	-0.0738227	0.000987877	0.0224393	-0.0623592	0.00541303	1988	-0.0299569	-0.117405	0.0022075	0.0107139
Degree_of_obesity	D_bilirubin	-0.0752729	0.00099708	0.0228994	-0.0662776	0.00376631	1909	-0.0305123	-0.119732	0.00222679	0.00765583
Weight	T_cholesterol	0.0681073	0.00100836	0.0207346	0.0730993	0.000415841	2328	0.108433	0.0275581	0.00225069	0.000978965
Right_3000hz	L_naked_eyesight	-0.0779285	0.00101668	0.023749	-0.0831723	0.000451963	1775	-0.031516	-0.124006	0.00226799	0.00105701
Systolic_BP	U_SG	-0.0736472	0.00101883	0.022445	-0.0629057	0.00503033	1987	-0.0297695	-0.117242	0.00227147	0.00999176
Systolic_BP	T3	0.0758744	0.00103448	0.0231558	0.0717472	0.00192197	1867	0.120824	0.0306142	0.00230505	0.00412077
Lipoprotein_a	ALT	-0.0768813	0.00104562	0.0234856	-0.0678336	0.00383723	1815	-0.0309798	-0.122459	0.00232855	0.00778588
Hemoglobin	HBs_Ab_Quan	-0.0775052	0.00104852	0.0236823	-0.0816267	0.000556421	1785	-0.0312213	-0.123457	0.00233368	0.00129051
AST	L_eye_pressure	0.0747663	0.00105295	0.0228515	0.0685332	0.00268036	1917	0.119137	0.030097	0.00234221	0.0055966
Basophil	ALT	-0.0735437	0.00105406	0.022479	-0.0661992	0.0032005	1981	-0.0295989	-0.117205	0.00234336	0.00656707
Na	P	0.076025	0.0010594	0.0232495	0.0763421	0.00100919	1852	0.121155	0.0305819	0.00235388	0.00225642
WBC	AG_Ratio	-0.0747536	0.00106465	0.0228695	-0.0586681	0.0102517	1914	-0.0300492	-0.11916	0.00236422	0.019361
Degree_of_obesity	AG_Ratio	-0.0747079	0.00107224	0.0228695	-0.0660169	0.00385905	1914	-0.0300032	-0.119114	0.00237972	0.00781997
Globulin	P	0.0759772	0.00108739	0.0232873	0.0649616	0.00523604	1846	0.12118	0.0304598	0.00241198	0.0103793
U_uric_acid	L_naked_eyesight	-0.0762792	0.00109563	0.0233954	-0.0842093	0.000311787	1829	-0.0305514	-0.121688	0.00242886	0.000742486
Degree_of_obesity	CA125	-0.106163	0.00114974	0.0327385	-0.106316	0.00113072	935	-0.042338	-0.169124	0.00254739	0.0025095
R_eye_pressure	LDH	0.0756787	0.00115211	0.0233126	0.0655028	0.00491741	1842	0.120933	0.0301103	0.0025512	0.00977738
Neutral_fat	Globulin	0.0741643	0.00116982	0.0228754	0.0646197	0.00469225	1913	0.118587	0.0294454	0.00258894	0.0093582
FVC	PSA	-0.10568	0.00117502	0.0326511	-0.108249	0.000886682	940	-0.0420224	-0.168484	0.00259899	0.00199848
ALP	U_pH	-0.0735141	0.00117683	0.0226863	-0.0430141	0.0578712	1945	-0.029163	-0.117576	0.00260151	0.0919504
HBa1c	L_eye_pressure	0.0748712	0.00117693	0.0231063	0.0694853	0.00260875	1875	0.119734	0.0297032	0.00260028	0.00546747
FVC_pct	Right_3000hz	-0.0763138	0.00118695	0.0235702	-0.086494	0.000236911	1802	-0.0302436	-0.12206	0.00262092	0.000573242
T_protein	T3	0.0750452	0.0012146	0.0232244	0.0792553	0.000631989	1856	0.120135	0.0296465	0.00268047	0.00145458
Waist	U_RBC	-0.0741319	0.00122947	0.0229657	-0.0591915	0.0099	1898	-0.0292359	-0.118729	0.00271177	0.0187874
FEV1_per_FVC_pct	Free_T4	0.075139	0.00124995	0.0233126	0.0801544	0.000574634	1842	0.120398	0.029568	0.00275538	0.00133197
Platelet	ALP	0.0726653	0.00126341	0.0225647	0.0678103	0.00262771	1966	0.116499	0.0285486	0.00278348	0.00549839
HBa1c	L_naked_eyesight	-0.0757161	0.00127347	0.023531	-0.0670824	0.00432234	1808	-0.0297198	-0.121392	0.00280408	0.0086646
CEA	Amylase	0.0748509	0.00130925	0.0233189	0.0735905	0.00157943	1841	0.120125	0.029266	0.00288123	0.00342385
HDL	Na	-0.0742487	0.00131327	0.0231372	-0.0766321	0.00091152	1870	-0.0290172	-0.119177	0.00288846	0.00204974
Fat_percentage	R_corrective_eyesight	-0.123773	0.00131555	0.0386622	-0.12684	0.000991915	671	-0.0485398	-0.19761	0.00289184	0.00221906
FBS	L_eye_pressure	0.0732976	0.00132838	0.0228635	0.0604911	0.00810099	1915	0.117704	0.0285981	0.0029184	0.015562
Albumin	U_WBC	-0.0732728	0.00132952	0.0228575	-0.0749892	0.00102011	1916	-0.028585	-0.117668	0.00291928	0.00227693
RBC	U_pH	-0.0720185	0.00133108	0.0224676	-0.065987	0.00328414	1983	-0.0280891	-0.11567	0.00292106	0.00673163
Eosinophil	U_WBC	-0.0732379	0.00134445	0.0228694	-0.0734955	0.00129255	1914	-0.0285265	-0.117657	0.00294875	0.00284289
L_naked_eyesight	L_corrective_eyesight	0.129221	0.00135693	0.0404888	0.0875999	0.0302471	612	0.206363	0.050483	0.00297445	0.0516882
Waist	CA19_9	-0.0734244	0.00135741	0.0229476	-0.0635896	0.00554538	1901	-0.0285607	-0.117993	0.00297384	0.0109316
Lipoprotein_a	HBa1c	0.0749986	0.00137381	0.0234661	0.0909114	0.000103748	1818	0.120556	0.0291259	0.00300808	0.000263407
K	Free_T4	-0.0740053	0.00139109	0.0231807	-0.0689496	0.00290533	1863	-0.0286874	-0.11902	0.00304423	0.00602137
Pulse_rate	Free_T4	0.0735501	0.00139998	0.023051	0.0580715	0.0117005	1884	0.118318	0.0284843	0.00306197	0.0217922
WBC	Creatinine	0.0712881	0.00141407	0.0223607	0.0792688	0.000385007	2002	0.114739	0.0275652	0.00309106	0.000909656
BMI	U_WBC	-0.0728749	0.00142494	0.0228754	-0.0933369	4.33958e-05	1913	-0.0281501	-0.117309	0.00311308	0.000114407
L_naked_eyesight	R_corrective_eyesight	0.128799	0.00144629	0.0405887	0.103183	0.010837	609	0.20614	0.0498594	0.00315795	0.0203389
RBC	L_corrective_eyesight	0.118765	0.0014543	0.037424	0.106348	0.00438864	716	0.190378	0.0458945	0.00317369	0.00878401
RDW_pct	K	0.073741	0.00145591	0.0231932	0.0799964	0.000551916	1861	0.118782	0.0283974	0.00317542	0.00128158
Neutral_fat	HBs_Ag_Quan	-0.0752102	0.0014735	0.0236823	-0.071448	0.00252464	1785	-0.0289149	-0.121184	0.00321199	0.00530826
Globulin	U_WBC	0.0728835	0.0015209	0.0230143	0.0838618	0.000262408	1890	0.117586	0.0278864	0.00331348	0.000630649
FEV1_per_FVC_pct	R_naked_eyesight	0.0750773	0.00153031	0.0237222	0.0814975	0.000580155	1779	0.121129	0.0287031	0.00333213	0.00134238
Right_4000hz	PSA	0.102381	0.00154342	0.0324101	0.102166	0.00157912	954	0.16478	0.0391643	0.00335881	0.00342385
FEV1_per_FVC_pct	R_corrective_eyesight	0.12089	0.00158734	0.0384047	0.13503	0.000414205	680	0.19431	0.0461241	0.00345247	0.000975699
LDL	Na	0.0729209	0.00160251	0.0231372	0.081177	0.000441694	1870	0.117861	0.0276832	0.00348353	0.00103485
Diastolic_BP	FEV1	0.0729071	0.00162923	0.0231682	0.0900213	9.90423e-05	1865	0.117907	0.0276085	0.00353964	0.000252277
P	R_naked_eyesight	0.0749199	0.00162924	0.0238095	0.0794256	0.000835732	1766	0.121142	0.0283739	0.00353771	0.00189236
HCV_Ab_Quan	ESR	0.0745155	0.00163048	0.0236823	0.0674136	0.00437987	1785	0.120495	0.0282168	0.00353843	0.00877544
Fat_percentage	T_protein	0.073665	0.00164262	0.0234275	0.0803287	0.000594958	1824	0.11916	0.0278619	0.0035628	0.00137419
Basophil	R_eye_pressure	-0.0719836	0.00166749	0.0229235	-0.0621071	0.00669622	1905	-0.0271607	-0.116518	0.00361473	0.0130232
ALP	U_SG	-0.0710763	0.00167675	0.0226455	-0.0929859	3.87955e-05	1952	-0.0267941	-0.11508	0.00363281	0.000103042
MCHC	CPK	0.0732565	0.00171342	0.023389	0.0743085	0.00146752	1830	0.11868	0.0275268	0.00371019	0.00320074
Systolic_BP	FVC_pct	-0.0733966	0.00175422	0.0234855	-0.0591583	0.0117094	1815	-0.0274783	-0.119006	0.00379644	0.0217986
FVC_pct	WBC	-0.0734028	0.00176815	0.023505	-0.071969	0.00217371	1812	-0.0274464	-0.11905	0.00382448	0.00461352
L_eye_pressure	LDH	0.0726328	0.00179725	0.0232936	0.0599753	0.0099742	1845	0.117877	0.0270872	0.00388527	0.0189099
Pulse_rate	AG_Ratio	-0.0722095	0.00180096	0.023162	-0.0665033	0.00405292	1866	-0.0269199	-0.117203	0.00389114	0.00817831
T_cholesterol	Free_T4	-0.070952	0.0018149	0.0227743	-0.0612173	0.00714165	1930	-0.0264168	-0.115206	0.00391911	0.0138345
HDL	U_pH	0.0701719	0.00182078	0.0225303	0.0831777	0.000217513	1972	0.11396	0.0261117	0.00392964	0.000527937
WHtR	U_SG	-0.0703954	0.00182317	0.022605	-0.079529	0.00042615	1959	-0.0261897	-0.114326	0.00393262	0.00100083
Lipoprotein_a	Left_2000hz	0.0731156	0.00183263	0.023492	0.077636	0.000935243	1814	0.11874	0.0271833	0.00395085	0.00209947
Monocyte	K	0.071943	0.00183621	0.0231186	0.0633576	0.00608941	1873	0.116855	0.0267372	0.00395638	0.01192
Eosinophil	CEA	0.0711136	0.00186172	0.0228814	0.0661276	0.00381823	1912	0.115574	0.0263692	0.00400914	0.00775331
Systolic_BP	L_corrective_eyesight	-0.103027	0.00188038	0.0332227	-0.0904586	0.00637906	908	-0.0382234	-0.166967	0.00404712	0.0124434
FVC	L_corrective_eyesight	0.118833	0.00190858	0.0384047	0.111301	0.00365999	680	0.192301	0.0440416	0.00410553	0.00746295
Neutral_fat	R_naked_eyesight	-0.067916	0.00191158	0.0219054	-0.0633835	0.00377861	2086	-0.0250714	-0.110512	0.00410974	0.00767684
T_cholesterol	L_naked_eyesight	0.0676181	0.00192806	0.0218269	0.0664941	0.00229277	2101	0.110064	0.024926	0.0041429	0.00484414
Weight	FEV1_pct	0.0727539	0.00193104	0.023492	0.080634	0.000587068	1814	0.118381	0.0268199	0.00414702	0.00135757
P	CA125	-0.102331	0.0019396	0.0330951	-0.111706	0.000711833	915	-0.037772	-0.16604	0.00416313	0.00162687
Eosinophil	Ca	0.0714699	0.00195186	0.0231001	0.071237	0.00201955	1876	0.11635	0.0262983	0.00418715	0.00430874
RDW_pct	WWtR	0.0707363	0.001985	0.0228994	0.0612111	0.00746847	1909	0.115234	0.025955	0.0042559	0.0144319
FVC_pct	Free_T4	0.0728681	0.00200702	0.0236161	0.0720668	0.00224962	1795	0.118735	0.0266913	0.00430076	0.00476325
Eosinophil	Na	0.0713593	0.00201153	0.023131	0.0698367	0.00250727	1871	0.1163	0.0261267	0.00430807	0.00528023
ALT	CA19_9	-0.0705079	0.00202531	0.0228694	-0.0779615	0.000640801	1914	-0.0257843	-0.11495	0.0043352	0.00147399
Pulse_rate	U_RBC	0.0710702	0.00203536	0.0230632	0.0702705	0.00228671	1882	0.115883	0.0259692	0.00435434	0.00483395
FVC	R_corrective_eyesight	0.118186	0.00203703	0.038433	0.11358	0.00303898	679	0.191721	0.0433301	0.00435553	0.00627511
Left_1000hz	K	0.0714775	0.00203872	0.0231994	0.0790011	0.000649207	1860	0.11655	0.0261114	0.00435676	0.00149158
RDW_pct	Basophil	0.070068	0.0020424	0.0227449	0.0520687	0.0219921	1935	0.114272	0.0255867	0.00436225	0.0387834
FVC	HBs_Ab_Quan	-0.073015	0.00205298	0.0237156	-0.0749153	0.00156204	1780	-0.0266441	-0.119072	0.00438246	0.00338991
ALP	R_eye_pressure	0.0704905	0.00205826	0.0228994	0.07003	0.00220222	1909	0.114991	0.0257081	0.00439132	0.00467046
HBa1c	Amylase	-0.0721133	0.00208147	0.0234532	-0.0581592	0.0130811	1820	-0.0262525	-0.117671	0.00443844	0.0241683
Globulin	Na	-0.0713386	0.00208608	0.0232056	-0.0622832	0.00722668	1859	-0.0259596	-0.116424	0.00444583	0.0139854
Lymphocyte	Albumin	0.0697302	0.00211315	0.0227096	0.0573288	0.0115312	1941	0.113869	0.0253165	0.00450109	0.021518
FVC	Right_4000hz	-0.071316	0.00212223	0.0232369	-0.0534032	0.0214747	1854	-0.0258755	-0.116462	0.00451796	0.0379736
HDL	K	-0.0709679	0.00212956	0.023131	-0.071352	0.00201368	1871	-0.0257336	-0.115912	0.0045311	0.00430089
Left_2000hz	K	0.0710763	0.0021609	0.0231994	0.0705604	0.0023279	1860	0.116152	0.0257084	0.00459529	0.00491042
Lipoprotein_a	Left_3000hz	0.0719374	0.00217123	0.023492	0.0762563	0.0011527	1814	0.117572	0.0259997	0.00461475	0.00255539
BMI	CA125	-0.100091	0.00218281	0.0327385	-0.10218	0.00175727	935	-0.0362106	-0.163157	0.00463685	0.00379047
LDL	Right_3000hz	0.0713562	0.00219987	0.0233316	0.0893374	0.000124966	1839	0.116685	0.0257304	0.00467055	0.000314019
LDL	Left_2000hz	0.0701699	0.00221047	0.0229536	0.0866029	0.000157111	1900	0.114778	0.0252798	0.00469051	0.000388805
HBa1c	MCHC	-0.0702502	0.00221435	0.0229839	-0.0691206	0.00260778	1895	-0.0253011	-0.114916	0.00469619	0.00546747
Left_4000hz	PSA	0.0988739	0.00223267	0.0324101	0.100753	0.00183443	954	0.161332	0.0356268	0.00473248	0.00394604
D_bilirubin	CEA	0.0705292	0.0022448	0.0231063	0.0671576	0.00362174	1875	0.115429	0.0253414	0.00475563	0.00739265
ALP	CA125	-0.0997348	0.00228896	0.0327736	-0.132071	5.20018e-05	933	-0.0357825	-0.162874	0.00484656	0.000135906
HBa1c	RBC	0.0698701	0.00232156	0.0229657	0.0712983	0.00188298	1898	0.114504	0.024955	0.00491291	0.00404159
Hematocrit	HBs_Ab_Quan	-0.0720127	0.00233218	0.0236823	-0.078884	0.000850982	1785	-0.0257024	-0.118015	0.00493273	0.00192355
Creatinine	CA19_9	-0.0693984	0.00235183	0.0228396	-0.0756679	0.000908801	1919	-0.0247286	-0.113792	0.00497161	0.0020448
Platelet	R_eye_pressure	0.0695721	0.00235445	0.0228994	0.0673342	0.00324644	1909	0.11408	0.0247857	0.00497447	0.00665784
Creatinine	L_eye_pressure	0.0693012	0.00241065	0.0228634	0.0548598	0.0163527	1915	0.113741	0.0245841	0.00509046	0.0296668
FEV1_per_FVC_pct	AG_Ratio	0.0708596	0.0024213	0.0233889	0.0642961	0.00593302	1830	0.116304	0.0251191	0.00511017	0.011643
MCV	Homocysteine	0.0714011	0.00242341	0.0235702	0.0545626	0.0205419	1802	0.117192	0.0253078	0.00511188	0.0365553
Waist	L_corrective_eyesight	-0.101341	0.00242987	0.0335012	-0.0970725	0.00368871	893	-0.0359761	-0.165842	0.00512275	0.00750198
Monocyte	ESR	-0.0696967	0.00243839	0.0230204	-0.0669284	0.00361174	1889	-0.0246737	-0.114438	0.00513794	0.00737993
Waist	Basophil	-0.0684675	0.00246049	0.0226339	-0.063663	0.00487441	1954	-0.024197	-0.11247	0.00518172	0.00969681
AG_Ratio	CA125	-0.099431	0.00246592	0.0329153	-0.106545	0.00117324	925	-0.0351981	-0.162846	0.00519037	0.00259066
FVC_pct	GGT	-0.0709087	0.00250583	0.0234855	-0.0620928	0.0081435	1815	-0.0249792	-0.11654	0.00527153	0.015636
CA125	R_corrective_eyesight	0.174458	0.00250977	0.0581236	0.154344	0.00760304	298	0.282479	0.0620673	0.00527699	0.0146717
R_eye_pressure	Amylase	-0.0705198	0.00251335	0.0233634	-0.0656278	0.00492897	1834	-0.0248279	-0.115918	0.00528168	0.00979538
RBC	Neutrophil	-0.0675237	0.00253574	0.0223886	-0.0538436	0.0161109	1997	-0.0237301	-0.111059	0.00532588	0.0292552
FBS	CA125	-0.0985658	0.00253729	0.0327209	-0.10361	0.00150271	936	-0.0347066	-0.161623	0.00532626	0.0032702
T_protein	WWtR	-0.0685906	0.0025706	0.0227743	-0.0646016	0.00452281	1930	-0.0240453	-0.112864	0.0053933	0.0090387
Basophil	ESR	-0.0693149	0.00257626	0.0230204	-0.068146	0.00304373	1889	-0.0242902	-0.114059	0.00540228	0.00627829
Right_3000hz	HCV_Ab_Quan	-0.0712643	0.00259753	0.0236889	-0.0755665	0.00140286	1784	-0.0249376	-0.117286	0.00544396	0.00307169
Right_1000hz	K	0.0697005	0.00262565	0.0231931	0.0610946	0.00838229	1861	0.114776	0.0243389	0.00549996	0.016063
Left_4000hz	AG_Ratio	-0.0698519	0.00264634	0.023262	-0.066956	0.00396199	1850	-0.0243558	-0.115059	0.00554034	0.00801198
LDL	WBC	0.0676591	0.00265293	0.0225359	0.0742119	0.000976662	1971	0.111478	0.0235773	0.00555115	0.00218994
FVC_pct	Right_2000hz	-0.0705812	0.00265305	0.0235114	-0.0823087	0.000454473	1811	-0.0245993	-0.116265	0.00554844	0.00106225
FEV1_pct	LDH	-0.0710645	0.00266352	0.0236822	-0.0833385	0.00042403	1785	-0.0247499	-0.117075	0.00556737	0.000997044
U_SG	Homocysteine	0.0707422	0.00269531	0.0236029	0.0644055	0.00631133	1797	0.116602	0.0245816	0.0056308	0.0123298
Hemoglobin	CA19_9	-0.0683965	0.00271273	0.0228336	-0.0726271	0.00145008	1920	-0.0237341	-0.112786	0.00566418	0.00316799
Left_3000hz	U_WBC	-0.0701667	0.00273662	0.0234467	-0.0649879	0.00553262	1821	-0.0243098	-0.115729	0.00571102	0.0109174
Weight	Right_4000hz	0.068574	0.00274839	0.0229234	0.0834559	0.000265822	1905	0.113136	0.0237363	0.00573252	0.000638461
Right_3000hz	R_naked_eyesight	-0.0709195	0.00280161	0.0237556	-0.07607	0.0013442	1774	-0.0244603	-0.117073	0.00584042	0.00295151
U_uric_acid	T3	0.0694311	0.0028087	0.023262	0.0689182	0.00301889	1850	0.114642	0.0239332	0.00585209	0.00624021
FEV1_pct	Ca	0.0705034	0.00283253	0.0236425	0.068597	0.00367918	1791	0.116442	0.0242643	0.00589859	0.0074938
GGT	L_naked_eyesight	-0.062209	0.00288101	0.0208923	-0.061567	0.00318449	2293	-0.021329	-0.102881	0.00599635	0.00653786
Lipoprotein_a	Left_4000hz	0.0698249	0.0029251	0.0234919	0.0733787	0.00176397	1814	0.115478	0.0238779	0.00608488	0.00380283
RBC	CA19_9	-0.0679664	0.00293752	0.0228754	-0.0745397	0.00110389	1913	-0.0232204	-0.112441	0.00610749	0.00245414
HBa1c	Ca	0.068974	0.00294106	0.0232181	0.0628707	0.00672547	1857	0.114104	0.0235603	0.0061116	0.0130671
BMI	PSA	-0.0945147	0.00297112	0.0318787	-0.0754338	0.0178343	986	-0.0322733	-0.156026	0.00617078	0.0322053
HDL	MCHC	-0.0669799	0.0029947	0.0225876	-0.0618768	0.00611255	1962	-0.022794	-0.110905	0.00621645	0.0119534
Height	RDW_pct	-0.0673747	0.00306304	0.0227743	-0.0564008	0.0132063	1930	-0.0228245	-0.111658	0.00635497	0.0243766
Right_2000hz	HCV_Ab_Quan	-0.0700581	0.00307001	0.0236889	-0.0768022	0.00116854	1784	-0.0237261	-0.11609	0.00636604	0.00258465
FEV1	AFP	-0.0687953	0.00307935	0.0232683	-0.0596478	0.0103056	1849	-0.0232823	-0.114024	0.00638202	0.0194346
Basophil	AG_Ratio	0.0675667	0.00310981	0.0228753	0.0697794	0.00226016	1913	0.112044	0.022819	0.00644175	0.00478298
WBC	U_WBC	-0.0674267	0.00316438	0.0228694	-0.0757204	0.000915412	1914	-0.0226902	-0.111894	0.00655133	0.00205731
AST	CA125	-0.0962826	0.00319219	0.0327208	-0.121859	0.00018613	936	-0.0324041	-0.159378	0.00660541	0.000455437
FVC_pct	HBs_Ag_Quan	0.0698404	0.00319731	0.0237155	0.073402	0.00194281	1780	0.115926	0.0234552	0.00661251	0.00416089
WBC	AST	0.0656533	0.00321651	0.0223049	0.0565021	0.0112489	2012	0.109041	0.0220165	0.0066487	0.0210414
CEA	PSA	0.0943304	0.00322715	0.0320914	0.108296	0.00071521	973	0.156252	0.0316704	0.00666718	0.00163363
D_bilirubin	U_RBC	-0.067755	0.00327391	0.0230632	-0.0776219	0.000751023	1882	-0.0226399	-0.112595	0.0067602	0.00171144
Neutral_fat	RDW_pct	-0.066926	0.00328976	0.022792	-0.07211	0.00153741	1927	-0.0223391	-0.111247	0.00678936	0.00334202
P	L_naked_eyesight	0.0697973	0.00333029	0.0238026	0.0709668	0.0028377	1767	0.116052	0.023241	0.00686939	0.00589055
T_cholesterol	Creatinine	0.0607272	0.0033495	0.0207167	0.0777446	0.000171261	2332	0.101069	0.0201864	0.00690537	0.000420631
U_WBC	CEA	-0.0678017	0.00336972	0.0231495	-0.0729104	0.00161435	1868	-0.0225175	-0.112808	0.00694341	0.00349401
T_bilirubin	K	-0.0676555	0.00337899	0.0231062	-0.0620795	0.00716834	1875	-0.0224556	-0.112579	0.00695883	0.0138794
FVC_pct	Right_4000hz	-0.068809	0.00339315	0.0235114	-0.0787741	0.000793084	1811	-0.0228195	-0.114508	0.00698433	0.00180309
Left_4000hz	RBC	0.0670672	0.00348152	0.0229777	0.0877361	0.000130689	1896	0.111747	0.0221167	0.00716245	0.000327979
Right_3000hz	U_WBC	-0.0684035	0.0034867	0.0234402	-0.0625343	0.00758392	1822	-0.0225518	-0.113968	0.00716934	0.0146478
Neutral_fat	Na	0.0674897	0.00349301	0.0231309	0.0792886	0.000597498	1871	0.112463	0.0222406	0.00717855	0.00137925
Free_T4	CA19_9	-0.0667268	0.00354538	0.0229053	-0.0691435	0.00251216	1908	-0.021917	-0.111269	0.00728236	0.00528486
GGT	HBs_Ab_Quan	-0.0689267	0.00357369	0.0236822	-0.0728526	0.00207067	1785	-0.0226028	-0.114955	0.00733666	0.0044106
CRP	R_eye_pressure	0.0674997	0.0035768	0.023193	0.0622214	0.0072533	1861	0.112593	0.0221289	0.00733918	0.01403
Na	U_WBC	-0.0673628	0.00364521	0.023193	-0.0728869	0.00165315	1861	-0.0219914	-0.112457	0.00747563	0.0035718
GGT	Free_T4	0.066127	0.00364764	0.0227683	0.0819224	0.000313771	1931	0.110409	0.0215833	0.0074767	0.000746757
FEV1_pct	Hematocrit	0.0682445	0.00365629	0.0235049	0.0743773	0.00153351	1812	0.113936	0.0222653	0.00749052	0.00333537
Platelet	Lymphocyte	-0.0651476	0.00366941	0.0224449	-0.0716624	0.00139101	1987	-0.0212344	-0.10881	0.00751346	0.00304746
HBs_Ag_Quan	R_eye_pressure	0.0688326	0.00370571	0.0237422	0.0770486	0.00115578	1776	0.114978	0.0223906	0.00758382	0.00256078
Left_3000hz	R_naked_eyesight	-0.0688012	0.00375064	0.0237623	-0.0774947	0.00109202	1773	-0.0223198	-0.114986	0.00767177	0.00242911
Right_3000hz	Globulin	0.0677064	0.00375882	0.0233888	0.0642479	0.00597062	1830	0.113177	0.0219524	0.00768449	0.011705
Weight	Lipoprotein_a	-0.0679319	0.00376702	0.0234725	-0.0694507	0.00305684	1817	-0.022015	-0.113563	0.00769722	0.00630202
HBs_Ab_Quan	U_uric_acid	-0.0684546	0.00380945	0.0236822	-0.0709908	0.00269099	1785	-0.0221287	-0.114487	0.00777986	0.00561579
Right_4000hz	Globulin	0.0669811	0.00383286	0.0231868	0.0611699	0.00828483	1862	0.112067	0.0216203	0.0078236	0.015884
Right_1000hz	Globulin	0.0666929	0.00383416	0.0230877	0.0708046	0.00213922	1878	0.111589	0.0215253	0.00782216	0.00454672
Weight	AG_Ratio	0.0658866	0.00390169	0.0228514	0.0838423	0.000237858	1917	0.110331	0.0211791	0.0079558	0.000574824
FBS	T3	0.066652	0.00391301	0.0231247	0.0770849	0.000844012	1872	0.11162	0.0214117	0.00797473	0.0019089
FVC	L_naked_eyesight	-0.0682977	0.0039718	0.0237354	-0.0769779	0.00116425	1777	-0.0218666	-0.114435	0.00809031	0.00257661
Ca	CEA	0.0667103	0.00397823	0.0231868	0.047023	0.042474	1862	0.111798	0.0213484	0.00809921	0.0700151
Neutral_fat	K	0.0663533	0.00407712	0.0231247	0.0703682	0.00231648	1872	0.111324	0.0211118	0.00829621	0.00488896
MCV	AG_Ratio	0.0654594	0.00414053	0.0228514	0.052952	0.02042	1917	0.109907	0.0207503	0.00842087	0.0363879
GGT	HCV_Ab_Quan	-0.0678042	0.00415736	0.0236821	-0.0608601	0.0101149	1785	-0.0214755	-0.113842	0.00845072	0.0191581
Hematocrit	AFP	0.0650918	0.00419645	0.0227565	0.0844272	0.000202278	1933	0.109359	0.0205672	0.00852575	0.000492792
MCV	GGT	0.064359	0.00421865	0.022513	0.0431278	0.0553245	1975	0.108159	0.0203091	0.00856641	0.0882262
Left_3000hz	L_naked_eyesight	-0.0678988	0.00422164	0.0237555	-0.0737554	0.00188015	1774	-0.0214267	-0.114078	0.00856802	0.00403773
HBa1c	MCV	-0.0656446	0.00424216	0.0229777	-0.0565289	0.0138247	1896	-0.0206885	-0.110336	0.00860522	0.02547
Globulin	CA125	0.093769	0.00429212	0.0328973	0.094923	0.00383825	926	0.157243	0.0295237	0.00870204	0.00778588
FEV1_per_FVC_pct	RDW_pct	-0.0664512	0.00433863	0.0233187	-0.0688821	0.00310625	1841	-0.0208295	-0.111797	0.00879179	0.00638706
Degree_of_obesity	Globulin	0.0651638	0.00434397	0.0228693	0.0567927	0.0129544	1914	0.109649	0.0204184	0.00879806	0.0239454
Left_2000hz	PSA	0.0919697	0.00438663	0.032342	0.101746	0.00161447	958	0.154408	0.0287995	0.00887987	0.00349401
CA19_9	CPK	-0.0667178	0.00440645	0.023453	-0.054227	0.0206942	1820	-0.0208339	-0.112321	0.00891537	0.0367928
FEV1_pct	HBs_Ag_Quan	0.0674122	0.0044361	0.0237154	0.0700566	0.00310398	1780	0.113518	0.0210167	0.00897072	0.00638575
GGT	CA125	-0.0928671	0.00446156	0.0327207	-0.105645	0.00120854	936	-0.0289611	-0.156017	0.00901756	0.00266409
Neutrophil	U_uric_acid	-0.0646058	0.00447865	0.0227506	-0.0680186	0.00276425	1934	-0.020091	-0.108865	0.00904743	0.00575948
FVC_pct	R_eye_pressure	-0.0672636	0.00449057	0.0236954	-0.0473891	0.0454191	1783	-0.0209067	-0.113332	0.00906683	0.0741208
Left_2000hz	Globulin	0.065531	0.00451856	0.0230999	0.0590475	0.0105264	1876	0.11046	0.0203346	0.00911864	0.0198306
MCV	U_SG	-0.0640112	0.00453098	0.0225702	-0.0673948	0.00279895	1965	-0.0198477	-0.107925	0.00913899	0.00581938
Albumin	R_eye_pressure	0.0649241	0.00453191	0.0228932	0.0690476	0.00253398	1910	0.109457	0.0201307	0.00913617	0.00532503
WHtR	Basophil	-0.0641543	0.00456451	0.0226395	-0.0656861	0.00368278	1953	-0.0198555	-0.108202	0.00919715	0.0074938
LDH	WWtR	0.0661351	0.00458303	0.0233505	0.0780774	0.000812981	1836	0.111545	0.0204499	0.00922971	0.00184511
T_cholesterol	Monocyte	-0.0636129	0.00458922	0.0224618	-0.0423798	0.0591142	1984	-0.0196605	-0.10732	0.00923743	0.0936214
Fat_percentage	Eosinophil	-0.0662404	0.00465209	0.0234272	-0.0598796	0.0105307	1824	-0.0204051	-0.111798	0.00935916	0.0198306
Basophil	L_eye_pressure	-0.0646639	0.0047182	0.0229052	-0.0612988	0.00739891	1908	-0.0198461	-0.109222	0.00948729	0.0143046
FBS	U_SG	-0.0631376	0.00473319	0.0223716	-0.0798052	0.000353637	2000	-0.0193603	-0.106673	0.00951254	0.000838068
Neutrophil	L_eye_pressure	0.0646273	0.00475284	0.0229112	0.0578843	0.0114641	1907	0.109198	0.0197975	0.00954713	0.0214029
Fat_percentage	ALP	0.0659528	0.00483437	0.0234272	0.0616534	0.00844319	1824	0.111513	0.0201163	0.00970592	0.0161682
T_bilirubin	CA19_9	-0.0645926	0.00488704	0.0229715	-0.0594218	0.00963473	1897	-0.0196443	-0.10928	0.00980664	0.0183642
RDW_pct	R_eye_pressure	-0.0646011	0.00491534	0.0229897	-0.0751737	0.00106022	1894	-0.0196172	-0.109324	0.00985837	0.00236241
Right_4000hz	U_uric_acid	0.0650073	0.00493131	0.0231432	0.0761505	0.000985211	1869	0.110024	0.0197241	0.00988535	0.00220532
Waist	Platelet	0.0632182	0.00497922	0.02253	0.0592938	0.00844547	1972	0.107061	0.0191306	0.00997628	0.0161682
U_SG	CA125	0.0919998	0.00498813	0.0328262	0.108366	0.000932902	930	0.155366	0.0278798	0.00998902	0.00209542
Monocyte	ALT	0.0629941	0.00499092	0.022456	0.0824396	0.000236078	1985	0.106695	0.0190507	0.0099895	0.000571581
Left_4000hz	T3	0.0653186	0.0050043	0.0232933	0.0690677	0.00299521	1845	0.110624	0.0197421	0.0100112	0.00619453
T_cholesterol	CEA	0.0640973	0.00500471	0.0228572	0.0758211	0.000895448	1916	0.108567	0.0193712	0.0100069	0.00201592
HDL	R_eye_pressure	-0.064119	0.00501271	0.0228692	-0.0649175	0.00449393	1914	-0.0193696	-0.108612	0.0100177	0.00899015
Amylase	LDH	-0.0653796	0.0050706	0.0233504	-0.0468	0.044958	1836	-0.0196914	-0.110795	0.0101283	0.0734295
HBs_Ab_Quan	U_SG	-0.0663122	0.00512878	0.0237153	-0.0700614	0.00310193	1780	-0.0199123	-0.112427	0.0102393	0.00638488
FVC	CA125	0.0929294	0.00514506	0.0332775	0.105932	0.00141611	905	0.157145	0.0279314	0.0102665	0.00309724
LDL	Left_4000hz	0.0643398	0.00519872	0.0230446	0.0858904	0.00018884	1885	0.109171	0.0192472	0.0103683	0.00046178
ALP	L_eye_pressure	0.0638683	0.00520995	0.0228811	0.0580949	0.011061	1912	0.108386	0.0190945	0.0103854	0.0206996
ALT	Free_T4	0.0636434	0.00521637	0.0228037	0.056972	0.0124178	1925	0.108013	0.0190206	0.0103929	0.0230405
Lipoprotein_a	Left_1000hz	0.0655239	0.00524143	0.0234917	0.0698771	0.00290394	1814	0.111212	0.0195591	0.0104375	0.00602137
U_uric_acid	R_naked_eyesight	-0.0651756	0.0053092	0.0234015	-0.0730549	0.00177497	1828	-0.0193864	-0.110692	0.0105671	0.00382443
RDW_pct	L_eye_pressure	-0.0639696	0.00531676	0.0229715	-0.0709214	0.00199615	1897	-0.019019	-0.108662	0.0105768	0.00426811
Height	HBs_Ab_Quan	-0.0658661	0.0053715	0.023682	-0.0768068	0.001164	1785	-0.0195296	-0.11192	0.0106803	0.00257661
HDL	CA125	0.0909057	0.00540687	0.0327381	0.104595	0.00136098	935	0.15412	0.0269501	0.0107451	0.00298501
LDL	WWtR	-0.0585046	0.00545203	0.0210675	-0.0740492	0.000432779	2255	-0.0172684	-0.099542	0.0108294	0.00101579
Lipoprotein_a	U_uric_acid	-0.0652105	0.00546228	0.0234917	-0.0633082	0.0069923	1814	-0.0192445	-0.110901	0.0108442	0.0135653
Hematocrit	R_corrective_eyesight	0.103504	0.00546908	0.0373451	0.102183	0.00609959	719	0.175294	0.0306196	0.0108522	0.011934
Degree_of_obesity	Eosinophil	0.0622741	0.00555992	0.0224787	0.0734642	0.00106738	1981	0.106024	0.0182836	0.0110269	0.00237702
HBa1c	U_pH	-0.0638169	0.00556388	0.0230384	-0.0523022	0.0231207	1886	-0.0187343	-0.10864	0.0110292	0.0405363
Left_2000hz	RDW_pct	0.0638905	0.00557211	0.0230691	0.0704167	0.00224484	1881	0.108773	0.0187482	0.0110399	0.0047557
BUN	Ca	0.0639119	0.00558149	0.0230813	0.0636564	0.00577474	1879	0.108818	0.0187455	0.0110529	0.0113513
LDL	Albumin	0.0626572	0.00561881	0.0226452	0.0488551	0.030897	1952	0.106727	0.0183415	0.0111212	0.0526378
Platelet	L_eye_pressure	0.0632903	0.00563279	0.0228811	0.0610256	0.00760381	1912	0.107813	0.0185144	0.0111432	0.0146717
Weight	HBs_Ab_Quan	-0.0653033	0.00577962	0.0236819	-0.0678677	0.00412214	1785	-0.0189646	-0.111362	0.0114279	0.008293
K	LDH	0.0644419	0.00579395	0.0233758	0.0549481	0.0186701	1832	0.109915	0.0187001	0.0114504	0.0335906
Neutral_fat	FEV1_pct	-0.0647696	0.00580069	0.0234981	-0.0509247	0.0301396	1813	-0.0187891	-0.110477	0.011458	0.0515494
T_cholesterol	Albumin	0.0622933	0.00582714	0.0226104	0.0518692	0.0217185	1958	0.106299	0.0180445	0.0115044	0.0383526
MCH	Na	0.0636362	0.00589548	0.0231306	0.0614186	0.00787462	1871	0.10864	0.0183721	0.0116335	0.0151495
CA125	L_corrective_eyesight	0.159157	0.00589612	0.0581228	0.15804	0.0062582	298	0.267933	0.046375	0.0116289	0.0122321
Neutral_fat	Monocyte	-0.0617799	0.00594828	0.0224786	-0.051461	0.0219912	1981	-0.0177876	-0.105533	0.0117258	0.0387834
Basophil	AST	-0.0614788	0.00602965	0.0224051	-0.051928	0.0203997	1994	-0.0176295	-0.105092	0.0118803	0.0363683
AFP	CEA	0.0627928	0.00603455	0.022887	0.0735224	0.00129863	1911	0.107331	0.0180032	0.0118839	0.00285465
RBC	HBs_Ab_Quan	-0.0649675	0.00603619	0.0236819	-0.0689235	0.00357526	1785	-0.0186275	-0.111029	0.0118812	0.00730921
Right_2000hz	RDW_pct	0.0631969	0.00609677	0.0230629	0.0560138	0.015087	1882	0.108073	0.0180641	0.0119944	0.0275878
T_cholesterol	BUN	0.0618499	0.00613481	0.0225873	0.0910132	5.40946e-05	1962	0.105814	0.0176448	0.0120632	0.000140999
Neutrophil	T_bilirubin	-0.0619181	0.0062361	0.0226567	-0.0485727	0.0319687	1950	-0.017577	-0.106016	0.0122562	0.0541807
GGT	ESR	-0.0628913	0.00625095	0.02302	-0.0612168	0.00778215	1889	-0.0178413	-0.107686	0.0122792	0.0149789
RDW_pct	GGT	-0.0620444	0.00627716	0.022721	-0.0419142	0.0649979	1939	-0.0175778	-0.106266	0.0123245	0.101746
R_corrective_eyesight	L_eye_pressure	0.103507	0.00634881	0.0380135	0.109449	0.00389186	694	0.17657	0.0293103	0.0124589	0.0078783
Diastolic_BP	MCH	0.0615799	0.00636234	0.0225872	0.0686224	0.00235605	1962	0.105546	0.0173737	0.0124792	0.00496711
Albumin	L_eye_pressure	0.062307	0.0064099	0.022875	0.0597822	0.00891297	1913	0.106825	0.0175392	0.0125662	0.0170299
K	U_SG	-0.0630816	0.0064138	0.0231616	-0.0717572	0.00192456	1866	-0.0177547	-0.10815	0.0125676	0.00412405
[truncated: 1,918 more rows]
